# Supplementary material for: Gold nanoparticles enhance antibody effect through direct cancer cell cytotoxicity by differential regulation of phagocytosis
Source: Nat Commun. 2021 Nov 4;12:6371. doi: 10.1038/s41467-021-26694-x (PMC8569206; doi:10.1038/s41467-021-26694-x)
Supplement: Supplementary file 4 — Supplementary Dataset 1 [file 41467_2021_26694_MOESM4_ESM.xlsx]

## Sheet: NR-SP
Protein IDs	Majority protein IDs	Protein names	Gene names	Fasta headers	Number of proteins	Peptides	Razor + unique peptides	Unique peptides	Sequence coverage [%]	Mol. weight [kDa]	Sequence length	Score	Sequence coverage NR-2h-01 [%]	Sequence coverage NR-2h-02 [%]	Sequence coverage NR-3h [%]	Sequence coverage SP-2h [%]	Sequence coverage SP-3h-01 [%]	Sequence coverage SP-3h-02 [%]	LFQ intensity NR-01	LFQ intensity NR-02	LFQ intensity NR-03	LFQ intensity SP-01	LFQ intensity SP-02	LFQ intensity SP-03
A0A024QYX0;Q15125;C9J719;C9JJ78	A0A024QYX0;Q15125;C9J719;C9JJ78	3-beta-hydroxysteroid-Delta(8),Delta(7)-isomerase	EBP	tr|A0A024QYX0|A0A024QYX0_HUMAN Emopamil binding protein OS=Homo sapiens OX=9606 GN=EBP PE=2 SV=1;sp|Q15125|EBP_HUMAN 3-beta-hydroxysteroid-Delta(8),Delta(7)-isomerase OS=Homo sapiens OX=9606 GN=EBP PE=1 SV=3;tr|C9J719|C9J719_HUMAN 3-beta-hydroxysteroid-Del	4	4	4	4	20.4	26.352	230	45.261	12.2	16.5	20.4	0	5.2	5.2	2092500000	2421300000	2809700000	0	44324000	58524000
A8K517;P62266;D6RD47;D6RDJ2;D6RIX0;D6R9I7	A8K517;P62266;D6RD47	40S ribosomal protein S23	RPS23	tr|A8K517|A8K517_HUMAN Ribosomal protein S23, isoform CRA_a OS=Homo sapiens OX=9606 GN=RPS23 PE=2 SV=1;sp|P62266|RS23_HUMAN 40S ribosomal protein S23 OS=Homo sapiens OX=9606 GN=RPS23 PE=1 SV=3;tr|D6RD47|D6RD47_HUMAN 40S ribosomal protein S23 OS=Homo sapien	6	5	5	5	42.7	15.807	143	18.859	16.1	16.1	42.7	7.7	7.7	23.1	562180000	686480000	493320000	17633000	6755200	24663000
A8K7F6;P60842;A8K088;J3KT12;Q59F68;B4DNH2;J3QS69;J3KSZ0;J3KTB5;J3QL43;B4DKP9;E7EQG2;Q14240;J3KTN0;J3QR64;J3QLN6;Q9NZE6;J3QKZ9;B4E047;J3KS25;B4DJX6;Q96B07;J3QL52;J3KSN7;B4E102;J3KT04;J3KS93;E7EMV8;Q86WD0;D3DSD6	A8K7F6;P60842;A8K088;J3KT12;Q59F68;B4DNH2;J3QS69;J3KSZ0;J3KTB5;J3QL43	Eukaryotic initiation factor 4A-I	EIF4A1	tr|A8K7F6|A8K7F6_HUMAN cDNA FLJ78244, highly similar to Homo sapiens eukaryotic translation initiation factor 4A, isoform 1 (EIF4A1), mRNA OS=Homo sapiens OX=9606 PE=2 SV=1;sp|P60842|IF4A1_HUMAN Eukaryotic initiation factor 4A-I OS=Homo sapiens OX=9606 GN=	30	21	18	18	50.2	46.121	406	128.31	45.6	41.6	43.1	3.2	0	6.7	1417700000	1391600000	1400500000	55876000	0	44688000
Q9HDC9;H0Y512	Q9HDC9;H0Y512	Adipocyte plasma membrane-associated protein	APMAP	sp|Q9HDC9|APMAP_HUMAN Adipocyte plasma membrane-associated protein OS=Homo sapiens OX=9606 GN=APMAP PE=1 SV=2;tr|H0Y512|H0Y512_HUMAN Adipocyte plasma membrane-associated protein (Fragment) OS=Homo sapiens OX=9606 GN=APMAP PE=1 SV=1	2	17	17	17	49.3	46.48	416	160.44	31.5	34.4	33.9	5	5.3	5	1071100000	875870000	941030000	21932000	37477000	53728000
G3V0I5;E5KNH5;P49821;Q53G70;Q96ID4;B4DE93;B4DUN7;H0YE81;E9PLC6;E9PQP1;E9PMX3;E9PJL9;E9PPR0;E9PPS5;H0YD04;E9PPD6	G3V0I5;E5KNH5;P49821;Q53G70;Q96ID4;B4DE93;B4DUN7	NADH dehydrogenase [ubiquinone] flavoprotein 1, mitochondrial	NDUFV1	tr|G3V0I5|G3V0I5_HUMAN NADH dehydrogenase [ubiquinone] flavoprotein 1, mitochondrial OS=Homo sapiens OX=9606 GN=NDUFV1 PE=1 SV=1;tr|E5KNH5|E5KNH5_HUMAN NADH dehydrogenase [ubiquinone] flavoprotein 1, mitochondrial OS=Homo sapiens OX=9606 GN=NDUFV1 PE=3 SV=	16	15	15	15	49.2	50.054	457	67.2	41.4	33.7	40.7	6.6	2.2	4.8	479020000	495570000	430640000	29323000	11742000	14498000
Q32Q12;Q6FHN3;P22392;J3KPD9;E7ERL0;E5RHP0;F6XY72;C9K028	Q32Q12;Q6FHN3;P22392;J3KPD9;E7ERL0	Nucleoside diphosphate kinase;Nucleoside diphosphate kinase B	NME1-NME2;NME2;NME1	tr|Q32Q12|Q32Q12_HUMAN Nucleoside diphosphate kinase OS=Homo sapiens OX=9606 GN=NME1-NME2 PE=1 SV=1;tr|Q6FHN3|Q6FHN3_HUMAN Nucleoside diphosphate kinase OS=Homo sapiens OX=9606 GN=NME2 PE=2 SV=1;sp|P22392|NDKB_HUMAN Nucleoside diphosphate kinase B OS=Homo	8	14	14	1	64.7	32.642	292	72.179	61.6	61.6	58.2	11.6	17.1	17.1	2603000000	2721300000	2487200000	107190000	146490000	172690000
F8W031;F8VXJ7;Q9Y2B0;F8W1K5;F8VP03;H0YIH9;H0YI18;F8W1U5;F8W0J2	F8W031;F8VXJ7;Q9Y2B0;F8W1K5	Protein canopy homolog 2	CNPY2	tr|F8W031|F8W031_HUMAN Uncharacterized protein (Fragment) OS=Homo sapiens OX=9606 PE=1 SV=1;tr|F8VXJ7|F8VXJ7_HUMAN Protein canopy homolog 2 (Fragment) OS=Homo sapiens OX=9606 GN=CNPY2 PE=1 SV=1;sp|Q9Y2B0|CNPY2_HUMAN Protein canopy homolog 2 OS=Homo sapiens	9	9	8	8	38.4	29.224	263	59.743	38.4	37.6	31.9	9.5	9.5	9.5	502820000	567860000	682590000	43083000	34290000	32779000
A0A024RAI1;P61158;B4DXW1;B4DT29;Q59FV6;B4DTI0;B4E1U3;F8WDR7;B3KM55;Q59GD5;B7Z9W3;Q9P1U1;F8WEW2;F8WE84	A0A024RAI1;P61158;B4DXW1;B4DT29;Q59FV6;B4DTI0	Actin-related protein 3	ACTR3	tr|A0A024RAI1|A0A024RAI1_HUMAN ARP3 actin-related protein 3 homolog (Yeast), isoform CRA_a OS=Homo sapiens OX=9606 GN=ACTR3 PE=3 SV=1;sp|P61158|ARP3_HUMAN Actin-related protein 3 OS=Homo sapiens OX=9606 GN=ACTR3 PE=1 SV=3;tr|B4DXW1|B4DXW1_HUMAN Actin-relat	14	15	15	15	50.7	47.371	418	47.876	39.7	28	28.7	2.6	4.5	0	511200000	541110000	337910000	27601000	30780000	0
Q6IAW5;O43852;B3KQF5	Q6IAW5;O43852;B3KQF5	Calumenin	CALU	tr|Q6IAW5|Q6IAW5_HUMAN CALU protein OS=Homo sapiens OX=9606 GN=CALU PE=2 SV=1;sp|O43852|CALU_HUMAN Calumenin OS=Homo sapiens OX=9606 GN=CALU PE=1 SV=2;tr|B3KQF5|B3KQF5_HUMAN cDNA FLJ90381 fis, clone NT2RP2005035, highly similar to Calumenin OS=Homo sapiens	3	19	19	5	62.9	37.106	315	152.03	62.9	54.6	62.9	11.1	14.3	12.4	2298400000	2020400000	2539300000	143230000	224250000	119190000
V9HW95;Q15293;Q5J7V8;E9PP27	V9HW95;Q15293	Reticulocalbin-1	HEL-S-84;RCN1	tr|V9HW95|V9HW95_HUMAN Epididymis secretory protein Li 84 OS=Homo sapiens OX=9606 GN=HEL-S-84 PE=2 SV=1;sp|Q15293|RCN1_HUMAN Reticulocalbin-1 OS=Homo sapiens OX=9606 GN=RCN1 PE=1 SV=1	4	15	15	15	60.7	38.89	331	133.72	52.3	36.3	60.7	5.7	2.1	2.1	1064600000	986580000	953400000	101390000	54550000	57893000
Q8TDN6;A0JLQ5;B4E0B8;Q9NUW4;Q05CP8	Q8TDN6;A0JLQ5;B4E0B8;Q9NUW4	Ribosome biogenesis protein BRX1 homolog	BRIX1;BXDC2	sp|Q8TDN6|BRX1_HUMAN Ribosome biogenesis protein BRX1 homolog OS=Homo sapiens OX=9606 GN=BRIX1 PE=1 SV=2;tr|A0JLQ5|A0JLQ5_HUMAN BXDC2 protein (Fragment) OS=Homo sapiens OX=9606 GN=BXDC2 PE=2 SV=1;tr|B4E0B8|B4E0B8_HUMAN cDNA FLJ57871, highly similar to Brix	5	18	18	18	60.3	41.401	353	92.569	50.1	47.6	53	3.7	5.4	5.4	1371400000	1545600000	1620400000	14609000	139480000	176620000
A0A024R7V6;P61019;E9PKL7;A0A0A1HAW1;H7C125;H0YD31;E9PE37;O75546;Q9UL31;H0YDL5;A0A1D5RMT4;Q6PIK3	A0A024R7V6;P61019;E9PKL7;A0A0A1HAW1	Ras-related protein Rab-2A	RAB2;RAB2A	tr|A0A024R7V6|A0A024R7V6_HUMAN RAB2, member RAS oncogene family, isoform CRA_a OS=Homo sapiens OX=9606 GN=RAB2 PE=4 SV=1;sp|P61019|RAB2A_HUMAN Ras-related protein Rab-2A OS=Homo sapiens OX=9606 GN=RAB2A PE=1 SV=1;tr|E9PKL7|E9PKL7_HUMAN Ras-related protein	12	12	12	6	62.7	23.545	212	150.76	52.4	55.7	59	8.5	22.6	22.6	1073600000	895340000	914370000	93712000	55736000	62153000
H3BV80;H3BMM9;H3BTC0;D3DU92;Q15287;H3BPG5;A0A024R9P1;H3BMS0;H3BRK4;H3BTV0;H3BNI3;H3BP82;H3BTR6;H3BUG0;H3BTY0;H3BNU7;H3BUL0	H3BV80;H3BMM9;H3BTC0;D3DU92;Q15287;H3BPG5;A0A024R9P1	RNA-binding protein with serine-rich domain 1	RNPS1;hCG_2026745	tr|H3BV80|H3BV80_HUMAN RNA-binding protein with serine-rich domain 1 OS=Homo sapiens OX=9606 GN=RNPS1 PE=1 SV=2;tr|H3BMM9|H3BMM9_HUMAN RNA-binding protein with serine-rich domain 1 (Fragment) OS=Homo sapiens OX=9606 GN=RNPS1 PE=1 SV=1;tr|H3BTC0|H3BTC0_HUMA	17	7	7	7	39.8	24.561	211	32.721	20.9	20.9	35.5	3.8	3.8	3.8	273950000	248630000	203770000	23244000	16007000	15573000
E7EPB3;A0PJ62;B7Z6S8;A8K7N0;Q6IPH7;P50914	E7EPB3;A0PJ62;B7Z6S8;A8K7N0;Q6IPH7;P50914	60S ribosomal protein L14	RPL14	tr|E7EPB3|E7EPB3_HUMAN 60S ribosomal protein L14 OS=Homo sapiens OX=9606 GN=RPL14 PE=1 SV=1;tr|A0PJ62|A0PJ62_HUMAN RPL14 protein (Fragment) OS=Homo sapiens OX=9606 GN=RPL14 PE=2 SV=1;tr|B7Z6S8|B7Z6S8_HUMAN cDNA FLJ51325, highly similar to 60S ribosomal pro	6	8	1	1	51.6	14.558	124	4.4572	46.8	46.8	41.1	41.1	36.3	41.1	328450000	278870000	269140000	25072000	20180000	22368000
Q9Y6M9;A0A3B3IT57;E9PH64;B7Z7N1;E7EWZ0;E9PF49;Q5JVG7;Q9UQS5	Q9Y6M9;A0A3B3IT57;E9PH64;B7Z7N1;E7EWZ0;E9PF49	NADH dehydrogenase [ubiquinone] 1 beta subcomplex subunit 9	NDUFB9	sp|Q9Y6M9|NDUB9_HUMAN NADH dehydrogenase [ubiquinone] 1 beta subcomplex subunit 9 OS=Homo sapiens OX=9606 GN=NDUFB9 PE=1 SV=3;tr|A0A3B3IT57|A0A3B3IT57_HUMAN NADH dehydrogenase [ubiquinone] 1 beta subcomplex subunit 9 OS=Homo sapiens OX=9606 GN=NDUFB9 PE=4	8	8	8	8	56.4	21.831	179	45.918	56.4	45.8	51.4	7.8	0	7.8	468790000	353860000	274360000	29756000	0	27769000
P49736;B3KXZ4;B7Z8Z6;H0Y8E6;B4DSV5;Q9BWF4;C9J013;C9JZ21;F8WDM3	P49736;B3KXZ4;B7Z8Z6;H0Y8E6;B4DSV5	DNA replication licensing factor MCM2;DNA helicase	MCM2	sp|P49736|MCM2_HUMAN DNA replication licensing factor MCM2 OS=Homo sapiens OX=9606 GN=MCM2 PE=1 SV=4;tr|B3KXZ4|B3KXZ4_HUMAN DNA helicase OS=Homo sapiens OX=9606 PE=2 SV=1;tr|B7Z8Z6|B7Z8Z6_HUMAN DNA helicase OS=Homo sapiens OX=9606 PE=2 SV=1;tr|H0Y8E6|H0Y8E	9	24	24	24	32.9	101.89	904	80.028	20.1	16.4	14.7	0	2.1	4.8	296550000	452750000	287180000	0	17809000	39772000
C9E1I4;C0KK01;A0A2U7N9Q5;A0A0K0KRQ4	C9E1I4;C0KK01;A0A2U7N9Q5;A0A0K0KRQ4		HLA-C	tr|C9E1I4|C9E1I4_HUMAN MHC class I antigen (Fragment) OS=Homo sapiens OX=9606 GN=HLA-C PE=3 SV=1;tr|C0KK01|C0KK01_HUMAN MHC class I antigen (Fragment) OS=Homo sapiens OX=9606 GN=HLA-C PE=3 SV=1;tr|A0A2U7N9Q5|A0A2U7N9Q5_HUMAN MHC class I antigen (Fragment)	4	5	1	1	32.6	20.839	181	33.139	32.6	32.6	32.6	10.5	18.2	18.2	649230000	503160000	416240000	0	47669000	40882000
B3KX11;Q59H77;P49368;B4DUR8;Q2TU64;E9PRC8;Q5SZX6;E9PQ35;Q5SZX9;Q5SZW8;E9PM09	B3KX11;Q59H77;P49368;B4DUR8;Q2TU64	T-complex protein 1 subunit gamma	CCT3	tr|B3KX11|B3KX11_HUMAN T-complex protein 1 subunit gamma OS=Homo sapiens OX=9606 PE=2 SV=1;tr|Q59H77|Q59H77_HUMAN T-complex protein 1 subunit gamma (Fragment) OS=Homo sapiens OX=9606 PE=2 SV=1;sp|P49368|TCPG_HUMAN T-complex protein 1 subunit gamma OS=Homo	11	26	26	26	59	57.945	522	143.69	42.5	51	37.7	10.5	8	6.1	1275200000	1410700000	1357200000	149630000	113860000	90266000
B4DTA2;A0A087WUK2;A0A024RDF6;O14979;B4DGN3	B4DTA2;A0A087WUK2;A0A024RDF6;O14979	Heterogeneous nuclear ribonucleoprotein D-like	HNRNPDL;HNRPDL	tr|B4DTA2|B4DTA2_HUMAN cDNA FLJ60148, highly similar to Homo sapiens heterogeneous nuclear ribonucleoprotein D-like (HNRPDL), transcript variant 2, mRNA OS=Homo sapiens OX=9606 PE=2 SV=1;tr|A0A087WUK2|A0A087WUK2_HUMAN Heterogeneous nuclear ribonucleoprotei	5	10	9	9	29.9	30.214	271	71.72	26.2	29.5	29.9	5.9	5.9	5.9	1217600000	1265700000	1259900000	70721000	182610000	81608000
P62277;J3KMX5;E9PS50	P62277;J3KMX5	40S ribosomal protein S13	RPS13	sp|P62277|RS13_HUMAN 40S ribosomal protein S13 OS=Homo sapiens OX=9606 GN=RPS13 PE=1 SV=2;tr|J3KMX5|J3KMX5_HUMAN 40S ribosomal protein S13 OS=Homo sapiens OX=9606 GN=RPS13 PE=1 SV=1	3	9	9	9	59.6	17.222	151	58.695	38.4	45.7	45.7	23.2	18.5	26.5	4501400000	3492400000	4360800000	444260000	413260000	249610000
Q9BRX8	Q9BRX8	Redox-regulatory protein FAM213A	FAM213A	sp|Q9BRX8|PXL2A_HUMAN Peroxiredoxin-like 2A OS=Homo sapiens OX=9606 GN=PRXL2A PE=1 SV=3	1	8	8	8	36.7	25.764	229	47.798	29.3	28.4	24.9	11.4	0	4.8	688510000	577140000	588820000	71933000	0	42219000
Q8N5N7	Q8N5N7	39S ribosomal protein L50, mitochondrial	MRPL50	sp|Q8N5N7|RM50_HUMAN 39S ribosomal protein L50, mitochondrial OS=Homo sapiens OX=9606 GN=MRPL50 PE=1 SV=2	1	5	5	5	43	18.325	158	28.042	43	36.1	43	15.2	15.2	7	195520000	142970000	217490000	26714000	16598000	11701000
R4SBI6;P07099;Q6FGZ3;B1AQP8;B1AQP9;A0A0S2Z3T1	R4SBI6;P07099;Q6FGZ3	Epoxide hydrolase 1	EPHX1	tr|R4SBI6|R4SBI6_HUMAN Epoxide hydrolase OS=Homo sapiens OX=9606 GN=EPHX1 PE=2 SV=1;sp|P07099|HYEP_HUMAN Epoxide hydrolase 1 OS=Homo sapiens OX=9606 GN=EPHX1 PE=1 SV=1;tr|Q6FGZ3|Q6FGZ3_HUMAN EPHX1 protein (Fragment) OS=Homo sapiens OX=9606 GN=EPHX1 PE=2 SV	6	21	21	21	55.4	52.948	455	101.87	41.5	45.5	44.6	3.5	5.5	5.5	1581300000	1554600000	1530300000	145350000	163700000	159390000
A3KPC7;A0A024RAS2;B2R5B3;A4FTV9;Q99878;Q96KK5;Q9BTM1;Q16777;Q6FI13;P0C0S8;B4E0B3;A0A024R017;Q93077;H0YFX9;V9GZN0;REV__H0Y672;REV__Q6N028;REV__E7EQ67;REV__Q6ZS45;REV__Q7Z5E6;REV__H7BY63;REV__H0YBA5;REV__A0A087X2A7;REV__Q6P9G8;REV__Q8NB25	A3KPC7;A0A024RAS2;B2R5B3;A4FTV9;Q99878;Q96KK5;Q9BTM1;Q16777;Q6FI13;P0C0S8;B4E0B3;A0A024R017;Q93077;H0YFX9	Histone H2A;Histone H2A type 1-J;Histone H2A type 1-H;Histone H2A.J;Histone H2A type 2-C;Histone H2A type 2-A;Histone H2A type 1;Histone H2A type 1-C	HIST1H2AH;H2AFJ;HIST1H2AK;HIST1H2AJ;HIST2H2AC;HIST2H2AA3;HIST1H2AG;HIST1H2AC	tr|A3KPC7|A3KPC7_HUMAN Histone H2A OS=Homo sapiens OX=9606 GN=HIST1H2AH PE=2 SV=1;tr|A0A024RAS2|A0A024RAS2_HUMAN Histone H2A OS=Homo sapiens OX=9606 GN=H2AFJ PE=3 SV=1;tr|B2R5B3|B2R5B3_HUMAN Histone H2A OS=Homo sapiens OX=9606 PE=2 SV=1;tr|A4FTV9|A4FTV9_HU	25	6	6	0	41.4	13.906	128	88.297	32.8	32.8	38.3	35.9	35.9	35.9	54255000000	69053000000	64765000000	8270100000	5003200000	6276100000
Q8WUM4;Q4W4Y1;B7Z5C1;B4DHD2;A0A3B3IT07;C9IZF9;F8WEQ7;F8WBR8;F8WDK9	Q8WUM4;Q4W4Y1;B7Z5C1;B4DHD2	Programmed cell death 6-interacting protein	PDCD6IP;DRIP4	sp|Q8WUM4|PDC6I_HUMAN Programmed cell death 6-interacting protein OS=Homo sapiens OX=9606 GN=PDCD6IP PE=1 SV=1;tr|Q4W4Y1|Q4W4Y1_HUMAN Dopamine receptor interacting protein 4 OS=Homo sapiens OX=9606 GN=DRIP4 PE=2 SV=1;tr|B7Z5C1|B7Z5C1_HUMAN cDNA FLJ56126, h	9	25	25	25	37.3	96.022	868	90.885	28.9	24	20.4	2.6	1.8	2	455320000	456180000	489340000	48418000	55699000	42283000
A0A024R8P8;P63173;J3KT73;J3QL01;J3KSP2	A0A024R8P8;P63173;J3KT73;J3QL01;J3KSP2	60S ribosomal protein L38	RPL38	tr|A0A024R8P8|A0A024R8P8_HUMAN Ribosomal protein L38, isoform CRA_a OS=Homo sapiens OX=9606 GN=RPL38 PE=3 SV=1;sp|P63173|RL38_HUMAN 60S ribosomal protein L38 OS=Homo sapiens OX=9606 GN=RPL38 PE=1 SV=2;tr|J3KT73|J3KT73_HUMAN 60S ribosomal protein L38 OS=Hom	5	6	6	6	50	8.2178	70	30.614	50	50	50	14.3	14.3	14.3	531980000	356990000	453470000	42957000	53235000	44852000
Q9BPW8;B4DQI7;A8K4I8;H7C2U6;F8WCR5;C9JDV8	Q9BPW8;B4DQI7;A8K4I8;H7C2U6	Protein NipSnap homolog 1	NIPSNAP1	sp|Q9BPW8|NIPS1_HUMAN Protein NipSnap homolog 1 OS=Homo sapiens OX=9606 GN=NIPSNAP1 PE=1 SV=1;tr|B4DQI7|B4DQI7_HUMAN cDNA FLJ58042, highly similar to Protein NipSnap1 OS=Homo sapiens OX=9606 PE=2 SV=1;tr|A8K4I8|A8K4I8_HUMAN cDNA FLJ78131, highly similar to	6	8	8	7	32	33.31	284	28.918	26.1	20.4	29.2	2.5	4.9	4.9	397060000	332690000	335180000	37180000	41770000	37200000
P18085;C9JPM4;C9JAK5;U3KQF2	P18085;C9JPM4;C9JAK5	ADP-ribosylation factor 4	ARF4	sp|P18085|ARF4_HUMAN ADP-ribosylation factor 4 OS=Homo sapiens OX=9606 GN=ARF4 PE=1 SV=3;tr|C9JPM4|C9JPM4_HUMAN ADP-ribosylation factor 4 (Fragment) OS=Homo sapiens OX=9606 GN=ARF4 PE=1 SV=1;tr|C9JAK5|C9JAK5_HUMAN ADP-ribosylation factor 4 OS=Homo sapiens	4	9	9	6	63.3	20.511	180	40.476	35.6	50	59.4	11.7	6.1	6.1	699650000	793020000	857540000	102390000	76079000	78729000
Q53GJ1;A0A024RAS3;Q9H0S4;Q9H4E3;A4UCU0;Q7Z4B1;B4DYP6;F5H1N9	Q53GJ1;A0A024RAS3;Q9H0S4;Q9H4E3	Probable ATP-dependent RNA helicase DDX47	hCG_27698;DDX47;E4-DBP	tr|Q53GJ1|Q53GJ1_HUMAN DEAD (Asp-Glu-Ala-Asp) box polypeptide 47 isoform 1 variant (Fragment) OS=Homo sapiens OX=9606 PE=2 SV=1;tr|A0A024RAS3|A0A024RAS3_HUMAN HCG27698, isoform CRA_a OS=Homo sapiens OX=9606 GN=hCG_27698 PE=3 SV=1;sp|Q9H0S4|DDX47_HUMAN Prob	8	13	13	13	36.6	49.881	448	50.546	24.6	18.8	26.3	0	2.5	2.5	119480000	102620000	393340000	0	23770000	21325000
A0A384NKW7;P55060;B4DM31;B4DUC5;B4DM67;B4DPS6;B4DS32	A0A384NKW7;P55060;B4DM31;B4DUC5;B4DM67;B4DPS6	Exportin-2	CSE1L	tr|A0A384NKW7|A0A384NKW7_HUMAN Epididymis secretory sperm binding protein OS=Homo sapiens OX=9606 PE=2 SV=1;sp|P55060|XPO2_HUMAN Exportin-2 OS=Homo sapiens OX=9606 GN=CSE1L PE=1 SV=3;tr|B4DM31|B4DM31_HUMAN cDNA FLJ54022, highly similar to Exportin-2 OS=Hom	7	26	26	26	30.8	110.42	971	146.29	26	16.1	19.4	5	4.7	3.3	1810200000	1554900000	11860000000	729550000	594840000	363900000
A0A024R3Q3;A0A024R0Y6;P84077;P61204;B4DEB9;F5H423;B4E190;B4DJC8;B4DN70;F5H0C7;H0YGG7;F5H1V1;F5H6T5;F8WDB3	A0A024R3Q3;A0A024R0Y6;P84077;P61204;B4DEB9;F5H423;B4E190;B4DJC8;B4DN70;F5H0C7	ADP-ribosylation factor 1;ADP-ribosylation factor 3	ARF1;ARF3	tr|A0A024R3Q3|A0A024R3Q3_HUMAN ADP-ribosylation factor 1, isoform CRA_a OS=Homo sapiens OX=9606 GN=ARF1 PE=3 SV=1;tr|A0A024R0Y6|A0A024R0Y6_HUMAN ADP-ribosylation factor 3, isoform CRA_b OS=Homo sapiens OX=9606 GN=ARF3 PE=3 SV=1;sp|P84077|ARF1_HUMAN ADP-rib	14	8	5	4	57.5	20.697	181	45.751	47.5	53.6	57.5	6.1	14.4	14.4	629950000	500930000	607800000	0	61183000	71025000
A0A024R1A3;P22314;B4DDE4;B4DL67;Q5JRR6;B3KUJ2;Q5JRR9;Q5JRS0;Q5JRS1;Q5JRS3;Q5JRS2;Q712V1;Q8WY81	A0A024R1A3;P22314;B4DDE4	Ubiquitin-like modifier-activating enzyme 1	UBE1;UBA1	tr|A0A024R1A3|A0A024R1A3_HUMAN Testicular secretory protein Li 63 OS=Homo sapiens OX=9606 GN=UBE1 PE=2 SV=1;sp|P22314|UBA1_HUMAN Ubiquitin-like modifier-activating enzyme 1 OS=Homo sapiens OX=9606 GN=UBA1 PE=1 SV=3;tr|B4DDE4|B4DDE4_HUMAN cDNA FLJ54582, hig	13	23	23	23	29.6	117.85	1058	237.01	17.6	15.5	25.1	4.6	2.3	4.7	803840000	608760000	1305500000	141360000	40305000	134070000
Q53FB6;A0A384NPN7;P05091;B4YAH7;F8VP50;S4R3S4;Q59EJ0;B4DXX3;B4DDF8;V9HW83;V9HVX6;P00352;Q9UN17;Q5SYQ7;Q5SYQ9;Q5SYQ8;H0Y2X5;Q7Z3A2;B4DYU3;H0YMG7;B4DH89;B2R5T2;A0A024RC95;P47895;O94788	Q53FB6;A0A384NPN7;P05091;B4YAH7	Aldehyde dehydrogenase, mitochondrial	ALDH2	tr|Q53FB6|Q53FB6_HUMAN Mitochondrial aldehyde dehydrogenase 2 variant (Fragment) OS=Homo sapiens OX=9606 PE=2 SV=1;tr|A0A384NPN7|A0A384NPN7_HUMAN Aldehyde dehydrogenase 2 family (Mitochondrial), isoform CRA_c OS=Homo sapiens OX=9606 GN=ALDH2 PE=2 SV=1;sp|P	25	16	16	15	41.4	56.367	517	84.137	27.1	29.4	35.2	8.9	5.6	5.6	483560000	433960000	428000000	54016000	50886000	52065000
Q59E88;Q53G26;Q96EY1;B3KM81;I3L1T6	Q59E88;Q53G26;Q96EY1;B3KM81	DnaJ homolog subfamily A member 3, mitochondrial	DNAJA3	tr|Q59E88|Q59E88_HUMAN DnaJ (Hsp40) homolog, subfamily A, member 3 variant (Fragment) OS=Homo sapiens OX=9606 PE=2 SV=1;tr|Q53G26|Q53G26_HUMAN DnaJ (Hsp40) homolog, subfamily A, member 3 variant (Fragment) OS=Homo sapiens OX=9606 GN=DNAJA3 PE=1 SV=1;sp|Q96	5	10	10	10	29.5	52.286	478	79.126	17.2	24.5	16.9	6.7	5.9	5.9	421680000	507820000	601010000	81473000	40233000	0
Q53GS2;O14975;G3V1R7;B3KW19	Q53GS2;O14975;G3V1R7;B3KW19	Very long-chain acyl-CoA synthetase	SLC27A2	tr|Q53GS2|Q53GS2_HUMAN Solute carrier family 27 (Fatty acid transporter), member 2 variant (Fragment) OS=Homo sapiens OX=9606 PE=2 SV=1;sp|O14975|S27A2_HUMAN Very long-chain acyl-CoA synthetase OS=Homo sapiens OX=9606 GN=SLC27A2 PE=1 SV=2;tr|G3V1R7|G3V1R7_	4	21	21	21	42.4	70.277	620	140	36.1	26.1	27.6	6.1	6.5	7.1	1021400000	917300000	1018000000	84562000	145250000	124730000
H3BVG0;Q8N1F7;A8K897;H3BRI8;H3BM93;H3BPA9;H3BNN5;H3BV11;H3BP95;H3BMX0;H3BRD9;H3BVE2;H3BV15;H3BNG7	H3BVG0;Q8N1F7;A8K897	Nuclear pore complex protein Nup93	NUP93	tr|H3BVG0|H3BVG0_HUMAN Nuclear pore complex protein Nup93 OS=Homo sapiens OX=9606 GN=NUP93 PE=1 SV=1;sp|Q8N1F7|NUP93_HUMAN Nuclear pore complex protein Nup93 OS=Homo sapiens OX=9606 GN=NUP93 PE=1 SV=2;tr|A8K897|A8K897_HUMAN Nuclear pore complex protein Nup	14	23	23	23	29.9	99.554	880	106.58	19.7	22.4	21.9	2	0	1.2	558040000	541940000	592510000	84140000	0	52548000
G3V325;B4DJ38;Q3ZB84;A4D273;O75127;Q3SYP6;B3KMD7;C9JJT5;C9JGL8	G3V325;B4DJ38;Q3ZB84;A4D273;O75127;Q3SYP6	Pentatricopeptide repeat-containing protein 1, mitochondrial	ATP5J2-PTCD1;PTCD1	tr|G3V325|G3V325_HUMAN ATP5MF-PTCD1 readthrough OS=Homo sapiens OX=9606 GN=ATP5MF-PTCD1 PE=4 SV=1;tr|B4DJ38|B4DJ38_HUMAN cDNA FLJ56092, highly similar to Pentatricopeptide repeat protein 1 OS=Homo sapiens OX=9606 PE=2 SV=1;tr|Q3ZB84|Q3ZB84_HUMAN Pentatrico	9	13	13	12	20.4	84.109	749	59.323	8.9	3.2	15.4	5.6	4.1	4.1	466710000	719970000	503850000	65344000	77174000	69049000
Q8N1H4;B2RDQ3;P62995;Q68DZ9;Q59GA1;H7BXF3;H7C2L4	Q8N1H4;B2RDQ3;P62995;Q68DZ9;Q59GA1;H7BXF3	Transformer-2 protein homolog beta	TRA2B;DKFZp686F18120	tr|Q8N1H4|Q8N1H4_HUMAN cDNA FLJ40872 fis, clone TUTER2000283, highly similar to Homo sapiens transformer-2-beta (SFRS10) gene OS=Homo sapiens OX=9606 PE=2 SV=1;tr|B2RDQ3|B2RDQ3_HUMAN cDNA, FLJ96718, highly similar to Homo sapiens splicing factor, arginine/	7	8	7	7	38.9	29.201	252	51.081	34.5	38.9	38.9	14.7	16.7	16.7	794650000	485290000	506540000	65521000	93905000	65533000
O15173;U3KQM0;D3DNX8	O15173;U3KQM0	Membrane-associated progesterone receptor component 2	PGRMC2	sp|O15173|PGRC2_HUMAN Membrane-associated progesterone receptor component 2 OS=Homo sapiens OX=9606 GN=PGRMC2 PE=1 SV=1;tr|U3KQM0|U3KQM0_HUMAN Membrane-associated progesterone receptor component 2 OS=Homo sapiens OX=9606 GN=PGRMC2 PE=1 SV=1	3	10	8	8	39	23.818	223	40.464	39	29.1	32.3	15.2	15.2	11.2	361870000	260130000	268020000	50168000	28714000	33312000
A0A024R9U3;Q9NX40;D6RDK6;D6RBN5;D6RG39;D6RIT9;D6RBC5;D6RDI5;D6RA54;D6RC55;D6R918;D6RI08;D6RDK1;B4DND1;D6RIV2;D6R9T5;D6RF07	A0A024R9U3;Q9NX40;D6RDK6;D6RBN5;D6RG39;D6RIT9	OCIA domain-containing protein 1	OCIAD1	tr|A0A024R9U3|A0A024R9U3_HUMAN OCIA domain containing 1, isoform CRA_a OS=Homo sapiens OX=9606 GN=OCIAD1 PE=4 SV=1;sp|Q9NX40|OCAD1_HUMAN OCIA domain-containing protein 1 OS=Homo sapiens OX=9606 GN=OCIAD1 PE=1 SV=1;tr|D6RDK6|D6RDK6_HUMAN OCIA domain-contain	17	7	7	7	31.8	27.626	245	39.582	24.9	17.1	20	7.3	0	7.3	295890000	271800000	301520000	36133000	0	37348000
Q9P035;H3BPZ1;H3BS72;H3BRL8;H3BMZ1	Q9P035;H3BPZ1;H3BS72	Very-long-chain (3R)-3-hydroxyacyl-CoA dehydratase 3	HACD3	sp|Q9P035|HACD3_HUMAN Very-long-chain (3R)-3-hydroxyacyl-CoA dehydratase 3 OS=Homo sapiens OX=9606 GN=HACD3 PE=1 SV=2;tr|H3BPZ1|H3BPZ1_HUMAN Very-long-chain (3R)-3-hydroxyacyl-CoA dehydratase OS=Homo sapiens OX=9606 GN=HACD3 PE=1 SV=1;tr|H3BS72|H3BS72_HUMA	5	7	7	7	22.7	43.159	362	48.526	22.7	17.7	22.7	6.1	3.9	3.9	805450000	868470000	781080000	192540000	60124000	61476000
A0A024R1Z6;Q99536;B3KUF8;K7ERT7;K7ESA3;K7ENX2;K7EM19;K7EJM4;K7ER81	A0A024R1Z6;Q99536;B3KUF8;K7ERT7	Synaptic vesicle membrane protein VAT-1 homolog	VAT1	tr|A0A024R1Z6|A0A024R1Z6_HUMAN Vesicle amine transport protein 1 homolog (T californica), isoform CRA_a OS=Homo sapiens OX=9606 GN=VAT1 PE=4 SV=1;sp|Q99536|VAT1_HUMAN Synaptic vesicle membrane protein VAT-1 homolog OS=Homo sapiens OX=9606 GN=VAT1 PE=1 SV=2	9	13	13	12	50.1	41.92	393	106.6	37.2	41.2	34.1	15	10.7	10.7	648670000	683090000	635620000	69043000	81098000	107440000
Q14696	Q14696	LDLR chaperone MESD	MESDC2	sp|Q14696|MESD_HUMAN LRP chaperone MESD OS=Homo sapiens OX=9606 GN=MESD PE=1 SV=2	1	7	7	7	32.5	26.076	234	17.064	20.9	28.2	26.9	8.1	4.7	4.7	223910000	119690000	121840000	27990000	19051000	17121000
O60488;Q8TAF6;B4DH39;D6RF95;H0Y9A0;D6RD96;D6RFW9;D6RDA8	O60488;Q8TAF6;B4DH39	Long-chain-fatty-acid--CoA ligase 4	ACSL4;FACL4	sp|O60488|ACSL4_HUMAN Long-chain-fatty-acid--CoA ligase 4 OS=Homo sapiens OX=9606 GN=ACSL4 PE=1 SV=2;tr|Q8TAF6|Q8TAF6_HUMAN Acyl-CoA synthetase 4 OS=Homo sapiens OX=9606 GN=FACL4 PE=2 SV=1;tr|B4DH39|B4DH39_HUMAN cDNA FLJ57028, highly similar to Long-chain-	8	28	26	26	51.1	79.187	711	132.09	46.4	40.2	30.7	8.4	5.5	5.5	906990000	940740000	848850000	175090000	90959000	107240000
Q5VT66;H7BYZ9;X6RIL1;H0YDX4	Q5VT66;H7BYZ9	Mitochondrial amidoxime-reducing component 1	43525	sp|Q5VT66|MARC1_HUMAN Mitochondrial amidoxime-reducing component 1 OS=Homo sapiens OX=9606 GN=MARC1 PE=1 SV=1;tr|H7BYZ9|H7BYZ9_HUMAN Mitochondrial amidoxime-reducing component 1 (Fragment) OS=Homo sapiens OX=9606 GN=MARC1 PE=1 SV=1	4	7	7	6	29.4	37.499	337	30.65	29.4	26.7	22	0	4.5	4.5	287910000	204180000	239390000	0	36510000	31506000
A0A024QZN7;Q9NZ45	A0A024QZN7;Q9NZ45	CDGSH iron-sulfur domain-containing protein 1	C10orf70;CISD1	tr|A0A024QZN7|A0A024QZN7_HUMAN Chromosome 10 open reading frame 70, isoform CRA_b OS=Homo sapiens OX=9606 GN=C10orf70 PE=4 SV=1;sp|Q9NZ45|CISD1_HUMAN CDGSH iron-sulfur domain-containing protein 1 OS=Homo sapiens OX=9606 GN=CISD1 PE=1 SV=1	2	4	4	4	42.6	12.199	108	37.886	34.3	34.3	42.6	0	12	12	256370000	374800000	353750000	0	45085000	48262000
Q5U077;P07195;A0A3B3IS95;A8MW50;C9J7H8;F5H793;Q59G78	Q5U077;P07195;A0A3B3IS95;A8MW50;C9J7H8	L-lactate dehydrogenase;L-lactate dehydrogenase B chain	LDHB	tr|Q5U077|Q5U077_HUMAN L-lactate dehydrogenase OS=Homo sapiens OX=9606 GN=HEL-S-281 PE=2 SV=1;sp|P07195|LDHB_HUMAN L-lactate dehydrogenase B chain OS=Homo sapiens OX=9606 GN=LDHB PE=1 SV=2;tr|A0A3B3IS95|A0A3B3IS95_HUMAN Uncharacterized protein OS=Homo sapi	7	18	16	16	53.9	36.638	334	101.36	47.3	45.8	49.1	17.4	14.1	20.7	1984500000	1994000000	2409800000	311770000	289690000	308460000
P62318;H3BT13	P62318;H3BT13	Small nuclear ribonucleoprotein Sm D3	SNRPD3	sp|P62318|SMD3_HUMAN Small nuclear ribonucleoprotein Sm D3 OS=Homo sapiens OX=9606 GN=SNRPD3 PE=1 SV=1;tr|H3BT13|H3BT13_HUMAN Small nuclear ribonucleoprotein Sm D3 OS=Homo sapiens OX=9606 GN=SNRPD3 PE=1 SV=1	2	4	4	4	37.3	13.916	126	27.824	31.7	31.7	37.3	7.1	15.1	15.1	689050000	758400000	1046600000	123930000	152850000	81614000
B2R659;A0A0S2Z4J1;P51659;A0A2R8YD50;E7EWE5;B4DDM5;B4DSD0;A0A2R8Y7L2;G5E9S2;B3KSP2;E7ET17;B4DI68;E7ER27;Q59H27;E7EPL9;A0A2R8YDT8;A0A2R8YF45;A0A0S2Z460;A0A0S2Z4Q6;A0A2R8YEG2;A0A2R8Y7W2;Q9UBA4	B2R659;A0A0S2Z4J1;P51659;A0A2R8YD50;E7EWE5;B4DDM5;B4DSD0;A0A2R8Y7L2;G5E9S2;B3KSP2;E7ET17;B4DI68;E7ER27;Q59H27;E7EPL9	Peroxisomal multifunctional enzyme type 2;(3R)-hydroxyacyl-CoA dehydrogenase;Enoyl-CoA hydratase 2	HSD17B4	tr|B2R659|B2R659_HUMAN cDNA, FLJ92803, highly similar to Homo sapiens hydroxysteroid (17-beta) dehydrogenase 4 (HSD17B4), mRNA OS=Homo sapiens OX=9606 PE=2 SV=1;tr|A0A0S2Z4J1|A0A0S2Z4J1_HUMAN Epididymis secretory sperm binding protein (Fragment) OS=Homo sa	22	31	31	31	53	79.611	736	288.21	46.5	48.4	49.7	14.9	5.3	12.2	3210500000	3005000000	2755400000	486330000	243070000	559950000
B4DWN1;A8K7T4;A0A384NPY7;Q12907;D6RBV2;D6RIU4;D6RDX1;D6RBH1	B4DWN1;A8K7T4;A0A384NPY7;Q12907;D6RBV2;D6RIU4;D6RDX1	Vesicular integral-membrane protein VIP36	LMAN2	tr|B4DWN1|B4DWN1_HUMAN cDNA FLJ52285, highly similar to Vesicular integral-membrane protein VIP36 OS=Homo sapiens OX=9606 PE=2 SV=1;tr|A8K7T4|A8K7T4_HUMAN cDNA FLJ75774, highly similar to Homo sapiens lectin, mannose-binding 2 (LMAN2), mRNA OS=Homo sapiens	8	13	13	13	57.5	32.577	285	87.29	41.8	36.1	54.4	11.9	11.9	11.9	914230000	827660000	1062100000	114050000	168630000	126330000
B3KVN0;Q0P512;Q59GX2;P11166;B4DKW1;B4DDR6;A6NL68;A0A0D9SG74;A0A0D9SFK9;B7Z5A7;B7Z966;B7Z5J8;P11169;Q8TDB8	B3KVN0;Q0P512;Q59GX2;P11166;B4DKW1;B4DDR6	Solute carrier family 2, facilitated glucose transporter member 1	SLC2A1	tr|B3KVN0|B3KVN0_HUMAN cDNA FLJ16785 fis, clone NT2RI2015342, highly similar to Solute carrier family 2, facilitated glucose transporter member 1 OS=Homo sapiens OX=9606 PE=2 SV=1;tr|Q0P512|Q0P512_HUMAN Solute carrier family 2 (Facilitated glucose transpor	14	9	9	9	18	45.869	416	112.04	15.6	14.7	18	5.5	5.5	5.5	864190000	708630000	939340000	106180000	129400000	131800000
V9HW63;Q13162;H7C3T4;A6NG45;A6NJJ0	V9HW63;Q13162;H7C3T4	Peroxiredoxin-4	HEL-S-97n;PRDX4	tr|V9HW63|V9HW63_HUMAN Epididymis secretory sperm binding protein Li 97n OS=Homo sapiens OX=9606 GN=HEL-S-97n PE=2 SV=1;sp|Q13162|PRDX4_HUMAN Peroxiredoxin-4 OS=Homo sapiens OX=9606 GN=PRDX4 PE=1 SV=1;tr|H7C3T4|H7C3T4_HUMAN Peroxiredoxin-4 (Fragment) OS=Ho	5	14	14	12	63.1	30.54	271	130.79	63.1	63.1	53.9	15.9	16.6	16.6	4111300000	3900200000	4241200000	49425000	931730000	821520000
B4DU58;V9HW69;B2R9S4;P40121;E7ENU9;B8ZZL6;H7C0X8	B4DU58;V9HW69;B2R9S4;P40121;E7ENU9	Macrophage-capping protein	HEL-S-66;CAPG	tr|B4DU58|B4DU58_HUMAN cDNA FLJ51488, highly similar to Macrophage capping protein OS=Homo sapiens OX=9606 PE=2 SV=1;tr|V9HW69|V9HW69_HUMAN Epididymis secretory protein Li 66 OS=Homo sapiens OX=9606 GN=HEL-S-66 PE=2 SV=1;tr|B2R9S4|B2R9S4_HUMAN cDNA, FLJ945	7	7	7	7	25.1	36.248	327	46.193	22	22	22	3.7	0	6.7	243910000	252160000	240100000	39222000	0	33098000
P17655;B4DN77;B3KUH9;Q6ZVC6	P17655;B4DN77	Calpain-2 catalytic subunit	CAPN2	sp|P17655|CAN2_HUMAN Calpain-2 catalytic subunit OS=Homo sapiens OX=9606 GN=CAPN2 PE=1 SV=6;tr|B4DN77|B4DN77_HUMAN cDNA FLJ58517, highly similar to Calpain-2 catalytic subunit OS=Homo sapiens OX=9606 PE=2 SV=1	4	15	15	1	23.1	79.994	700	48.724	18.9	17.4	15.9	1.4	4	2.6	296990000	303330000	293140000	15758000	63273000	55526000
B2RCX0;A0A024R895;A0A0C4DFV9;Q5VXV3;Q01105;A0A087X027;P0DME0	B2RCX0;A0A024R895;A0A0C4DFV9;Q5VXV3;Q01105;A0A087X027;P0DME0	Protein SET;Protein SETSIP	SET;SETSIP	tr|B2RCX0|B2RCX0_HUMAN cDNA, FLJ96345, Homo sapiens SET translocation (myeloid leukemia-associated) (SET),mRNA OS=Homo sapiens OX=9606 PE=2 SV=1;tr|A0A024R895|A0A024R895_HUMAN SET translocation (Myeloid leukemia-associated), isoform CRA_b OS=Homo sapiens O	7	6	6	6	29.2	32.134	277	21.652	25.3	22.7	13.4	5.4	0	5.4	216970000	226440000	106400000	30805000	0	24835000
P51648;J3QRD1;Q59H65;Q68D64;I3L1M4;J3QKK9;J3QS00;J3KTG1;C9JGJ2;I3L0X1;K7EN73;J3KTD9;I3L2W1	P51648;J3QRD1;Q59H65;Q68D64	Fatty aldehyde dehydrogenase	ALDH3A2;DKFZp686E23276	sp|P51648|AL3A2_HUMAN Fatty aldehyde dehydrogenase OS=Homo sapiens OX=9606 GN=ALDH3A2 PE=1 SV=1;tr|J3QRD1|J3QRD1_HUMAN Fatty aldehyde dehydrogenase OS=Homo sapiens OX=9606 GN=ALDH3A2 PE=1 SV=1;tr|Q59H65|Q59H65_HUMAN Aldehyde dehydrogenase 3A2 variant (Frag	13	15	15	14	32.8	54.847	485	58.721	27.8	23.7	27.6	3.5	0	3.5	790770000	655390000	303580000	58299000	0	124850000
Q53GA7;F5H5D3;Q9BQE3;B7Z1K5;Q8N532;A0A1W2PQM2	Q53GA7;F5H5D3;Q9BQE3;B7Z1K5;Q8N532;A0A1W2PQM2	Tubulin alpha-1C chain	TUBA1C	tr|Q53GA7|Q53GA7_HUMAN Tubulin alpha chain (Fragment) OS=Homo sapiens OX=9606 PE=2 SV=1;tr|F5H5D3|F5H5D3_HUMAN Tubulin alpha chain OS=Homo sapiens OX=9606 GN=TUBA1C PE=1 SV=1;sp|Q9BQE3|TBA1C_HUMAN Tubulin alpha-1C chain OS=Homo sapiens OX=9606 GN=TUBA1C PE	6	22	3	2	59.9	49.823	449	119.67	57.9	59.7	58.8	35.9	32.7	29	1260300000	497060000	630830000	104320000	117100000	164080000
Q9NSE4;A8K5W7	Q9NSE4;A8K5W7	Isoleucine--tRNA ligase, mitochondrial	IARS2	sp|Q9NSE4|SYIM_HUMAN Isoleucine--tRNA ligase, mitochondrial OS=Homo sapiens OX=9606 GN=IARS2 PE=1 SV=2;tr|A8K5W7|A8K5W7_HUMAN cDNA FLJ75180, highly similar to Homo sapiens mitochondrial isoleucine tRNA synthetase, mRNA OS=Homo sapiens OX=9606 PE=2 SV=1	2	33	33	33	40.4	113.79	1012	173.82	29.1	31.8	34.3	10.2	8.5	7.1	1685400000	1676500000	1718200000	285370000	251080000	286370000
Q8TCS8;H7C3C5;H7BXF6;F8WBI3	Q8TCS8	Polyribonucleotide nucleotidyltransferase 1, mitochondrial	PNPT1	sp|Q8TCS8|PNPT1_HUMAN Polyribonucleotide nucleotidyltransferase 1, mitochondrial OS=Homo sapiens OX=9606 GN=PNPT1 PE=1 SV=2	4	35	35	35	50.2	85.95	783	199.39	46.1	37.8	40.6	12	8.9	10.7	1874100000	1644600000	1736700000	267500000	267850000	324380000
A0A024R9C1;P11940;E7EQV3;B4DZW4;E7ERJ7;B4DQX0;A0A087WTT1;B3KT93;A0A024R9E2;H0YAR2;Q5VX58;Q3ZCS4;Q9H361;Q2VIP3;H0YBN4;H0YAP2;H0YAS6;H0YB75;H0YB86;E5RGH3;E5RJB9;H0YAS7;Q4VXU2;E5RH24;H0YC10;H0YEQ8;H0YAW6;E5RHG7;L0R533;E5RGC4;E5RFD8;A8K8J2;Q5JQF8	A0A024R9C1;P11940;E7EQV3;B4DZW4;E7ERJ7;B4DQX0;A0A087WTT1;B3KT93;A0A024R9E2;H0YAR2;Q5VX58;Q3ZCS4;Q9H361;Q2VIP3	Polyadenylate-binding protein;Polyadenylate-binding protein 1;Polyadenylate-binding protein 3	PABPC1;PABPC3	tr|A0A024R9C1|A0A024R9C1_HUMAN Polyadenylate-binding protein OS=Homo sapiens OX=9606 GN=PABPC1 PE=3 SV=1;sp|P11940|PABP1_HUMAN Polyadenylate-binding protein 1 OS=Homo sapiens OX=9606 GN=PABPC1 PE=1 SV=2;tr|E7EQV3|E7EQV3_HUMAN Polyadenylate-binding protein	33	30	30	21	50.2	70.67	636	198.41	41.4	36.6	40.9	7.1	9.6	7.2	1872700000	1549200000	1821000000	289770000	300150000	269420000
B4E0N6;Q969X5;F2Z3Q5;F2Z2U2	B4E0N6;Q969X5	Endoplasmic reticulum-Golgi intermediate compartment protein 1	ERGIC1	tr|B4E0N6|B4E0N6_HUMAN cDNA FLJ56280, highly similar to Endoplasmic reticulum-Golgi intermediate compartment protein 1 OS=Homo sapiens OX=9606 PE=2 SV=1;sp|Q969X5|ERGI1_HUMAN Endoplasmic reticulum-Golgi intermediate compartment protein 1 OS=Homo sapiens OX	4	10	10	10	55.7	26.259	235	108.66	51.9	45.5	55.7	9.8	3.8	3.8	1840000000	1615300000	1883000000	374890000	229890000	271960000
Q5U071;P26583;D6R9A6	Q5U071;P26583;D6R9A6	High mobility group protein B2	HMGB2	tr|Q5U071|Q5U071_HUMAN High-mobility group box 2 OS=Homo sapiens OX=9606 PE=2 SV=1;sp|P26583|HMGB2_HUMAN High mobility group protein B2 OS=Homo sapiens OX=9606 GN=HMGB2 PE=1 SV=2;tr|D6R9A6|D6R9A6_HUMAN High mobility group protein B2 (Fragment) OS=Homo sapi	3	7	5	5	25	23.904	208	28.587	22.1	25	25	13	13	2.9	704480000	528690000	551530000	99457000	96935000	0
E4W6B6;B2R4D8;A0A024R1V4;P61353;K7ELC7;Q6LCU2;K7EQQ9;K7ERY7	E4W6B6;B2R4D8;A0A024R1V4;P61353;K7ELC7	60S ribosomal protein L27	RPL27	tr|E4W6B6|E4W6B6_HUMAN RPL27/NME2 fusion protein (Fragment) OS=Homo sapiens OX=9606 GN=RPL27 PE=2 SV=1;tr|B2R4D8|B2R4D8_HUMAN 60S ribosomal protein L27 OS=Homo sapiens OX=9606 PE=2 SV=1;tr|A0A024R1V4|A0A024R1V4_HUMAN 60S ribosomal protein L27 OS=Homo sapie	8	6	6	6	46.8	14.257	126	102.78	46	46	46.8	32.5	32.5	15.9	2679500000	2482300000	2220000000	427310000	432260000	361670000
P68133;P68032;B7Z6P1;D2JYH4;A8K3K1;P62736;P63267;B3KUD3;B3KW67;Q7Z7J6;A6NL76;B4DUI8;Q13707;C9JFL5;F6UVQ4;F6QUT6;B7Z6I1;F8WB63;B8ZZJ2;B3KPP5;Q562S2;A0A173GMX4	P68133;P68032;B7Z6P1;D2JYH4;A8K3K1;P62736;P63267;B3KUD3;B3KW67;Q7Z7J6;A6NL76;B4DUI8;Q13707;C9JFL5;F6UVQ4;F6QUT6;B7Z6I1	Actin, alpha skeletal muscle;Actin, alpha cardiac muscle 1;Actin, aortic smooth muscle;Actin, gamma-enteric smooth muscle	ACTA1;ACTC1;ACTA2;ACTG2	sp|P68133|ACTS_HUMAN Actin, alpha skeletal muscle OS=Homo sapiens OX=9606 GN=ACTA1 PE=1 SV=1;sp|P68032|ACTC_HUMAN Actin, alpha cardiac muscle 1 OS=Homo sapiens OX=9606 GN=ACTC1 PE=1 SV=1;tr|B7Z6P1|B7Z6P1_HUMAN cDNA FLJ53662, highly similar to Actin, alpha	22	19	4	4	44.3	42.051	377	69.583	40.1	36.9	38.2	26	31	34	9422600000	5089100000	7529100000	1035900000	1406100000	1224100000
Q7Z518;A8K413;A0A087WXC5;A0A024R4B3;E7ESZ7;O95299;Q53SW4;H7C2W5;H7C1Y7;H7C2X4;Q59FM0;Q8N1B9;C9J6X0;Q53QE8	Q7Z518;A8K413;A0A087WXC5;A0A024R4B3;E7ESZ7;O95299;Q53SW4	NADH dehydrogenase [ubiquinone] 1 alpha subcomplex subunit 10, mitochondrial	NDUFA10	tr|Q7Z518|Q7Z518_HUMAN NADH dehydrogenase [ubiquinone] 1 alpha subcomplex subunit 10, mitochondrial OS=Homo sapiens OX=9606 PE=2 SV=1;tr|A8K413|A8K413_HUMAN NADH dehydrogenase [ubiquinone] 1 alpha subcomplex subunit 10, mitochondrial OS=Homo sapiens OX=960	14	11	11	11	28.2	40.676	354	77.475	28	19.5	27.7	6.2	6.5	13.3	468120000	476310000	473550000	93146000	66311000	80228000
Q9NQ50	Q9NQ50	39S ribosomal protein L40, mitochondrial	MRPL40	sp|Q9NQ50|RM40_HUMAN 39S ribosomal protein L40, mitochondrial OS=Homo sapiens OX=9606 GN=MRPL40 PE=1 SV=1	1	6	6	6	34.5	24.49	206	45.115	16.5	24.8	25.2	12.1	4.4	13.6	173280000	248500000	548980000	19586000	49109000	95572000
Q2TTR7;P00533;A9CB80;A8K2T7;B7Z2I3;E9PFD7;F2YGG7;Q59FL8;E7BSV0;Q504U8;A0A2D3C337;A0A2D3C335;Q75MF2;Q68GS6;I3WA73;I3WA72;I3WA68;A2VCQ7;Q147T7;A0A1W2PRR9;C9JYS6;A0A1Y0B9F8;A0A1Y0B9F1;F1JTL6;A0A068JD88;A0A1Y0B9F6;A0A1Y0B9F4;B6RC66;B6RC65;A0A0P0IT07;A0A0A0MSE1;Q15303;A7VMV4;A7VN07;Q4H1F3;G9MC81;A7VN06;A7VN05;A0A1Y0B9G4;A0A1Y0B9G5;Q30BI0;E2I6F8;E2I6F5;Q4ZG14;J3KTI5;A0A0P0I3A3;Q53T57;H3BLT0;B4DTR1;J3QL…	Q2TTR7;P00533;A9CB80;A8K2T7;B7Z2I3;E9PFD7;F2YGG7;Q59FL8;E7BSV0;Q504U8;A0A2D3C337;A0A2D3C335;Q75MF2	Receptor protein-tyrosine kinase;Epidermal growth factor receptor	EGFR	tr|Q2TTR7|Q2TTR7_HUMAN Receptor protein-tyrosine kinase OS=Homo sapiens OX=9606 PE=2 SV=1;sp|P00533|EGFR_HUMAN Epidermal growth factor receptor OS=Homo sapiens OX=9606 GN=EGFR PE=1 SV=2;tr|A9CB80|A9CB80_HUMAN Receptor protein-tyrosine kinase OS=Homo sapien	52	30	30	30	36.8	134.32	1210	190.04	27.4	26.1	23.7	2.8	3.8	6.4	1742400000	1694300000	1854000000	165620000	293330000	459120000
B2R4W8;P62244;I3L3P7;A8K7H3;H3BVC7	B2R4W8;P62244;I3L3P7;A8K7H3	40S ribosomal protein S15a	hCG_1994130;RPS15A	tr|B2R4W8|B2R4W8_HUMAN HCG1994130, isoform CRA_a OS=Homo sapiens OX=9606 GN=hCG_1994130 PE=2 SV=1;sp|P62244|RS15A_HUMAN 40S ribosomal protein S15a OS=Homo sapiens OX=9606 GN=RPS15A PE=1 SV=2;tr|I3L3P7|I3L3P7_HUMAN 40S ribosomal protein S15a OS=Homo sapiens	5	8	8	4	61.5	14.839	130	64.425	56.9	56.2	56.9	39.2	33.8	23.1	3901900000	3003600000	2181600000	431980000	420180000	754610000
B4DH07;Q5JRX3;B4DRW8;A0A0A0MRX9;B3KN37;B3KM51;B1APQ0;H0Y7L7;H0Y4F7;B4DEU0;B1APQ1;Q68DT6	B4DH07;Q5JRX3;B4DRW8;A0A0A0MRX9;B3KN37	Presequence protease, mitochondrial	PITRM1	tr|B4DH07|B4DH07_HUMAN cDNA FLJ53321, highly similar to Homo sapiens pitrilysin metallopeptidase 1 (PITRM1), mRNA OS=Homo sapiens OX=9606 PE=2 SV=1;sp|Q5JRX3|PREP_HUMAN Presequence protease, mitochondrial OS=Homo sapiens OX=9606 GN=PITRM1 PE=1 SV=3;tr|B4DR	12	27	27	27	35.6	116.29	1030	86.935	20.1	22.5	24.3	1.8	2.8	1	449680000	513140000	182630000	59405000	68244000	74984000
A0A024R5K8;P50454;B4DN87;A8K259;E9PPV6;E9PR70;E9PK86;E9PMI5;Q9NPA9;E9PKH2;E9PNX1;E9PQ34;E9PJH8;E9PIG2;E9PRS3;E9PLA6;H0YEP8	A0A024R5K8;P50454;B4DN87;A8K259;E9PPV6;E9PR70;E9PK86;E9PMI5;Q9NPA9	Serpin H1	SERPINH1;ra-a47	tr|A0A024R5K8|A0A024R5K8_HUMAN Serpin peptidase inhibitor, clade H (Heat shock protein 47), member 1, (Collagen binding protein 1), isoform CRA_a OS=Homo sapiens OX=9606 GN=SERPINH1 PE=3 SV=1;sp|P50454|SERPH_HUMAN Serpin H1 OS=Homo sapiens OX=9606 GN=SERPI	17	19	19	19	46.9	46.44	418	322.1	39.2	45.5	46.9	18.2	20.1	23	3903600000	4337300000	5267300000	967030000	821490000	608810000
A0A384NPM7;Q8NBX0	A0A384NPM7;Q8NBX0	Saccharopine dehydrogenase-like oxidoreductase	SCCPDH	tr|A0A384NPM7|A0A384NPM7_HUMAN Epididymis secretory sperm binding protein OS=Homo sapiens OX=9606 GN=SCCPDH PE=2 SV=1;sp|Q8NBX0|SCPDL_HUMAN Saccharopine dehydrogenase-like oxidoreductase OS=Homo sapiens OX=9606 GN=SCCPDH PE=1 SV=1	2	10	10	10	42.2	47.151	429	77.822	20.7	31.5	17.7	3.3	9.8	9.8	596450000	811490000	893020000	81637000	188440000	141000000
Q0VAB1;A0A024R0M6;Q3ZCQ8;M0R0C3;M0R2F8;M0R003;M0QXC3;M0R2Z3;M0R303;M0R2D2;M0R1Y4;M0R047	Q0VAB1;A0A024R0M6;Q3ZCQ8;M0R0C3;M0R2F8;M0R003	Mitochondrial import inner membrane translocase subunit TIM50	TIMM50	tr|Q0VAB1|Q0VAB1_HUMAN Translocase of inner mitochondrial membrane 50 homolog (S. cerevisiae) OS=Homo sapiens OX=9606 GN=TIMM50 PE=2 SV=1;tr|A0A024R0M6|A0A024R0M6_HUMAN Translocase of inner mitochondrial membrane 50 homolog (Yeast), isoform CRA_b OS=Homo s	12	8	8	8	20.6	50.478	456	84.097	20.6	20.6	14.5	3.7	2.6	6.1	700740000	629810000	392070000	47709000	70489000	200100000
B2R7W3;O75934;Q53HE3	B2R7W3;O75934;Q53HE3	Pre-mRNA-splicing factor SPF27	BCAS2	tr|B2R7W3|B2R7W3_HUMAN Breast carcinoma amplified sequence 2 OS=Homo sapiens OX=9606 GN=BCAS2 PE=2 SV=1;sp|O75934|SPF27_HUMAN Pre-mRNA-splicing factor SPF27 OS=Homo sapiens OX=9606 GN=BCAS2 PE=1 SV=1;tr|Q53HE3|Q53HE3_HUMAN Breast carcinoma amplified sequen	3	6	6	6	37.8	26.131	225	98.196	32	37.8	21.3	5.8	5.3	5.3	225490000	381930000	147100000	49766000	45557000	44424000
A0A024R4M0;P46781;B5MCT8;C9JM19;B7Z732;A5D904;F2Z3C0;A8MXK4	A0A024R4M0;P46781;B5MCT8;C9JM19;B7Z732;A5D904	40S ribosomal protein S9	RPS9	tr|A0A024R4M0|A0A024R4M0_HUMAN 40S ribosomal protein S9 OS=Homo sapiens OX=9606 GN=RPS9 PE=1 SV=1;sp|P46781|RS9_HUMAN 40S ribosomal protein S9 OS=Homo sapiens OX=9606 GN=RPS9 PE=1 SV=3;tr|B5MCT8|B5MCT8_HUMAN 40S ribosomal protein S9 OS=Homo sapiens OX=9606	8	14	14	14	52.1	22.591	194	43.895	40.2	43.8	43.8	26.3	27.3	30.4	5204400000	5152400000	5034800000	756690000	1022300000	1073200000
A0A384P5Q0;P04040;B4DWK8;Q8TAK2;A0A1C9J7V9	A0A384P5Q0;P04040;B4DWK8	Catalase	CAT	tr|A0A384P5Q0|A0A384P5Q0_HUMAN Epididymis secretory sperm binding protein OS=Homo sapiens OX=9606 PE=2 SV=1;sp|P04040|CATA_HUMAN Catalase OS=Homo sapiens OX=9606 GN=CAT PE=1 SV=3;tr|B4DWK8|B4DWK8_HUMAN Catalase OS=Homo sapiens OX=9606 PE=2 SV=1	5	21	21	21	50.9	59.755	527	149.55	32.3	34.7	43.3	8.3	4.6	4.6	811990000	970720000	1100300000	74951000	257110000	202260000
A0A0C4DGQ5;P04632;K7ELJ7;K7EIV0;K7EKD8;K7EM73;A0A075B7C0;U3KQE2;K7EMQ1;U3KPR7;Q96L46;K7ES78	A0A0C4DGQ5;P04632;K7ELJ7;K7EIV0;K7EKD8;K7EM73;A0A075B7C0;U3KQE2	Calpain small subunit 1	CAPNS1	tr|A0A0C4DGQ5|A0A0C4DGQ5_HUMAN Calpain small subunit 1 OS=Homo sapiens OX=9606 GN=CAPNS1 PE=1 SV=1;sp|P04632|CPNS1_HUMAN Calpain small subunit 1 OS=Homo sapiens OX=9606 GN=CAPNS1 PE=1 SV=1;tr|K7ELJ7|K7ELJ7_HUMAN Calpain small subunit 1 OS=Homo sapiens OX=9	12	8	8	8	34.5	33.786	322	55.741	30.4	10.9	25.5	5.9	2.8	0	245650000	124790000	239150000	28953000	46382000	0
Q5TZZ9;P04083;B4DL19;Q5T3N1;Q5T3N0;Q05BR2	Q5TZZ9;P04083	Annexin;Annexin A1	ANXA1	tr|Q5TZZ9|Q5TZZ9_HUMAN Annexin OS=Homo sapiens OX=9606 GN=ANXA1 PE=2 SV=1;sp|P04083|ANXA1_HUMAN Annexin A1 OS=Homo sapiens OX=9606 GN=ANXA1 PE=1 SV=2	6	23	23	23	71.1	38.714	346	153.95	63	57.2	52.3	17.9	23.1	23.1	1419400000	1515900000	1143100000	238440000	259380000	264060000
Q59ET3;B2R9K8;A0A024RDL1;P40227;B4DPJ8;A1JUI8;B4DN39	Q59ET3;B2R9K8;A0A024RDL1;P40227;B4DPJ8;A1JUI8;B4DN39	T-complex protein 1 subunit zeta	CCT6A	tr|Q59ET3|Q59ET3_HUMAN Chaperonin containing TCP1, subunit 6A isoform a variant (Fragment) OS=Homo sapiens OX=9606 PE=2 SV=1;tr|B2R9K8|B2R9K8_HUMAN cDNA, FLJ94440, highly similar to Homo sapiens chaperonin containing TCP1, subunit 6A (zeta 1)(CCT6A), mRNA	7	19	19	15	45.4	57.761	529	176.91	41.4	38.4	37.6	5.5	5.3	0	996700000	792830000	1148400000	155740000	210860000	0
F8W1R7;G3V1V0;P60660;J3KND3;G8JLA2;B7Z6Z4;G3V1Y7;F8VPF3;Q6IBG5;F8VZU9;F8W180;H0YI43;F8W1I5;A0A024RB31;B4E368;P14649;F8VXL3	F8W1R7;G3V1V0;P60660;J3KND3;G8JLA2;B7Z6Z4;G3V1Y7;F8VPF3;Q6IBG5;F8VZU9;F8W180	Myosin light polypeptide 6	MYL6	tr|F8W1R7|F8W1R7_HUMAN Myosin light polypeptide 6 OS=Homo sapiens OX=9606 GN=MYL6 PE=1 SV=1;tr|G3V1V0|G3V1V0_HUMAN Myosin light polypeptide 6 OS=Homo sapiens OX=9606 GN=MYL6 PE=1 SV=1;sp|P60660|MYL6_HUMAN Myosin light polypeptide 6 OS=Homo sapiens OX=9606	17	8	8	8	57.9	16.29	145	48.794	49.7	49.7	56.6	17.9	25.5	33.8	744710000	795980000	808000000	117730000	172430000	153020000
A0A087WZN1;O43837;A0A087X2E5;L0R875;B4DU38;Q99855;A0A0D9SG66;Q9UIC5	A0A087WZN1;O43837;A0A087X2E5;L0R875	Isocitrate dehydrogenase [NAD] subunit, mitochondrial;Isocitrate dehydrogenase [NAD] subunit beta, mitochondrial	IDH3B	tr|A0A087WZN1|A0A087WZN1_HUMAN Isocitrate dehydrogenase [NAD] subunit, mitochondrial OS=Homo sapiens OX=9606 GN=IDH3B PE=1 SV=1;sp|O43837|IDH3B_HUMAN Isocitrate dehydrogenase [NAD] subunit beta, mitochondrial OS=Homo sapiens OX=9606 GN=IDH3B PE=1 SV=2;tr|A	8	14	14	14	47	42.41	387	79.965	34.9	37	35.1	9.3	1.6	3.4	700340000	439200000	373700000	78262000	180890000	28551000
A0A024QZP7;Q5H9N4;P06493;A0A024QZJ8;E5RIU6;A0A087WZZ9;I6L9I5;B7Z3D6;K7ELV5;A0A024R8R3;Q00526;G3V317;A0A2R8YEB7;B3KX76;K7EJ83;Q8IWB3;A0A2R8Y644;H0YAZ9;Q9BWF9;Q9BVE2;E7EUK8;B4DK59;B4DHU6;B4DER5;E5RGN0;Q96GA5;A0A087X209;Q59G02;Q9BRL4;A0A087WZU2;F5H6Z0;B4DGP5;A0A024R996;A0A140VK97;A0A024R183;B4DK03;A0A024R980;A0A024RBH0;B7Z8T0;A0A2R8YF61;Q00534;Q96Q40;O94921;Q07002;Q00536;Q00537	A0A024QZP7;Q5H9N4;P06493;A0A024QZJ8;E5RIU6;A0A087WZZ9;I6L9I5	Cyclin-dependent kinase 1	CDC2;DKFZp686L20222;CDK1	tr|A0A024QZP7|A0A024QZP7_HUMAN Cell division cycle 2, G1 to S and G2 to M, isoform CRA_a OS=Homo sapiens OX=9606 GN=CDK1 PE=1 SV=1;tr|Q5H9N4|Q5H9N4_HUMAN Uncharacterized protein DKFZp686L20222 OS=Homo sapiens OX=9606 GN=DKFZp686L20222 PE=3 SV=1;sp|P06493|C	46	14	14	12	55.9	34.081	297	50.919	44.1	42.8	36.7	9.4	13.1	13.1	574230000	582190000	373140000	98908000	94929000	97387000
A0A024R1W3;Q96AY3;Q658U4;B4DJJ5;Q6ZME7;Q8NAG5;H0Y827;K7ESG6;K7ELI6;K7EM43;C9JPC3	A0A024R1W3;Q96AY3;Q658U4;B4DJJ5;Q6ZME7;Q8NAG5;H0Y827	Peptidyl-prolyl cis-trans isomerase FKBP10	FKBP10;DKFZp666D193	tr|A0A024R1W3|A0A024R1W3_HUMAN Peptidylprolyl isomerase OS=Homo sapiens OX=9606 GN=FKBP10 PE=4 SV=1;sp|Q96AY3|FKB10_HUMAN Peptidyl-prolyl cis-trans isomerase FKBP10 OS=Homo sapiens OX=9606 GN=FKBP10 PE=1 SV=1;tr|Q658U4|Q658U4_HUMAN Peptidylprolyl isomerase	11	14	14	14	29.7	64.244	582	57.293	22.7	21.6	24.1	1.5	2.9	2.7	656950000	434530000	510050000	196090000	45240000	64509000
Q58F09;A0A384MDR6;Q13724;A0A3B3IRK6;A8K9K4;A0A3B3IRW2;C9J8D4;A0A3B3IS52;C9JDQ1;A0A3B3ITC1;A0A3B3IRI7;A0A3B3ITU6;B8ZZE2	Q58F09;A0A384MDR6;Q13724;A0A3B3IRK6;A8K9K4;A0A3B3IRW2;C9J8D4	Mannosyl-oligosaccharide glucosidase	GCS1;MOGS	tr|Q58F09|Q58F09_HUMAN Glucosidase I OS=Homo sapiens OX=9606 GN=GCS1 PE=2 SV=1;tr|A0A384MDR6|A0A384MDR6_HUMAN Epididymis secretory sperm binding protein OS=Homo sapiens OX=9606 PE=2 SV=1;sp|Q13724|MOGS_HUMAN Mannosyl-oligosaccharide glucosidase OS=Homo sap	13	15	15	15	21.4	91.905	837	54.429	17.9	10	17.9	3.6	2.2	2.2	488510000	355810000	490730000	128840000	68104000	60203000
A0A087WWM1;A0A0C4DGW3;A0A087X2A4;B4DWK6;P15941;A5YRV2;A0A087WVJ0;B1AVQ7;A5YRV0;A0A0A0MRB3;A5YRU8;B6ECA3;A0A0A0MSH4;A6ZID5;A5YRU5;B6ECB2;A6ZIE2;A5YRU7;A0A087X0L2;A6ZID6;Q7Z542;A0A087X061;B6ECB1;B6EC96;A6ZIE1;A5YRU9;B6ECB0;A0A087WZZ6;A6ZIF0;A6ZIE5;Q7Z536;Q7Z551;Q7Z549;A0A384NPK6;A6ZIE7;A6ZIE6;A6ZIE4;B6ECB3;A6ZIE3;A6ZID7	A0A087WWM1;A0A0C4DGW3;A0A087X2A4;B4DWK6;P15941;A5YRV2;A0A087WVJ0;B1AVQ7;A5YRV0;A0A0A0MRB3;A5YRU8;B6ECA3;A0A0A0MSH4;A6ZID5;A5YRU5	Mucin-1;Mucin-1 subunit alpha;Mucin-1 subunit beta	MUC1	tr|A0A087WWM1|A0A087WWM1_HUMAN Mucin-1 OS=Homo sapiens OX=9606 GN=MUC1 PE=1 SV=1;tr|A0A0C4DGW3|A0A0C4DGW3_HUMAN Mucin-1 OS=Homo sapiens OX=9606 GN=MUC1 PE=1 SV=1;tr|A0A087X2A4|A0A087X2A4_HUMAN Mucin-1 OS=Homo sapiens OX=9606 GN=MUC1 PE=1 SV=1;tr|B4DWK6|B4D	40	5	5	3	44.8	123.01	1262	28.932	44.8	44.8	5.4	3.2	3.2	3.2	306660000	385260000	246180000	66526000	41598000	74386000
E7ESL0;J3KQY1;Q9NWU5	E7ESL0;J3KQY1;Q9NWU5	39S ribosomal protein L22, mitochondrial	MRPL22	tr|E7ESL0|E7ESL0_HUMAN 39S ribosomal protein L22, mitochondrial OS=Homo sapiens OX=9606 GN=MRPL22 PE=1 SV=1;tr|J3KQY1|J3KQY1_HUMAN 39S ribosomal protein L22, mitochondrial OS=Homo sapiens OX=9606 GN=MRPL22 PE=1 SV=1;sp|Q9NWU5|RM22_HUMAN 39S ribosomal prote	3	7	7	7	38.7	24.325	212	35.939	33	38.7	38.7	11.8	11.8	17.5	215310000	230200000	267530000	38926000	48685000	51443000
C9JQV0;Q9BRJ6;A0A024R836;H7C0T1;H7C2R9	C9JQV0;Q9BRJ6;A0A024R836;H7C0T1;H7C2R9	Uncharacterized protein C7orf50	C7orf50;MGC11257	tr|C9JQV0|C9JQV0_HUMAN Uncharacterized protein C7orf50 (Fragment) OS=Homo sapiens OX=9606 GN=C7orf50 PE=1 SV=1;sp|Q9BRJ6|CG050_HUMAN Uncharacterized protein C7orf50 OS=Homo sapiens OX=9606 GN=C7orf50 PE=1 SV=1;tr|A0A024R836|A0A024R836_HUMAN Uncharacterized	5	5	5	5	42.2	21.883	192	44.566	42.2	35.9	42.2	6.2	0	10.9	299010000	212070000	312720000	54418000	0	53417000
A0A0U1RQF0;P49327;Q6PJJ3;A0A0U1RRG3;A0A1B0GTR5;Q13587	A0A0U1RQF0;P49327	Fatty acid synthase;[Acyl-carrier-protein] S-acetyltransferase;[Acyl-carrier-protein] S-malonyltransferase;3-oxoacyl-[acyl-carrier-protein] synthase;3-oxoacyl-[acyl-carrier-protein] reductase;3-hydroxyacyl-[acyl-carrier-protein] dehydratase;Enoyl-[acyl-carrier-protein] reductase;Oleoyl-[acyl-carrier-protein] hydrolase	FASN	tr|A0A0U1RQF0|A0A0U1RQF0_HUMAN Fatty acid synthase OS=Homo sapiens OX=9606 GN=FASN PE=1 SV=1;sp|P49327|FAS_HUMAN Fatty acid synthase OS=Homo sapiens OX=9606 GN=FASN PE=1 SV=3	6	45	45	45	24.1	273.2	2509	193.84	18	14.7	13.9	0.8	2.2	1.9	859710000	725490000	740100000	189710000	134910000	134440000
A0A384NYN5;A0A024QZN4;V9HWK2;P18206;B3KXA2;B4E3Q9;B4DKC9;B4DTM7;A0A096LPE1	A0A384NYN5;A0A024QZN4;V9HWK2;P18206;B3KXA2;B4E3Q9	Vinculin	VCL;HEL114	tr|A0A384NYN5|A0A384NYN5_HUMAN Epididymis secretory sperm binding protein OS=Homo sapiens OX=9606 PE=2 SV=1;tr|A0A024QZN4|A0A024QZN4_HUMAN Vinculin, isoform CRA_c OS=Homo sapiens OX=9606 GN=VCL PE=4 SV=1;tr|V9HWK2|V9HWK2_HUMAN Epididymis luminal protein 11	9	40	40	40	48.9	116.74	1066	323.31	32.3	31.2	32.6	4.1	6.8	10.2	1083900000	1218600000	1326600000	209900000	251450000	261540000
I3L1P8;Q6IBH0;Q02978	I3L1P8;Q6IBH0;Q02978	Mitochondrial 2-oxoglutarate/malate carrier protein	SLC25A11	tr|I3L1P8|I3L1P8_HUMAN Mitochondrial 2-oxoglutarate/malate carrier protein (Fragment) OS=Homo sapiens OX=9606 GN=SLC25A11 PE=1 SV=1;tr|Q6IBH0|Q6IBH0_HUMAN SLC25A11 protein OS=Homo sapiens OX=9606 GN=SLC25A11 PE=2 SV=1;sp|Q02978|M2OM_HUMAN Mitochondrial 2-o	3	12	12	12	49.3	32.182	296	89.852	46.3	49.3	49.3	8.4	5.4	5.4	677220000	672560000	638130000	303260000	42656000	51563000
A0A2H4UK33;Q5NTB0;R9UQX1;F5B2N8;E3WH38;E2D8Y1;A7XBN3;A7UDB3;A5PI54;A0A2S1B6P5;A0A0Y0UTC7;A0A0N9R1F6;E3Q1H9;Q95351;D6CIC4;Q29656;Q29655;F4YTD6;F4NBR0;Q9MYC0;Q95346;Q29932;O19790;G7ZKB5;C5J3Z9;A2IAT8;A0A2Z5HU70;A0A2U3RUD5;A0A2U3RU96;A0A2U3RU54;A0A2I6Q7C1;A0A2I6Q7C0;A0A1W1B5E0;A0A1L5LC24;A0A191W087;A0A142L065;A0A0B7MGD3;K7SUH6;A0A1S7SKM7;K4IA16;A0A0U2VW57;F4NBR6;A0A2I7FST6;W0NTJ4;U3RKG4;U3RF78;T1WEA…	A0A2H4UK33;Q5NTB0;R9UQX1;F5B2N8;E3WH38;E2D8Y1;A7XBN3;A7UDB3;A5PI54;A0A2S1B6P5;A0A0Y0UTC7;A0A0N9R1F6;E3Q1H9;Q95351;D6CIC4;Q29656;Q29655;F4YTD6;F4NBR0;Q9MYC0;Q95346;Q29932;O19790;G7ZKB5;C5J3Z9;A2IAT8;A0A2Z5HU70;A0A2U3RUD5;A0A2U3RU96;A0A2U3RU54;A0A2I6Q7C1;A0A2I6Q7C0;A0A1W1B5E0;A0A1L5LC24;A0A191W087;A0A142L065;A0A0B7MGD3;K7SUH6;A0A1S7SKM7;K4IA16;A0A0U2VW57;F4NBR6;A0A2I7FST6;W0NTJ4;U3RKG4;U3RF78;T1WEA…		HLA-B	tr|A0A2H4UK33|A0A2H4UK33_HUMAN MHC class I antigen OS=Homo sapiens OX=9606 GN=HLA-B PE=3 SV=1;tr|Q5NTB0|Q5NTB0_HUMAN MHC class I antigen (Fragment) OS=Homo sapiens OX=9606 GN=HLA-B PE=3 SV=1;tr|R9UQX1|R9UQX1_HUMAN MHC class I antigen (Fragment) OS=Homo sap	140	10	2	0	38.4	40.301	362	67.634	38.4	29	29	13.3	11.6	11.6	188280000	233550000	178160000	0	41026000	39207000
P51398;V9GYL9;V9GZ03;V9GYJ9;V9GYA7;V9GZ61;V9GYC9;V9GYW1;V9GYJ3;V9GY11;E2JL21;V9GYF7;REV__B7ZBA8;REV__A6NI56	P51398;V9GYL9;V9GZ03;V9GYJ9	28S ribosomal protein S29, mitochondrial	DAP3	sp|P51398|RT29_HUMAN 28S ribosomal protein S29, mitochondrial OS=Homo sapiens OX=9606 GN=DAP3 PE=1 SV=1;tr|V9GYL9|V9GYL9_HUMAN 28S ribosomal protein S29, mitochondrial (Fragment) OS=Homo sapiens OX=9606 GN=DAP3 PE=1 SV=1;tr|V9GZ03|V9GZ03_HUMAN 28S ribosoma	14	12	12	12	33.4	45.566	398	135.79	28.6	20.6	25.1	11.6	6.5	3.5	394020000	442330000	771510000	45699000	204160000	72842000
Q71UI9;P0C0S5;C9J0D1;C9J386	Q71UI9;P0C0S5;C9J0D1;C9J386	Histone H2A.V;Histone H2A.Z;Histone H2A	H2AFV;H2AFZ	sp|Q71UI9|H2AV_HUMAN Histone H2A.V OS=Homo sapiens OX=9606 GN=H2AFV PE=1 SV=3;sp|P0C0S5|H2AZ_HUMAN Histone H2A.Z OS=Homo sapiens OX=9606 GN=H2AFZ PE=1 SV=2;tr|C9J0D1|C9J0D1_HUMAN Histone H2A OS=Homo sapiens OX=9606 GN=H2AFV PE=1 SV=1;tr|C9J386|C9J386_HUMAN	4	4	2	2	31.2	13.509	128	11.288	31.2	31.2	31.2	31.2	20.3	31.2	1443000000	1893400000	1646500000	260470000	409900000	337170000
A0A384NL63;P51991;Q65ZQ3;B4E036;Q8NFG3;H7C1J8;Q66K53	A0A384NL63;P51991	Heterogeneous nuclear ribonucleoprotein A3	HNRNPA3	tr|A0A384NL63|A0A384NL63_HUMAN Epididymis secretory sperm binding protein OS=Homo sapiens OX=9606 GN=HNRPA3 PE=2 SV=1;sp|P51991|ROA3_HUMAN Heterogeneous nuclear ribonucleoprotein A3 OS=Homo sapiens OX=9606 GN=HNRNPA3 PE=1 SV=2	7	12	12	3	38.6	39.594	378	145.2	38.6	36.8	38.6	8.5	17.2	8.5	3380400000	3386000000	3238000000	765650000	718330000	564920000
A0A024R8T9;O43760;K7ELD9;K7ENG9;K7ELS8;K7EJ35	A0A024R8T9;O43760;K7ELD9;K7ENG9;K7ELS8	Synaptogyrin;Synaptogyrin-2	SYNGR2	tr|A0A024R8T9|A0A024R8T9_HUMAN Synaptogyrin OS=Homo sapiens OX=9606 GN=SYNGR2 PE=3 SV=1;sp|O43760|SNG2_HUMAN Synaptogyrin-2 OS=Homo sapiens OX=9606 GN=SYNGR2 PE=1 SV=1;tr|K7ELD9|K7ELD9_HUMAN Synaptogyrin-2 OS=Homo sapiens OX=9606 GN=SYNGR2 PE=1 SV=1;tr|K7E	6	4	4	4	17	24.81	224	11.365	8.9	8.9	12.5	4.5	4.5	4.5	114580000	138380000	111410000	0	23222000	26665000
Q6IAX2;P46778;Q59GK9;G3V1B3;M0R181	Q6IAX2;P46778;Q59GK9;G3V1B3;M0R181	60S ribosomal protein L21	RPL21	tr|Q6IAX2|Q6IAX2_HUMAN RPL21 protein OS=Homo sapiens OX=9606 GN=RPL21 PE=2 SV=1;sp|P46778|RL21_HUMAN 60S ribosomal protein L21 OS=Homo sapiens OX=9606 GN=RPL21 PE=1 SV=2;tr|Q59GK9|Q59GK9_HUMAN Ribosomal protein L21 variant (Fragment) OS=Homo sapiens OX=960	5	7	7	7	36.9	18.565	160	47.125	36.9	36.9	32.5	11.2	13.1	8.8	1760900000	2048500000	1990500000	544820000	332150000	331770000
A0A140T8Z0;Q6URC4;A0A0G2JH68;O60610;H9KV28;A0RZB8;A0A1E1ERW3;A0A2R8Y5N1;B4DVR3;Q7KZJ7;Q96IL1;B4E2I7;A0A2R8YEF8;H7C2W8;A0RZB7	A0A140T8Z0;Q6URC4;A0A0G2JH68;O60610;H9KV28;A0RZB8;A0A1E1ERW3;A0A2R8Y5N1	Protein diaphanous homolog 1	DIAPH1	tr|A0A140T8Z0|A0A140T8Z0_HUMAN Protein diaphanous homolog 1 OS=Homo sapiens OX=9606 GN=DIAPH1 PE=1 SV=1;tr|Q6URC4|Q6URC4_HUMAN Diaphanous 1 OS=Homo sapiens OX=9606 PE=2 SV=1;tr|A0A0G2JH68|A0A0G2JH68_HUMAN Protein diaphanous homolog 1 OS=Homo sapiens OX=960	15	16	16	16	14.2	140.3	1263	42.852	8.4	10.1	11.1	1.9	1.1	0.6	196540000	162170000	193850000	38581000	38244000	0
B4E206;Q8WUM0;B4E3T7;A0A024R3R6	B4E206;Q8WUM0;B4E3T7;A0A024R3R6	Nuclear pore complex protein Nup133	NUP133	tr|B4E206|B4E206_HUMAN cDNA FLJ55441, highly similar to Nuclear pore complex protein Nup133 OS=Homo sapiens OX=9606 PE=2 SV=1;sp|Q8WUM0|NU133_HUMAN Nuclear pore complex protein Nup133 OS=Homo sapiens OX=9606 GN=NUP133 PE=1 SV=2;tr|B4E3T7|B4E3T7_HUMAN cDNA	4	14	14	14	16.3	127.4	1140	55.571	9.5	9.2	15	0.7	1.4	1.4	277960000	244980000	195480000	18653000	84978000	46670000
A0A024R4X0;P00387;Q6ZVI6;B1AHF3	A0A024R4X0;P00387;Q6ZVI6;B1AHF3	NADH-cytochrome b5 reductase;NADH-cytochrome b5 reductase 3;NADH-cytochrome b5 reductase 3 membrane-bound form;NADH-cytochrome b5 reductase 3 soluble form	CYB5R3	tr|A0A024R4X0|A0A024R4X0_HUMAN NADH-cytochrome b5 reductase OS=Homo sapiens OX=9606 GN=CYB5R3 PE=3 SV=1;sp|P00387|NB5R3_HUMAN NADH-cytochrome b5 reductase 3 OS=Homo sapiens OX=9606 GN=CYB5R3 PE=1 SV=3;tr|Q6ZVI6|Q6ZVI6_HUMAN NADH-cytochrome b5 reductase OS=	4	13	13	13	52.9	33.238	291	130.93	44.3	35.1	38.5	21.3	14.8	11.3	1317300000	1226500000	1261900000	296030000	302430000	201110000
B4DKM6;A0A0J9YXF2;B4DW02;J3QT77;A0A0J9YYG4;Q15165;A0A0J9YYJ1;G3XAK4;A0A2Q2SAK4;A0A0J9YXM1;Q6PJZ2;A0A0J9YXU7;Q86X69	B4DKM6;A0A0J9YXF2;B4DW02;J3QT77;A0A0J9YYG4;Q15165	Serum paraoxonase/arylesterase 2	PON2	tr|B4DKM6|B4DKM6_HUMAN cDNA FLJ54305, highly similar to Serum paraoxonase/arylesterase 2 OS=Homo sapiens OX=9606 PE=2 SV=1;tr|A0A0J9YXF2|A0A0J9YXF2_HUMAN Paraoxonase 2, isoform CRA_a OS=Homo sapiens OX=9606 GN=PON2 PE=1 SV=1;tr|B4DW02|B4DW02_HUMAN cDNA FLJ	13	8	8	8	33.1	40.027	363	62.525	28.4	20.1	18.7	4.4	9.6	9.6	456530000	449920000	377440000	56159000	138860000	74907000
G5E9Q7;D3DWV9;P51553;E7EQB8;E9PF84;O15384;H7C1W2;O15385;H0Y5Q7;Q59GA3;Q2Q9S4	G5E9Q7;D3DWV9;P51553;E7EQB8;E9PF84;O15384;H7C1W2	Isocitrate dehydrogenase [NAD] subunit, mitochondrial;Isocitrate dehydrogenase [NAD] subunit gamma, mitochondrial	IDH3G;hCG_2004980	tr|G5E9Q7|G5E9Q7_HUMAN Isocitrate dehydrogenase [NAD] subunit, mitochondrial OS=Homo sapiens OX=9606 GN=IDH3G PE=1 SV=1;tr|D3DWV9|D3DWV9_HUMAN Isocitrate dehydrogenase [NAD] subunit, mitochondrial OS=Homo sapiens OX=9606 GN=hCG_2004980 PE=3 SV=1;sp|P51553|	11	10	10	10	40.1	35.43	322	39.561	34.5	40.1	28.9	2.2	2.2	2.2	221800000	425820000	209270000	30450000	72275000	77543000
B2R8A2;A0A024R7M0;Q9BVK6;B4DPP4	B2R8A2;A0A024R7M0;Q9BVK6	Transmembrane emp24 domain-containing protein 9	TMED9	tr|B2R8A2|B2R8A2_HUMAN cDNA, FLJ93804, highly similar to Homo sapiens gp25L2 protein (HSGP25L2G), mRNA OS=Homo sapiens OX=9606 PE=2 SV=1;tr|A0A024R7M0|A0A024R7M0_HUMAN Transmembrane emp24 protein transport domain containing 9, isoform CRA_a OS=Homo sapiens	4	8	7	6	36	25.077	214	110.28	32.2	28.5	28.5	13.1	8.4	7.9	716570000	697030000	822060000	174320000	134680000	164050000
P51571;A6NLM8	P51571;A6NLM8	Translocon-associated protein subunit delta	SSR4	sp|P51571|SSRD_HUMAN Translocon-associated protein subunit delta OS=Homo sapiens OX=9606 GN=SSR4 PE=1 SV=1;tr|A6NLM8|A6NLM8_HUMAN Translocon-associated protein subunit delta OS=Homo sapiens OX=9606 GN=SSR4 PE=1 SV=1	2	5	5	5	36.4	18.998	173	55.498	30.6	30.6	30.6	24.3	13.3	19.7	1626700000	1618600000	1515300000	244060000	142190000	625580000
P46783;F6U211;Q59GE4;A0A2R8Y7H1;A0A2R8YFH6;A0A1W2PQS6;A0A2R8Y6L3;S4R435;Q9NQ39;Q14489	P46783;F6U211;Q59GE4;A0A2R8Y7H1;A0A2R8YFH6;A0A1W2PQS6;A0A2R8Y6L3;S4R435;Q9NQ39	40S ribosomal protein S10;Putative 40S ribosomal protein S10-like	RPS10;RPS10-NUDT3;RPS10P5	sp|P46783|RS10_HUMAN 40S ribosomal protein S10 OS=Homo sapiens OX=9606 GN=RPS10 PE=1 SV=1;tr|F6U211|F6U211_HUMAN 40S ribosomal protein S10 OS=Homo sapiens OX=9606 GN=RPS10 PE=4 SV=1;tr|Q59GE4|Q59GE4_HUMAN Ribosomal protein S10 variant (Fragment) OS=Homo sa	10	8	8	8	47.3	18.898	165	31.65	37.6	23.6	33.9	23.6	23.6	19.4	1001900000	883550000	1024700000	214480000	205540000	199450000
A0A024R3R5;Q14739;C9JXK0;B4E0Z3;C9JES9	A0A024R3R5;Q14739;C9JXK0	Lamin-B receptor	LBR	tr|A0A024R3R5|A0A024R3R5_HUMAN Lamin B receptor, isoform CRA_a OS=Homo sapiens OX=9606 GN=LBR PE=4 SV=1;sp|Q14739|LBR_HUMAN Lamin-B receptor OS=Homo sapiens OX=9606 GN=LBR PE=1 SV=2;tr|C9JXK0|C9JXK0_HUMAN Lamin-B receptor (Fragment) OS=Homo sapiens OX=9606	5	8	8	8	13.7	70.729	615	42.453	12.5	8.9	13.7	5.7	2.4	3.1	472040000	463330000	575610000	165960000	71317000	84544000
A0A087WY71;E9PFW3;Q96CW1;B4DNB9;B4DFM1;B4E304;B4DJB1;C9JJ47;B4DTI4;B7Z4N2;C9JTK4;C9JGT8;C9JJD3;C9JPV8;H7C4C3	A0A087WY71;E9PFW3;Q96CW1;B4DNB9;B4DFM1;B4E304;B4DJB1;C9JJ47;B4DTI4;B7Z4N2	AP-2 complex subunit mu	AP2M1	tr|A0A087WY71|A0A087WY71_HUMAN AP-2 complex subunit mu OS=Homo sapiens OX=9606 GN=AP2M1 PE=1 SV=1;tr|E9PFW3|E9PFW3_HUMAN AP-2 complex subunit mu OS=Homo sapiens OX=9606 GN=AP2M1 PE=1 SV=1;sp|Q96CW1|AP2M1_HUMAN AP-2 complex subunit mu OS=Homo sapiens OX=960	15	15	15	15	36.4	49.526	434	54.688	26.5	22.1	30	1.6	1.8	4.8	449920000	420610000	352470000	54826000	0	120070000
A0A087WXP3;E9PEE8;B4E2B8;A8K2N5;P18564	A0A087WXP3;E9PEE8;B4E2B8;A8K2N5;P18564	Integrin beta;Integrin beta-6	ITGB6	tr|A0A087WXP3|A0A087WXP3_HUMAN Integrin beta OS=Homo sapiens OX=9606 GN=ITGB6 PE=1 SV=1;tr|E9PEE8|E9PEE8_HUMAN Integrin beta OS=Homo sapiens OX=9606 GN=ITGB6 PE=1 SV=1;tr|B4E2B8|B4E2B8_HUMAN Integrin beta OS=Homo sapiens OX=9606 PE=2 SV=1;tr|A8K2N5|A8K2N5_	5	1	1	1	1.3	75.849	693	3.1171	0	1.3	1.3	1.3	1.3	1.3	0	269560000	248680000	52102000	60520000	54478000
A0A087WUQ6;Q7L4Q3;P07203;Q6NSD4;A0A2R8Y6B6;X5DQZ7;A0A024R2T1;X5D926	A0A087WUQ6;Q7L4Q3;P07203;Q6NSD4;A0A2R8Y6B6	Glutathione peroxidase;Glutathione peroxidase 1	GPX1	tr|A0A087WUQ6|A0A087WUQ6_HUMAN Glutathione peroxidase OS=Homo sapiens OX=9606 GN=GPX1 PE=1 SV=1;tr|Q7L4Q3|Q7L4Q3_HUMAN Glutathione peroxidase OS=Homo sapiens OX=9606 GN=GPX1 PE=2 SV=1;sp|P07203|GPX1_HUMAN Glutathione peroxidase 1 OS=Homo sapiens OX=9606 GN	8	11	11	11	57.9	21.938	202	50.993	57.9	37.6	46.5	8.9	8.9	8.9	342370000	244340000	364460000	0	70276000	67357000
Q9BUF5;B4DP54;K7ESM5;B3KS31;B4E386;K7EL29;K7ESQ3;K7EQT3;K7EJ64;K7ERA8;K7EJZ4;K7EN98;K7EPE5;K7ES63	Q9BUF5;B4DP54;K7ESM5;B3KS31;B4E386	Tubulin beta-6 chain	TUBB6	sp|Q9BUF5|TBB6_HUMAN Tubulin beta-6 chain OS=Homo sapiens OX=9606 GN=TUBB6 PE=1 SV=1;tr|B4DP54|B4DP54_HUMAN Tubulin beta chain OS=Homo sapiens OX=9606 PE=2 SV=1;tr|K7ESM5|K7ESM5_HUMAN Tubulin beta chain (Fragment) OS=Homo sapiens OX=9606 GN=TUBB6 PE=1 SV=1	14	17	10	3	52	49.857	446	90.925	41.9	48.2	46.2	15	15	15	619340000	630600000	504790000	108830000	59914000	213320000
Q6I9V5;P12236;Q59EI9;O75961	Q6I9V5;P12236;Q59EI9	ADP/ATP translocase 3;ADP/ATP translocase 3, N-terminally processed	SLC25A6	tr|Q6I9V5|Q6I9V5_HUMAN Epididymis secretory sperm binding protein OS=Homo sapiens OX=9606 GN=SLC25A6 PE=2 SV=1;sp|P12236|ADT3_HUMAN ADP/ATP translocase 3 OS=Homo sapiens OX=9606 GN=SLC25A6 PE=1 SV=4;tr|Q59EI9|Q59EI9_HUMAN ADP,ATP carrier protein, liver iso	4	19	19	4	58.7	32.866	298	181.7	54	54	56.4	47	43	43	24371000000	24664000000	20581000000	5515200000	4951900000	4704400000
Q02543;M0R3D6;M0R1A7;B4DM94;B4DUV3;B2R4C0;Q53HD3;M0R0P7;M0R117;B4DM74;Q76N54;Q32XH3	Q02543;M0R3D6;M0R1A7;B4DM94;B4DUV3;B2R4C0;Q53HD3;M0R0P7;M0R117;B4DM74	60S ribosomal protein L18a	RPL18A	sp|Q02543|RL18A_HUMAN 60S ribosomal protein L18a OS=Homo sapiens OX=9606 GN=RPL18A PE=1 SV=2;tr|M0R3D6|M0R3D6_HUMAN 60S ribosomal protein L18a (Fragment) OS=Homo sapiens OX=9606 GN=RPL18A PE=1 SV=1;tr|M0R1A7|M0R1A7_HUMAN 60S ribosomal protein L18a OS=Homo	12	10	10	10	43.8	20.762	176	69.408	39.2	38.6	38.6	30.1	25.6	30.1	1856200000	1737600000	1756500000	307370000	538620000	321110000
A0A024R473;Q9H9J2	A0A024R473;Q9H9J2	39S ribosomal protein L44, mitochondrial	MRPL44	tr|A0A024R473|A0A024R473_HUMAN Mitochondrial ribosomal protein L44, isoform CRA_a OS=Homo sapiens OX=9606 GN=MRPL44 PE=4 SV=1;sp|Q9H9J2|RM44_HUMAN 39S ribosomal protein L44, mitochondrial OS=Homo sapiens OX=9606 GN=MRPL44 PE=1 SV=1	2	12	12	12	43.7	37.535	332	65.154	36.1	22.6	25.9	7.8	5.7	5.7	443630000	311220000	458350000	104070000	90481000	70377000
V9HW96;P78371;F5GWF6;F8VQ14;B7Z4R3;Q9H369	V9HW96;P78371;F5GWF6;F8VQ14;B7Z4R3	T-complex protein 1 subunit beta	HEL-S-100n;CCT2	tr|V9HW96|V9HW96_HUMAN Chaperonin containing TCP1, subunit 2 (Beta), isoform CRA_b OS=Homo sapiens OX=9606 GN=HEL-S-100n PE=2 SV=1;sp|P78371|TCPB_HUMAN T-complex protein 1 subunit beta OS=Homo sapiens OX=9606 GN=CCT2 PE=1 SV=4;tr|F5GWF6|F5GWF6_HUMAN T-comp	6	28	28	28	63.6	57.488	535	323.31	57.9	54.8	61.1	5.6	8.2	9.7	2196600000	1840700000	2511800000	485380000	514910000	448550000
Q15067;A0A024R8T3;A0A024R8L7;B4DU07;I3L2U4;K7ELT1;I3L0T4;K7ESC7	Q15067;A0A024R8T3;A0A024R8L7;B4DU07	Peroxisomal acyl-coenzyme A oxidase 1;Acyl-coenzyme A oxidase	ACOX1	sp|Q15067|ACOX1_HUMAN Peroxisomal acyl-coenzyme A oxidase 1 OS=Homo sapiens OX=9606 GN=ACOX1 PE=1 SV=3;tr|A0A024R8T3|A0A024R8T3_HUMAN Acyl-coenzyme A oxidase OS=Homo sapiens OX=9606 GN=ACOX1 PE=3 SV=1;tr|A0A024R8L7|A0A024R8L7_HUMAN Acyl-coenzyme A oxidase	8	14	14	14	32.9	74.423	660	109.42	27	20.8	27.9	1.1	1.1	1.1	523840000	573950000	199190000	91099000	99285000	103880000
Q6ZRP7;B3KY64;H0Y430	Q6ZRP7;B3KY64	Sulfhydryl oxidase 2;Sulfhydryl oxidase	QSOX2	sp|Q6ZRP7|QSOX2_HUMAN Sulfhydryl oxidase 2 OS=Homo sapiens OX=9606 GN=QSOX2 PE=1 SV=3;tr|B3KY64|B3KY64_HUMAN Sulfhydryl oxidase OS=Homo sapiens OX=9606 PE=2 SV=1	3	8	8	8	14.3	77.528	698	26.488	10.7	4.3	11.6	2.3	2.3	1.6	125800000	117050000	185020000	44522000	20579000	0
A0A087WXM6;J3QQT2;J3KRX5;A0A024R261;A0A0A6YYL6;P18621;J3QLC8;A0A0A0MRF8;J3KRB3;A0A087WWH0;J3QS96;A0A087WY81;J3KSJ0;A4D1R6;A4D1R5	A0A087WXM6;J3QQT2;J3KRX5;A0A024R261;A0A0A6YYL6;P18621;J3QLC8;A0A0A0MRF8;J3KRB3;A0A087WWH0;J3QS96;A0A087WY81	60S ribosomal protein L17	RPL17;hCG_24487;RPL17-C18orf32	tr|A0A087WXM6|A0A087WXM6_HUMAN 60S ribosomal protein L17 (Fragment) OS=Homo sapiens OX=9606 GN=RPL17 PE=3 SV=1;tr|J3QQT2|J3QQT2_HUMAN 60S ribosomal protein L17 (Fragment) OS=Homo sapiens OX=9606 GN=RPL17 PE=3 SV=1;tr|J3KRX5|J3KRX5_HUMAN 60S ribosomal prote	15	8	8	8	46.2	19.586	169	57.961	45	45.6	45.6	24.3	14.2	14.8	2059300000	1517800000	1614600000	406250000	329480000	453610000
Q6LEU2;A3KLL5;P05026;B7Z9S8;A6NGH2;Q58I20;V9GYR2	Q6LEU2;A3KLL5;P05026;B7Z9S8;A6NGH2	Sodium/potassium-transporting ATPase subunit beta-1	ATP1B1	tr|Q6LEU2|Q6LEU2_HUMAN Sodium/potassium-transporting ATPase subunit beta (Fragment) OS=Homo sapiens OX=9606 GN=ATP1B1 PE=2 SV=1;tr|A3KLL5|A3KLL5_HUMAN Sodium/potassium-transporting ATPase subunit beta OS=Homo sapiens OX=9606 GN=ATP1B1 PE=2 SV=1;sp|P05026|A	7	5	5	5	20.1	35.049	303	27.718	12.2	17.8	17.8	5.3	9.9	9.9	226000000	251440000	317250000	26019000	85386000	71716000
Q9NYU2;A8KAK1;H7BZG0;F8WCI2;F8WCE6;Q9NV86;Q9NYU1	Q9NYU2;A8KAK1	UDP-glucose:glycoprotein glucosyltransferase 1	UGGT1	sp|Q9NYU2|UGGG1_HUMAN UDP-glucose:glycoprotein glucosyltransferase 1 OS=Homo sapiens OX=9606 GN=UGGT1 PE=1 SV=3;tr|A8KAK1|A8KAK1_HUMAN cDNA FLJ77398, highly similar to Homo sapiens UDP-glucose ceramide glucosyltransferase-like 1, transcript variant 2, mRNA	7	40	40	40	32.5	177.19	1555	177.18	21	21.5	23.9	2.8	3	3	1038800000	1077200000	1129000000	228150000	256750000	269620000
Q6FHM6;P55769;B1AHD1;A0A3B3IUA2;A0A3B3IRU2;A0A3B3ISH1	Q6FHM6;P55769;B1AHD1;A0A3B3IUA2;A0A3B3IRU2	NHP2-like protein 1;NHP2-like protein 1, N-terminally processed	NHP2L1	tr|Q6FHM6|Q6FHM6_HUMAN NHP2 non-histone chromosome protein 2-like 1 (S. cerevisiae) OS=Homo sapiens OX=9606 GN=NHP2L1 PE=2 SV=1;sp|P55769|NH2L1_HUMAN NHP2-like protein 1 OS=Homo sapiens OX=9606 GN=SNU13 PE=1 SV=3;tr|B1AHD1|B1AHD1_HUMAN NHP2-like protein 1	6	6	6	6	47.7	14.173	128	55.512	32.8	33.6	41.4	33.6	27.3	27.3	394950000	346080000	446420000	91434000	107530000	79010000
A4D2P0;A4D2P1;P63000;A4D2P2;A0A024R9T5;B1AH78;A0A024R1P2;P60763;P15153;B1AH77;B1AH80;J3KSC4;J3QLK0;Q59FQ0	A4D2P0;A4D2P1;P63000;A4D2P2;A0A024R9T5;B1AH78;A0A024R1P2;P60763;P15153	Ras-related C3 botulinum toxin substrate 1;Ras-related C3 botulinum toxin substrate 3;Ras-related C3 botulinum toxin substrate 2	RAC1;hCG_20693;RAC2;RAC3	tr|A4D2P0|A4D2P0_HUMAN Ras-related C3 botulinum toxin substrate 1 (Rho family, small GTP binding protein Rac1) OS=Homo sapiens OX=9606 GN=RAC1 PE=2 SV=1;tr|A4D2P1|A4D2P1_HUMAN Ras-related C3 botulinum toxin substrate 1 (Rho family, small GTP binding protei	14	8	7	7	48.8	23.467	211	33.435	43.1	37.9	36	9.5	4.3	9.5	682600000	613930000	670610000	145480000	156020000	159280000
A0A172Q3A8;A0A024R5H1;P15328;Q9NP04;O14597;Q6LDL1;Q96QD1	A0A172Q3A8;A0A024R5H1;P15328;Q9NP04	Folate receptor alpha	FOLR1	tr|A0A172Q3A8|A0A172Q3A8_HUMAN Folate receptor (Fragment) OS=Homo sapiens OX=9606 PE=2 SV=1;tr|A0A024R5H1|A0A024R5H1_HUMAN Folate receptor 1 (Adult), isoform CRA_a OS=Homo sapiens OX=9606 GN=FOLR1 PE=4 SV=1;sp|P15328|FOLR1_HUMAN Folate receptor alpha OS=Ho	7	7	7	7	38.2	24.281	207	69.956	38.2	29	32.9	17.9	17.9	21.7	2904500000	2523700000	2563700000	793810000	675710000	444380000
Q9GZT3;A0A087WUN7;H0YJ40;G3V4X6;G3V2S9;H0YJW7;H0YJ07;H0YJU7;H0YJI1	Q9GZT3;A0A087WUN7;H0YJ40;G3V4X6;G3V2S9;H0YJW7	SRA stem-loop-interacting RNA-binding protein, mitochondrial	SLIRP	sp|Q9GZT3|SLIRP_HUMAN SRA stem-loop-interacting RNA-binding protein, mitochondrial OS=Homo sapiens OX=9606 GN=SLIRP PE=1 SV=1;tr|A0A087WUN7|A0A087WUN7_HUMAN SRA stem-loop-interacting RNA-binding protein, mitochondrial OS=Homo sapiens OX=9606 GN=SLIRP PE=1	9	9	9	9	77.1	12.349	109	40.068	64.2	64.2	67	12.8	21.1	23.9	948210000	971820000	936700000	114660000	315970000	261110000
P17987;E7ERF2;F5H282;E7EQR6;F5H136;F5GZ03;F5GZI8;F5H676;F5H726;F5GYL4;F5H7Y1	P17987;E7ERF2;F5H282;E7EQR6	T-complex protein 1 subunit alpha	TCP1	sp|P17987|TCPA_HUMAN T-complex protein 1 subunit alpha OS=Homo sapiens OX=9606 GN=TCP1 PE=1 SV=1;tr|E7ERF2|E7ERF2_HUMAN T-complex protein 1 subunit alpha OS=Homo sapiens OX=9606 GN=TCP1 PE=1 SV=1;tr|F5H282|F5H282_HUMAN T-complex protein 1 subunit alpha OS=	11	20	20	20	45.3	60.343	556	100.91	36.9	30.2	40.5	6.1	6.1	6.1	1895700000	530650000	1008600000	253530000	275790000	305200000
A0A024RDY0;O00410;H0Y8C6;B4E0R6;B3KWG6;Q9BVS9;E7ETV3;H0Y3V4;C9JMV5;E7EQT5;E7EV12;C9JZ53;E7EWK4;E7EX05;C9JZD8;C9JQT6;E7ESA1;E7ESZ1;E7ETV8;B4DTX6;C9JXE0;C9J875;B4E340	A0A024RDY0;O00410;H0Y8C6;B4E0R6;B3KWG6	Importin-5	RANBP5;IPO5	tr|A0A024RDY0|A0A024RDY0_HUMAN RAN binding protein 5, isoform CRA_d OS=Homo sapiens OX=9606 GN=RANBP5 PE=4 SV=1;sp|O00410|IPO5_HUMAN Importin-5 OS=Homo sapiens OX=9606 GN=IPO5 PE=1 SV=4;tr|H0Y8C6|H0Y8C6_HUMAN Importin-5 (Fragment) OS=Homo sapiens OX=9606 G	23	33	33	30	37.4	123.63	1097	199.19	25.3	26.7	27.6	3.3	3.7	2.9	1252000000	969510000	1471000000	182320000	391870000	325850000
Q5XKP0;A0A140TA86;K7EIR2;A0A140TA84	Q5XKP0;A0A140TA86;K7EIR2;A0A140TA84	Protein QIL1	QIL1;C19orf70	sp|Q5XKP0|MIC13_HUMAN MICOS complex subunit MIC13 OS=Homo sapiens OX=9606 GN=MIC13 PE=1 SV=1;tr|A0A140TA86|A0A140TA86_HUMAN MICOS complex subunit MIC13 OS=Homo sapiens OX=9606 GN=C19orf70 PE=1 SV=1;tr|K7EIR2|K7EIR2_HUMAN MICOS complex subunit MIC13 OS=Homo	4	6	6	6	78.8	13.087	118	13.228	46.6	22	60.2	5.9	0	5.9	167420000	102940000	300700000	48865000	0	44367000
V9HVZ4;P04406;E7EUT5;Q2TSD0;Q0QET7;A4UCT1;B4DRV9;Q5ZEY3;Q16768;A0A0K0K1K1;O14556	V9HVZ4;P04406;E7EUT5;Q2TSD0;Q0QET7;A4UCT1	Glyceraldehyde-3-phosphate dehydrogenase	HEL-S-162eP;GAPDH	tr|V9HVZ4|V9HVZ4_HUMAN Glyceraldehyde-3-phosphate dehydrogenase OS=Homo sapiens OX=9606 GN=HEL-S-162eP PE=2 SV=1;sp|P04406|G3P_HUMAN Glyceraldehyde-3-phosphate dehydrogenase OS=Homo sapiens OX=9606 GN=GAPDH PE=1 SV=3;tr|E7EUT5|E7EUT5_HUMAN Glyceraldehyde-3	11	15	15	15	54.9	36.053	335	277.82	43	50.1	50.1	23.9	27.8	23.9	6020600000	5367100000	5548200000	1310300000	1305600000	1541200000
O75306;B7Z792;Q53HG2;B7Z9L2;Q9HC11;Q9HC12	O75306;B7Z792;Q53HG2;B7Z9L2	NADH dehydrogenase [ubiquinone] iron-sulfur protein 2, mitochondrial	NDUFS2	sp|O75306|NDUS2_HUMAN NADH dehydrogenase [ubiquinone] iron-sulfur protein 2, mitochondrial OS=Homo sapiens OX=9606 GN=NDUFS2 PE=1 SV=2;tr|B7Z792|B7Z792_HUMAN cDNA FLJ53932, highly similar to NADH-ubiquinone oxidoreductase 49 kDa subunit, mitochondrial OS=H	6	15	15	15	43	52.545	463	95.853	30.2	30	38.9	0	1.7	1.7	673880000	713810000	754350000	0	157810000	193260000
Q8NCF7;B2RE88;A0A024RBE8;A0A024RBH9;Q00325;F8VVM2;Q53HC3;F8VWQ0;F8VZL5;F8VWR4	Q8NCF7;B2RE88;A0A024RBE8;A0A024RBH9;Q00325;F8VVM2;Q53HC3	Phosphate carrier protein, mitochondrial	SLC25A3	tr|Q8NCF7|Q8NCF7_HUMAN cDNA FLJ90278 fis, clone NT2RP1000325, highly similar to Phosphate carrier protein, mitochondrialprecursor OS=Homo sapiens OX=9606 PE=2 SV=1;tr|B2RE88|B2RE88_HUMAN cDNA, FLJ96465, highly similar to Homo sapiens solute carrier family	10	14	14	14	37.7	39.932	361	141.87	35.2	27.7	28.3	17.7	17.5	19.7	9529600000	9027600000	9341100000	2843000000	2085800000	2013300000
F5H702;Q96GC5;F5H8D0	F5H702;Q96GC5	39S ribosomal protein L48, mitochondrial	MRPL48	tr|F5H702|F5H702_HUMAN 39S ribosomal protein L48, mitochondrial OS=Homo sapiens OX=9606 GN=MRPL48 PE=1 SV=1;sp|Q96GC5|RM48_HUMAN 39S ribosomal protein L48, mitochondrial OS=Homo sapiens OX=9606 GN=MRPL48 PE=1 SV=2	3	5	5	5	47.8	12.77	113	39.24	40.7	40.7	40.7	20.4	18.6	18.6	209450000	201000000	183910000	74225000	45361000	28672000
A0A024RCM3;Q13838;Q5STU3;A0A0G2JJZ9;A0A140T9X3;B4DP52;F6WLT2;F6S4E6;A0A0A0MT12;F6TRA5;A0A140T996;Q59G92;A0A140T9X9;F6UJC5;A0A140TA18;H0Y400;A0A140T9L4;A0A140T973;A0A140T9K1;F6R6M7;B4DIJ6;Q7KYK3;F6QYI9;A0A0G2JJL7;B4DIZ8;A0A0G2JHN7;F6U6E2;F6S2B7;H0YCC6;A0A140T9K2;A0A286SD52;A0A140T9N3	A0A024RCM3;Q13838;Q5STU3;A0A0G2JJZ9;A0A140T9X3;B4DP52;F6WLT2;F6S4E6;A0A0A0MT12;F6TRA5	Spliceosome RNA helicase DDX39B	hCG_2005638;DDX39B	tr|A0A024RCM3|A0A024RCM3_HUMAN DDX39B OS=Homo sapiens OX=9606 GN=hCG_2005638 PE=4 SV=1;sp|Q13838|DX39B_HUMAN Spliceosome RNA helicase DDX39B OS=Homo sapiens OX=9606 GN=DDX39B PE=1 SV=1;tr|Q5STU3|Q5STU3_HUMAN Spliceosome RNA helicase DDX39B OS=Homo sapiens	32	21	21	10	60.5	48.991	428	167.25	42.1	43.9	51.2	6.8	22.7	19.4	3037800000	2659200000	2753800000	673250000	786070000	657720000
P54136;B4DXW6;E5RJM9;E5RH09	P54136;B4DXW6	Arginine--tRNA ligase, cytoplasmic	RARS	sp|P54136|SYRC_HUMAN Arginine--tRNA ligase, cytoplasmic OS=Homo sapiens OX=9606 GN=RARS PE=1 SV=2;tr|B4DXW6|B4DXW6_HUMAN cDNA FLJ50285, highly similar to Arginyl-tRNA synthetase OS=Homo sapiens OX=9606 PE=2 SV=1	4	30	30	30	49.7	75.378	660	105.47	36.8	39.7	36.1	2.7	2.7	4.1	846810000	716480000	491400000	116170000	225410000	174750000
H7BXY3;A0A024R2T6;Q7L2E3;Q6W6M7	H7BXY3;A0A024R2T6;Q7L2E3	Putative ATP-dependent RNA helicase DHX30	DHX30	tr|H7BXY3|H7BXY3_HUMAN ATP-dependent RNA helicase DHX30 OS=Homo sapiens OX=9606 GN=DHX30 PE=1 SV=1;tr|A0A024R2T6|A0A024R2T6_HUMAN DEAH (Asp-Glu-Ala-His) box polypeptide 30, isoform CRA_b OS=Homo sapiens OX=9606 GN=DHX30 PE=4 SV=1;sp|Q7L2E3|DHX30_HUMAN ATP-	4	44	44	44	45	130.55	1166	202.53	27.4	30.1	36.8	4.4	5.2	3.6	830270000	795190000	973290000	192730000	260720000	201330000
B4DY23;Q54A51;P35613;B4DNE1;A0A087X2B5;A0A087WUV8;I3L192;A8MZ77;A0A2R8YDZ0	B4DY23;Q54A51;P35613;B4DNE1;A0A087X2B5;A0A087WUV8;I3L192	Basigin	hEMMPRIN;BSG	tr|B4DY23|B4DY23_HUMAN cDNA FLJ61188, highly similar to Basigin OS=Homo sapiens OX=9606 PE=2 SV=1;tr|Q54A51|Q54A51_HUMAN Basigin (Ok blood group), isoform CRA_a OS=Homo sapiens OX=9606 GN=hEMMPRIN PE=2 SV=1;sp|P35613|BASI_HUMAN Basigin OS=Homo sapiens OX=9	9	10	10	7	49.6	28.432	262	105.86	37.8	49.6	37.8	12.2	31.7	28.6	4072600000	4058400000	3928200000	313670000	1213300000	1531100000
Q9Y277;E5RJN6;E5RHZ6;E5RFP6;E5RHE1;E5RK27;E5RFL1;Q9NPP4	Q9Y277;E5RJN6;E5RHZ6	Voltage-dependent anion-selective channel protein 3	VDAC3	sp|Q9Y277|VDAC3_HUMAN Voltage-dependent anion-selective channel protein 3 OS=Homo sapiens OX=9606 GN=VDAC3 PE=1 SV=1;tr|E5RJN6|E5RJN6_HUMAN Voltage-dependent anion-selective channel protein 3 (Fragment) OS=Homo sapiens OX=9606 GN=VDAC3 PE=1 SV=8;tr|E5RHZ6|	8	13	12	12	53	30.658	283	71.589	36	32.2	40.3	12.7	8.1	8.1	1074200000	714090000	829100000	147870000	281520000	234720000
A0A024R608;P05386;Q7Z612;Q6ICQ4;Q6FG99	A0A024R608;P05386;Q7Z612;Q6ICQ4;Q6FG99	60S acidic ribosomal protein P1	RPLP1	tr|A0A024R608|A0A024R608_HUMAN Ribosomal protein, large, P1, isoform CRA_a OS=Homo sapiens OX=9606 GN=RPLP1 PE=3 SV=1;sp|P05386|RLA1_HUMAN 60S acidic ribosomal protein P1 OS=Homo sapiens OX=9606 GN=RPLP1 PE=1 SV=1;tr|Q7Z612|Q7Z612_HUMAN Acidic ribosomal ph	5	4	3	3	89.5	11.514	114	43.537	66.7	89.5	66.7	28.9	52.6	14.9	1489200000	2398900000	2392500000	203550000	859060000	0
A0A024RBE7;P42167;G5E972;A0A024RBH7;Q59G12;H0YJH7;Q9P1N8	A0A024RBE7;P42167;G5E972;A0A024RBH7;Q59G12	Lamina-associated polypeptide 2, isoforms beta/gamma;Thymopoietin;Thymopentin	TMPO	tr|A0A024RBE7|A0A024RBE7_HUMAN Thymopoietin, isoform CRA_c OS=Homo sapiens OX=9606 GN=TMPO PE=4 SV=1;sp|P42167|LAP2B_HUMAN Lamina-associated polypeptide 2, isoforms beta/gamma OS=Homo sapiens OX=9606 GN=TMPO PE=1 SV=2;tr|G5E972|G5E972_HUMAN Lamina-associat	7	21	13	13	55.9	50.67	454	126.23	55.3	53.3	49.1	36.3	38.3	33.9	1680500000	1898100000	1560500000	442860000	402200000	463230000
E5RJZ1;H0YBD2;Q6FGA0;O14548	E5RJZ1;H0YBD2;Q6FGA0;O14548	Cytochrome c oxidase subunit 7A-related protein, mitochondrial	COX7A2L	tr|E5RJZ1|E5RJZ1_HUMAN Cytochrome c oxidase subunit 7A-related protein, mitochondrial OS=Homo sapiens OX=9606 GN=COX7A2L PE=1 SV=1;tr|H0YBD2|H0YBD2_HUMAN Cytochrome c oxidase subunit 7A-related protein, mitochondrial (Fragment) OS=Homo sapiens OX=9606 GN=C	4	3	3	3	68.4	8.8399	79	60.394	68.4	68.4	68.4	0	10.1	10.1	215040000	111090000	271230000	0	55543000	45913000
G5E9W7;G5E9V5;P82650;Q8NBL6;A8K9Y7;H7C5F2;Q59GX8;H7C5H3;H7C5L9;C9J5D8	G5E9W7;G5E9V5;P82650;Q8NBL6;A8K9Y7;H7C5F2;Q59GX8;H7C5H3	28S ribosomal protein S22, mitochondrial	MRPS22	tr|G5E9W7|G5E9W7_HUMAN 28S ribosomal protein S22, mitochondrial OS=Homo sapiens OX=9606 GN=MRPS22 PE=1 SV=1;tr|G5E9V5|G5E9V5_HUMAN 28S ribosomal protein S22, mitochondrial OS=Homo sapiens OX=9606 GN=MRPS22 PE=1 SV=1;sp|P82650|RT22_HUMAN 28S ribosomal prote	10	16	16	16	49.2	36.805	319	62.555	28.2	33.5	37.9	5.3	6	8.8	590340000	536180000	394280000	221260000	104340000	61941000
B2R761;A0A384NY87;P22307;B4E0J3;H0YF61;E9PLD1;Q59HG9;H0YCB0;H0YD06	B2R761;A0A384NY87;P22307	Non-specific lipid-transfer protein	SCP2	tr|B2R761|B2R761_HUMAN cDNA, FLJ93299, highly similar to Homo sapiens sterol carrier protein 2 (SCP2), mRNA OS=Homo sapiens OX=9606 PE=2 SV=1;tr|A0A384NY87|A0A384NY87_HUMAN Epididymis secretory sperm binding protein OS=Homo sapiens OX=9606 PE=2 SV=1;sp|P22	9	19	19	19	37.5	59.021	547	196.88	22.7	22.1	35.5	8.4	1.6	2.7	1160400000	964580000	2055300000	452040000	313250000	300140000
A0A024R324;P61586;B4DKN9;Q9BVT0;C9JNR4;C9JX21;A0A0B6XK12;Q5JR07;Q5JR05;U3KQA9;U3KQV3;C9JRM1;Q5JR06;E9PN11;E9PLA2	A0A024R324;P61586;B4DKN9;Q9BVT0;C9JNR4;C9JX21;A0A0B6XK12;Q5JR07;Q5JR05	Transforming protein RhoA	RHOA;ARHA;RHOC	tr|A0A024R324|A0A024R324_HUMAN Epididymis secretory sperm binding protein OS=Homo sapiens OX=9606 GN=RHOA PE=2 SV=1;sp|P61586|RHOA_HUMAN Transforming protein RhoA OS=Homo sapiens OX=9606 GN=RHOA PE=1 SV=1;tr|B4DKN9|B4DKN9_HUMAN cDNA FLJ57740, highly simila	15	10	10	4	58.5	21.768	193	58.085	46.6	50.8	41.5	10.4	21.2	21.2	1185400000	1141600000	1132400000	218060000	326400000	337810000
V9HWB9;P00338;B4DJI1;F5GXY2;F5GYU2;F5GXH2;F5H5J4;F5H6W8;F5GZQ4;F5H8H6;F5GXC7;F5GWW2;F5GXU1;F5H245;G9BCY8;G9BCY7;D6NKH9;A0A140VKA7;P07864;G9BCZ1;G9BCY9;F5H5G7;F5H155;G3XAP5;G9BCZ0;A0A140VJM9;Q9BYZ2	V9HWB9;P00338;B4DJI1	L-lactate dehydrogenase;L-lactate dehydrogenase A chain	HEL-S-133P;LDHA	tr|V9HWB9|V9HWB9_HUMAN L-lactate dehydrogenase OS=Homo sapiens OX=9606 GN=HEL-S-133P PE=2 SV=1;sp|P00338|LDHA_HUMAN L-lactate dehydrogenase A chain OS=Homo sapiens OX=9606 GN=LDHA PE=1 SV=2;tr|B4DJI1|B4DJI1_HUMAN cDNA FLJ52549, highly similar to L-lactate	27	21	21	19	60.8	36.688	332	164.25	47.6	55.1	43.1	21.4	11.4	18.4	4978100000	5906100000	4201900000	1330800000	1112000000	1420900000
A0A024R9U8;A0A024R9W5;Q7Z6Z7;A0A024R9Y3;Q5H924;Q5H962;B4DGF6;Q5H935;H0Y659;A0A1B0GXC7;Q5H963;Q8IWJ0;Q53FW4;A0A087X146;Q5H964;A0A087X1S3;Q3B7K0	A0A024R9U8;A0A024R9W5;Q7Z6Z7;A0A024R9Y3;Q5H924	E3 ubiquitin-protein ligase HUWE1	HUWE1	tr|A0A024R9U8|A0A024R9U8_HUMAN HECT, UBA and WWE domain containing 1, isoform CRA_c OS=Homo sapiens OX=9606 GN=HUWE1 PE=4 SV=1;tr|A0A024R9W5|A0A024R9W5_HUMAN HECT, UBA and WWE domain containing 1, isoform CRA_b OS=Homo sapiens OX=9606 GN=HUWE1 PE=4 SV=1;sp	17	32	32	32	10.4	481.01	4365	85.178	5.8	5.6	4.7	1	0.7	0.5	207620000	222070000	185690000	41324000	69617000	47182000
A0A024R5X7;O76031;Q9H072;H0YM48;H0YK07	A0A024R5X7;O76031;Q9H072	ATP-dependent Clp protease ATP-binding subunit clpX-like, mitochondrial	CLPX;DKFZp586J151	tr|A0A024R5X7|A0A024R5X7_HUMAN ClpX caseinolytic peptidase X homolog (E. coli), isoform CRA_a OS=Homo sapiens OX=9606 GN=CLPX PE=4 SV=1;sp|O76031|CLPX_HUMAN ATP-dependent Clp protease ATP-binding subunit clpX-like, mitochondrial OS=Homo sapiens OX=9606 GN=	5	18	18	18	33.5	69.223	633	70.197	26.4	21.2	18.6	2.4	5.2	3.9	416540000	383230000	365510000	27340000	147840000	126680000
Q53HV2;Q99832;Q6IBT3;B7Z7I4;B7Z1C9;F8WAM2;F8WBP8;A0A0D9SG95	Q53HV2;Q99832;Q6IBT3;B7Z7I4;B7Z1C9	T-complex protein 1 subunit eta	CCT7	tr|Q53HV2|Q53HV2_HUMAN T-complex protein 1 subunit eta (Fragment) OS=Homo sapiens OX=9606 PE=2 SV=1;sp|Q99832|TCPH_HUMAN T-complex protein 1 subunit eta OS=Homo sapiens OX=9606 GN=CCT7 PE=1 SV=2;tr|Q6IBT3|Q6IBT3_HUMAN T-complex protein 1 subunit eta OS=Hom	8	26	26	26	56.7	59.34	543	129.96	45.3	43.8	49.2	13.3	5.9	7	1325500000	1414500000	1722900000	367810000	466040000	324510000
E9PR30;P62861	E9PR30;P62861	40S ribosomal protein S30	FAU	tr|E9PR30|E9PR30_HUMAN 40S ribosomal protein S30 OS=Homo sapiens OX=9606 GN=FAU PE=1 SV=1;sp|P62861|RS30_HUMAN 40S ribosomal protein S30 OS=Homo sapiens OX=9606 GN=FAU PE=1 SV=1	2	1	1	1	10.2	10.905	98	4.6921	10.2	10.2	10.2	10.2	10.2	10.2	451940000	372380000	614740000	102670000	144110000	127170000
B2R6N9;A0A3B3IRT8;P43307;C9J3L8;C9J5W0;E9PAL7;C9IZQ1;C9JBX5	B2R6N9;A0A3B3IRT8;P43307;C9J3L8;C9J5W0;E9PAL7;C9IZQ1	Translocon-associated protein subunit alpha	SSR1	tr|B2R6N9|B2R6N9_HUMAN cDNA, FLJ93042, highly similar to Homo sapiens signal sequence receptor, alpha (translocon-associated protein alpha) (SSR1), mRNA OS=Homo sapiens OX=9606 PE=2 SV=1;tr|A0A3B3IRT8|A0A3B3IRT8_HUMAN Translocon-associated protein subunit	8	5	5	5	26.9	32.193	286	85.97	26.9	17.8	26.9	9.1	12.9	18.2	1535700000	2412200000	1713000000	415290000	484950000	579360000
A0A384MTW7;P15531	A0A384MTW7;P15531	Nucleoside diphosphate kinase A	NME1	tr|A0A384MTW7|A0A384MTW7_HUMAN Epididymis secretory sperm binding protein OS=Homo sapiens OX=9606 PE=2 SV=1;sp|P15531|NDKA_HUMAN Nucleoside diphosphate kinase A OS=Homo sapiens OX=9606 GN=NME1 PE=1 SV=1	2	9	1	1	57.2	17.149	152	10.937	57.2	57.2	57.2	11.2	25.7	25.7	261330000	221790000	164110000	0	58187000	55372000
Q6IB91;A0A384MTT2;A0A0S2Z430;Q16822;H0YML5;A0A0S2Z451;H0YM31;A0A0A0MS74;A0A0S2Z4C0;H0YMA5;H0YNG4;H0YMU6;H0YMY3;P35558;B4E1E8	Q6IB91;A0A384MTT2;A0A0S2Z430;Q16822;H0YML5;A0A0S2Z451;H0YM31;A0A0A0MS74	Phosphoenolpyruvate carboxykinase [GTP], mitochondrial	PCK2	tr|Q6IB91|Q6IB91_HUMAN PCK2 protein OS=Homo sapiens OX=9606 GN=PCK2 PE=2 SV=1;tr|A0A384MTT2|A0A384MTT2_HUMAN Epididymis secretory sperm binding protein OS=Homo sapiens OX=9606 GN=PCK2 PE=2 SV=1;tr|A0A0S2Z430|A0A0S2Z430_HUMAN Phosphoenolpyruvate carboxykina	15	22	22	22	41.4	70.696	640	73.248	31.6	21.2	37.7	3.4	3.6	4.1	442180000	343360000	519320000	105490000	107770000	130780000
P56537;B7ZBH1;A0A0U1RQV5;F8WD20;B4DJH0;A0A0B4J1Y7;F8WDS6	P56537	Eukaryotic translation initiation factor 6	EIF6	sp|P56537|IF6_HUMAN Eukaryotic translation initiation factor 6 OS=Homo sapiens OX=9606 GN=EIF6 PE=1 SV=1	7	9	9	9	60	26.599	245	101.09	32.7	55.5	37.6	22.9	9.8	22.9	942950000	937340000	891660000	334720000	217150000	181330000
Q9UQB8;B4DMV0;I3L4C2;B4DQ43;B3KPV9;I3L2M4;B4DWA1;I3L327;I3L1C8;I3L125;I3L0Y9;I3L3C5;I3L526;I3L0M4;I3L3J7;I3L3C6;I3L2J6;I3L113;I3L4A3	Q9UQB8;B4DMV0;I3L4C2;B4DQ43;B3KPV9;I3L2M4;B4DWA1	Brain-specific angiogenesis inhibitor 1-associated protein 2	BAIAP2	sp|Q9UQB8|BAIP2_HUMAN Brain-specific angiogenesis inhibitor 1-associated protein 2 OS=Homo sapiens OX=9606 GN=BAIAP2 PE=1 SV=1;tr|B4DMV0|B4DMV0_HUMAN cDNA FLJ59352, highly similar to Brain-specific angiogenesis inhibitor1-associated protein 2 OS=Homo sapie	19	16	16	16	32.1	60.867	552	66.698	23	18.5	22.6	2.4	5.3	2.2	243970000	320050000	405530000	24247000	135750000	97300000
E9KL35;P63244;J3KPE3;D6RAC2;H0YAF8;H0Y8W2;D6REE5;H0YAM7;D6RHH4;D6R9Z1;D6R9L0;D6RFX4;D6RF23;H0Y8R5;B4DVD2;D6RBD0;D6RFZ9;D6RHJ5;D6RAU2;E9PD14;H0Y9P0;B4E0C3;D6RGK8;D6R909;B4DWC6;D6RDI0;I3QNU9	E9KL35;P63244;J3KPE3;D6RAC2;H0YAF8;H0Y8W2;D6REE5;H0YAM7;D6RHH4;D6R9Z1;D6R9L0	Guanine nucleotide-binding protein subunit beta-2-like 1;Guanine nucleotide-binding protein subunit beta-2-like 1, N-terminally processed	GNB2L1	tr|E9KL35|E9KL35_HUMAN Epididymis tissue sperm binding protein Li 3a OS=Homo sapiens OX=9606 PE=1 SV=1;sp|P63244|RACK1_HUMAN Receptor of activated protein C kinase 1 OS=Homo sapiens OX=9606 GN=RACK1 PE=1 SV=3;tr|J3KPE3|J3KPE3_HUMAN Receptor of-activated pr	27	17	17	17	74.8	35.076	317	169.81	62.1	67.2	63.7	13.2	10.4	10.1	1528700000	1254600000	1524500000	282460000	450520000	414120000
P62306;A0A0B4J254;F8W0W6	P62306;A0A0B4J254;F8W0W6	Small nuclear ribonucleoprotein F	SNRPF	sp|P62306|RUXF_HUMAN Small nuclear ribonucleoprotein F OS=Homo sapiens OX=9606 GN=SNRPF PE=1 SV=1;tr|A0A0B4J254|A0A0B4J254_HUMAN Small nuclear ribonucleoprotein F OS=Homo sapiens OX=9606 GN=SNRPF PE=1 SV=1;tr|F8W0W6|F8W0W6_HUMAN Small nuclear ribonucleopro	3	4	4	4	43	9.7251	86	24.452	32.6	43	32.6	15.1	24.4	24.4	195230000	210370000	146710000	67416000	30266000	49963000
A0A024RB87;P61224;E7ESV4;F5H7Y6;F5H004;F5GX62;Q9BXV4;F5H6R7;A6NIZ1;F5H077;F5GWU8;F5H491;F5H0B7;F5H500;F5H823;B7ZB78;F5GZG1;F5GYB5;F5H4H0;F5GYH7;B7ZAY2;F8WBC0	A0A024RB87;P61224;E7ESV4;F5H7Y6;F5H004;F5GX62;Q9BXV4;F5H6R7;A6NIZ1;F5H077;F5GWU8;F5H491;F5H0B7;F5H500;F5H823;B7ZB78;F5GZG1;F5GYB5	Ras-related protein Rap-1b;Ras-related protein Rap-1b-like protein	RAP1B	tr|A0A024RB87|A0A024RB87_HUMAN RAP1B, member of RAS oncogene family, isoform CRA_a OS=Homo sapiens OX=9606 GN=RAP1B PE=4 SV=1;sp|P61224|RAP1B_HUMAN Ras-related protein Rap-1b OS=Homo sapiens OX=9606 GN=RAP1B PE=1 SV=1;tr|E7ESV4|E7ESV4_HUMAN Ras-related pro	22	10	10	4	59.8	20.825	184	179.6	59.2	59.2	45.7	29.9	23.4	23.4	1463100000	2201600000	1785200000	406140000	530290000	521710000
Q59G16;A0A024RB22;F8VXC8;Q8TAQ2;B4DF22;Q658P9;F8VZW6	Q59G16;A0A024RB22;F8VXC8;Q8TAQ2;B4DF22	SWI/SNF complex subunit SMARCC2	SMARCC2	tr|Q59G16|Q59G16_HUMAN SWI/SNF-related matrix-associated actin-dependent regulator of chromatin c2 isoform b variant (Fragment) OS=Homo sapiens OX=9606 PE=2 SV=1;tr|A0A024RB22|A0A024RB22_HUMAN SWI/SNF related, matrix associated, actin dependent regulator o	7	13	13	8	12.6	127.38	1156	36.863	6.7	7.4	8	0.9	0.7	1.3	69041000	171290000	194080000	0	35431000	42200000
Q53GR7;Q9UJS0;B7Z2E2;Q75KX8;R4GN64;Q75M55	Q53GR7;Q9UJS0;B7Z2E2	Calcium-binding mitochondrial carrier protein Aralar2	SLC25A13	tr|Q53GR7|Q53GR7_HUMAN Solute carrier family 25, member 13 (Citrin) variant (Fragment) OS=Homo sapiens OX=9606 PE=2 SV=1;sp|Q9UJS0|CMC2_HUMAN Calcium-binding mitochondrial carrier protein Aralar2 OS=Homo sapiens OX=9606 GN=SLC25A13 PE=1 SV=2;tr|B7Z2E2|B7Z2	6	25	25	21	47	74.116	675	187.53	34.1	33.2	37.2	14.8	10.1	8.6	1507700000	1483700000	1573400000	232280000	451190000	544160000
B4DGN8;B2R5M9;A0A024R4H0;Q02809;B4DHT1;Q5JXB7;Q5JXB8	B4DGN8;B2R5M9;A0A024R4H0;Q02809	Procollagen-lysine,2-oxoglutarate 5-dioxygenase 1	PLOD1	tr|B4DGN8|B4DGN8_HUMAN cDNA FLJ53377, highly similar to Procollagen-lysine, 2-oxoglutarate 5-dioxygenase 1 OS=Homo sapiens OX=9606 PE=2 SV=1;tr|B2R5M9|B2R5M9_HUMAN cDNA, FLJ92537, highly similar to Homo sapiens procollagen-lysine, 2-oxoglutarate 5-dioxygen	7	18	18	18	33.2	79.398	690	82.229	26.1	15.1	24.1	3.2	6.8	2.6	840930000	414630000	596900000	216800000	131990000	150260000
B4DZZ8;B4DVK8;A0A1U9X8L9;A0A1U9X8K3;A0A1U9X8J5;A0A024RCX7;Q92504;A2AAT0	B4DZZ8;B4DVK8;A0A1U9X8L9;A0A1U9X8K3;A0A1U9X8J5;A0A024RCX7;Q92504;A2AAT0	Zinc transporter SLC39A7	SLC39A7	tr|B4DZZ8|B4DZZ8_HUMAN cDNA FLJ52943, highly similar to Zinc transporter SLC39A7 OS=Homo sapiens OX=9606 PE=2 SV=1;tr|B4DVK8|B4DVK8_HUMAN cDNA FLJ54178, highly similar to Zinc transporter SLC39A7 OS=Homo sapiens OX=9606 PE=2 SV=1;tr|A0A1U9X8L9|A0A1U9X8L9_H	8	2	2	2	3.7	39.599	374	42.569	3.7	3.7	3.7	3.7	3.7	3.5	235890000	307810000	355760000	34617000	61481000	146290000
Q8TBT6;P08574	Q8TBT6;P08574	Cytochrome c1, heme protein, mitochondrial	CYC1	tr|Q8TBT6|Q8TBT6_HUMAN Uncharacterized protein (Fragment) OS=Homo sapiens OX=9606 PE=2 SV=1;sp|P08574|CY1_HUMAN Cytochrome c1, heme protein, mitochondrial OS=Homo sapiens OX=9606 GN=CYC1 PE=1 SV=3	2	10	10	10	31.4	34.489	315	53.912	17.1	28.6	14.6	0	5.1	2.9	858630000	639660000	884500000	0	208230000	220310000
P68366;C9JEV8;C9JQ00;C9JJQ8;C9JDL2	P68366	Tubulin alpha-4A chain	TUBA4A	sp|P68366|TBA4A_HUMAN Tubulin alpha-4A chain OS=Homo sapiens OX=9606 GN=TUBA4A PE=1 SV=1	5	22	4	4	60	49.924	448	56.774	58	57.6	58.9	40	34.8	25.7	929060000	649650000	600380000	165680000	220930000	202280000
Q8TEM1	Q8TEM1	Nuclear pore membrane glycoprotein 210	NUP210	sp|Q8TEM1|PO210_HUMAN Nuclear pore membrane glycoprotein 210 OS=Homo sapiens OX=9606 GN=NUP210 PE=1 SV=3	1	35	35	35	24.2	205.11	1887	173.99	17.9	15.9	18.7	1.2	2.5	2.5	1046400000	916410000	1141400000	129440000	399980000	310610000
P04899;B3KX51;Q96C71;B3KP24;Q93020;Q6LCB5	P04899;B3KX51;Q96C71;B3KP24;Q93020	Guanine nucleotide-binding protein G(i) subunit alpha-2	GNAI2;WUGSC:H_LUCA16.1	sp|P04899|GNAI2_HUMAN Guanine nucleotide-binding protein G(i) subunit alpha-2 OS=Homo sapiens OX=9606 GN=GNAI2 PE=1 SV=3;tr|B3KX51|B3KX51_HUMAN cDNA FLJ44754 fis, clone BRACE3030748, highly similar to Guanine nucleotide-binding protein G(i), alpha-2 subuni	6	17	17	10	58.3	40.45	355	155.09	49.6	58	56.6	20.6	20.6	16.6	2403500000	1945100000	2384700000	691800000	638380000	501230000
A0A024RB17;Q9BSJ8;B3KMV5;B3KY56	A0A024RB17;Q9BSJ8;B3KMV5;B3KY56	Extended synaptotagmin-1	FAM62A;ESYT1	tr|A0A024RB17|A0A024RB17_HUMAN Family with sequence similarity 62 (C2 domain containing), member A, isoform CRA_b OS=Homo sapiens OX=9606 GN=FAM62A PE=4 SV=1;sp|Q9BSJ8|ESYT1_HUMAN Extended synaptotagmin-1 OS=Homo sapiens OX=9606 GN=ESYT1 PE=1 SV=1;tr|B3KMV	4	38	38	1	46.3	122.85	1104	323.31	33.9	38.1	40.8	10.4	11.3	9.2	2629000000	3020300000	2904700000	717580000	952310000	660990000
Q6FGX3;A0A024R5H8;Q53ET8;A0A024R5J5;P20340;B7Z5Z9;Q9NRW1;Q6AZ91;J3KR73;F5H3K7;C9JU14;F5GX61;Q53S08;Q9H0N0;Q9UL30;Q9UL29;C9JB90;C9J0I2;Q14964	Q6FGX3;A0A024R5H8;Q53ET8;A0A024R5J5;P20340;B7Z5Z9;Q9NRW1;Q6AZ91	Ras-related protein Rab-6A;Ras-related protein Rab-6B	RAB6A;RAB6B	tr|Q6FGX3|Q6FGX3_HUMAN RAB6A protein OS=Homo sapiens OX=9606 GN=RAB6A PE=2 SV=1;tr|A0A024R5H8|A0A024R5H8_HUMAN RAB6A, member RAS oncogene family, isoform CRA_b OS=Homo sapiens OX=9606 GN=RAB6A PE=4 SV=1;tr|Q53ET8|Q53ET8_HUMAN RAB6A, member RAS oncogene fam	19	12	12	12	62	23.549	208	118.32	51.4	38.9	46.2	12	21.2	13	1620300000	1534600000	1655300000	220590000	465590000	631510000
B3KT06;P68363;B3KPS3;A8JZY9;B4DDU2;F8VVB9;B4DN58;F8VQQ4;C9JDS9;F8VRZ4;F8VS66;F8VX09;F8VWV9;Q15670;C9K0S6;F8VRK0;Q6QMJ5;D3DX41;F8VXZ7;F8W0F6;Q9H853	B3KT06;P68363;B3KPS3;A8JZY9;B4DDU2	Tubulin alpha-1B chain	TUBA1B	tr|B3KT06|B3KT06_HUMAN Tubulin alpha chain OS=Homo sapiens OX=9606 PE=2 SV=1;sp|P68363|TBA1B_HUMAN Tubulin alpha-1B chain OS=Homo sapiens OX=9606 GN=TUBA1B PE=1 SV=1;tr|B3KPS3|B3KPS3_HUMAN Tubulin alpha chain OS=Homo sapiens OX=9606 PE=2 SV=1;tr|A8JZY9|A8J	21	23	23	0	69.7	46.341	416	323.31	62.5	64.4	63.5	44.5	46.2	36.3	28120000000	24121000000	31417000000	7496300000	7337000000	8110900000
A0A0G2JN29;A0A087X117;Q15155;A0A0G2JP90;A0A087WW46;Q9H049;H3BUC9;H3BPS9	A0A0G2JN29;A0A087X117;Q15155;A0A0G2JP90;A0A087WW46	Nodal modulator 1	NOMO1	tr|A0A0G2JN29|A0A0G2JN29_HUMAN Nodal modulator 1 OS=Homo sapiens OX=9606 GN=NOMO1 PE=1 SV=1;tr|A0A087X117|A0A087X117_HUMAN Nodal modulator 1 OS=Homo sapiens OX=9606 GN=NOMO1 PE=1 SV=1;sp|Q15155|NOMO1_HUMAN Nodal modulator 1 OS=Homo sapiens OX=9606 GN=NOMO1	8	23	23	2	25	139.54	1267	124.85	19.3	15.9	19	4.7	3	2.8	809510000	634120000	701630000	334960000	83488000	171850000
A0A384MDR8;P11177;C9J634;F8WF02;Q59G68	A0A384MDR8;P11177;C9J634	Pyruvate dehydrogenase E1 component subunit beta, mitochondrial	PDHB	tr|A0A384MDR8|A0A384MDR8_HUMAN Epididymis secretory sperm binding protein OS=Homo sapiens OX=9606 PE=2 SV=1;sp|P11177|ODPB_HUMAN Pyruvate dehydrogenase E1 component subunit beta, mitochondrial OS=Homo sapiens OX=9606 GN=PDHB PE=1 SV=3;tr|C9J634|C9J634_HUMA	5	17	17	17	60.2	39.233	359	216.94	46.2	46.8	60.2	20.3	20.3	24.8	2560000000	2236500000	3272800000	632630000	821720000	767110000
A0A024R7T3;P52597;B4DKS8;A0A1B0GW42	A0A024R7T3;P52597;B4DKS8	Heterogeneous nuclear ribonucleoprotein F;Heterogeneous nuclear ribonucleoprotein F, N-terminally processed	HNRPF;HNRNPF	tr|A0A024R7T3|A0A024R7T3_HUMAN Heterogeneous nuclear ribonucleoprotein F, isoform CRA_a OS=Homo sapiens OX=9606 GN=HNRPF PE=4 SV=1;sp|P52597|HNRPF_HUMAN Heterogeneous nuclear ribonucleoprotein F OS=Homo sapiens OX=9606 GN=HNRNPF PE=1 SV=3;tr|B4DKS8|B4DKS8_	4	14	12	12	41.4	45.671	415	64.026	26.7	26.3	40	13.7	5.5	9.6	735730000	626670000	772250000	297100000	112500000	182720000
O60664;A0A140VJN8;K7ERZ3;K7EL96;K7ER39	O60664;A0A140VJN8;K7ERZ3	Perilipin-3	PLIN3	sp|O60664|PLIN3_HUMAN Perilipin-3 OS=Homo sapiens OX=9606 GN=PLIN3 PE=1 SV=3;tr|A0A140VJN8|A0A140VJN8_HUMAN Perilipin OS=Homo sapiens OX=9606 PE=2 SV=1;tr|K7ERZ3|K7ERZ3_HUMAN Perilipin-3 (Fragment) OS=Homo sapiens OX=9606 GN=PLIN3 PE=1 SV=1	5	15	15	15	59.2	47.074	434	155.31	41.7	27.4	51.6	2.8	6.2	2.8	572590000	406780000	945200000	163660000	193460000	0
P14927;B7Z2R2;B2R4A2;E5RHG9	P14927;B7Z2R2;B2R4A2;E5RHG9	Cytochrome b-c1 complex subunit 7	UQCRB	sp|P14927|QCR7_HUMAN Cytochrome b-c1 complex subunit 7 OS=Homo sapiens OX=9606 GN=UQCRB PE=1 SV=2;tr|B7Z2R2|B7Z2R2_HUMAN Cytochrome b-c1 complex subunit 7 OS=Homo sapiens OX=9606 GN=UQCRB PE=1 SV=1;tr|B2R4A2|B2R4A2_HUMAN Cytochrome b-c1 complex subunit 7 O	4	8	8	8	55	13.53	111	35.614	55	55	49.5	18	18	18	504130000	583700000	412420000	141080000	143990000	133290000
H0YNG3;Q6IAM7;A0A024RC78;P67812;Q7Z4Z6;H0YNX5;H0YKT4;H0YNA5;P0C7V7	H0YNG3;Q6IAM7;A0A024RC78;P67812;Q7Z4Z6;H0YNX5;H0YKT4;H0YNA5	Signal peptidase complex catalytic subunit SEC11;Signal peptidase complex catalytic subunit SEC11A;Signal peptidase I	SEC11A;SPC18;SEC11L1	tr|H0YNG3|H0YNG3_HUMAN Signal peptidase complex catalytic subunit SEC11 OS=Homo sapiens OX=9606 GN=SEC11A PE=1 SV=1;tr|Q6IAM7|Q6IAM7_HUMAN Signal peptidase complex catalytic subunit SEC11 OS=Homo sapiens OX=9606 GN=SPC18 PE=2 SV=1;tr|A0A024RC78|A0A024RC78_	9	6	6	6	26.4	18.651	163	29.853	26.4	26.4	26.4	3.7	3.7	0	451220000	470990000	460950000	140020000	118870000	0
B7Z6B3;B2R6C4;Q00765;B7Z2A3;B7Z332;B7Z510;H0Y8J8;E2QRG8	B7Z6B3;B2R6C4;Q00765;B7Z2A3	Receptor expression-enhancing protein;Receptor expression-enhancing protein 5	REEP5	tr|B7Z6B3|B7Z6B3_HUMAN Receptor expression-enhancing protein OS=Homo sapiens OX=9606 PE=2 SV=1;tr|B2R6C4|B2R6C4_HUMAN Receptor expression-enhancing protein OS=Homo sapiens OX=9606 PE=2 SV=1;sp|Q00765|REEP5_HUMAN Receptor expression-enhancing protein 5 OS=H	8	4	4	4	19.2	17.758	156	29.098	19.2	19.2	19.2	12.2	5.8	12.2	612590000	510300000	445340000	244540000	89090000	108430000
P30049;A0A087WTL3	P30049	ATP synthase subunit delta, mitochondrial	ATP5D	sp|P30049|ATPD_HUMAN ATP synthase subunit delta, mitochondrial OS=Homo sapiens OX=9606 GN=ATP5F1D PE=1 SV=2	2	3	3	3	22.6	17.49	168	36.22	17.3	22.6	17.3	0	13.7	13.7	1375400000	636950000	725380000	0	301330000	213630000
Q5TCU3;Q5TCU8;P07951	Q5TCU3;Q5TCU8;P07951	Tropomyosin beta chain	TPM2	tr|Q5TCU3|Q5TCU3_HUMAN Tropomyosin beta chain OS=Homo sapiens OX=9606 GN=TPM2 PE=1 SV=1;tr|Q5TCU8|Q5TCU8_HUMAN Tropomyosin beta chain OS=Homo sapiens OX=9606 GN=TPM2 PE=1 SV=1;sp|P07951|TPM2_HUMAN Tropomyosin beta chain OS=Homo sapiens OX=9606 GN=TPM2 PE=1	3	11	4	0	28.5	32.814	284	14.559	12	18.3	22.5	3.2	16.2	16.2	194790000	149510000	92150000	0	43065000	39120000
P62249;M0R210;M0R3H0;M0R1M5;Q6IPX4;M0QX76;B4DP32	P62249;M0R210;M0R3H0;M0R1M5;Q6IPX4	40S ribosomal protein S16	RPS16	sp|P62249|RS16_HUMAN 40S ribosomal protein S16 OS=Homo sapiens OX=9606 GN=RPS16 PE=1 SV=2;tr|M0R210|M0R210_HUMAN 40S ribosomal protein S16 OS=Homo sapiens OX=9606 GN=RPS16 PE=1 SV=1;tr|M0R3H0|M0R3H0_HUMAN 40S ribosomal protein S16 OS=Homo sapiens OX=9606 G	7	9	9	9	45.9	16.445	146	40.86	45.9	45.9	40.4	28.1	22.6	25.3	1718600000	1851700000	2120300000	529040000	605270000	474410000
V9HWE0;P08758;D6RBL5;D6RBE9;E9PHT9;B4DNG6;D6RCN3	V9HWE0;P08758;D6RBL5;D6RBE9	Annexin;Annexin A5	HEL-S-7;ANXA5	tr|V9HWE0|V9HWE0_HUMAN Annexin OS=Homo sapiens OX=9606 GN=HEL-S-7 PE=2 SV=1;sp|P08758|ANXA5_HUMAN Annexin A5 OS=Homo sapiens OX=9606 GN=ANXA5 PE=1 SV=2;tr|D6RBL5|D6RBL5_HUMAN Annexin OS=Homo sapiens OX=9606 GN=ANXA5 PE=1 SV=1;tr|D6RBE9|D6RBE9_HUMAN Annexin	7	18	18	18	67.8	35.936	320	203.67	53.8	44.4	56.6	6.2	5.9	13.8	568440000	535940000	1179600000	195640000	198990000	253640000
P22626;A0A384NL58;A0A087WUI2;A0A024RA28;I6L957	P22626;A0A384NL58;A0A087WUI2;A0A024RA28;I6L957	Heterogeneous nuclear ribonucleoproteins A2/B1	HNRNPA2B1;HNRPA2B1	sp|P22626|ROA2_HUMAN Heterogeneous nuclear ribonucleoproteins A2/B1 OS=Homo sapiens OX=9606 GN=HNRNPA2B1 PE=1 SV=2;tr|A0A384NL58|A0A384NL58_HUMAN Epididymis secretory sperm binding protein OS=Homo sapiens OX=9606 PE=2 SV=1;tr|A0A087WUI2|A0A087WUI2_HUMAN He	5	22	22	21	68	37.429	353	323.31	61.5	64.9	65.2	48.4	49.3	47.3	33364000000	30152000000	30821000000	10148000000	8001500000	8737300000
P34932;Q59GF8;V9HW33;B4DH02;A0A087WYC1;B4DUS3;B4DIZ3;B4DT47;B4E0H6;B4E354;O14992;A0A087WTS8;Q7KYN0;B0AZU6;B4DSE8;B0AZS1;B0AZT0;B4DN48	P34932;Q59GF8;V9HW33;B4DH02;A0A087WYC1;B4DUS3;B4DIZ3;B4DT47;B4E0H6;B4E354;O14992;A0A087WTS8	Heat shock 70 kDa protein 4	HSPA4;HEL-S-5a;HS24/p52	sp|P34932|HSP74_HUMAN Heat shock 70 kDa protein 4 OS=Homo sapiens OX=9606 GN=HSPA4 PE=1 SV=4;tr|Q59GF8|Q59GF8_HUMAN Heat shock 70kDa protein 4 isoform a variant (Fragment) OS=Homo sapiens OX=9606 PE=2 SV=1;tr|V9HW33|V9HW33_HUMAN Epididymis secretory sperm	18	23	23	21	37.4	94.33	840	97.493	30.1	26.3	20.8	3.7	2.6	2.6	368330000	363930000	394580000	144590000	97535000	80192000
Q14204;A0A2R8Y706;A0A2R8YFZ7;A0A2R8Y5T0;A0A2R8Y6H2;A0A2R8Y542;A0A2R8YGC7;A0A2R8Y6I5;B4DSR6;H0YJ21;Q9NRC3;Q6P2H7;Q92862	Q14204	Cytoplasmic dynein 1 heavy chain 1	DYNC1H1	sp|Q14204|DYHC1_HUMAN Cytoplasmic dynein 1 heavy chain 1 OS=Homo sapiens OX=9606 GN=DYNC1H1 PE=1 SV=5	13	79	79	79	21.1	532.4	4646	281.77	11	13.4	10.4	0.6	0.6	0.5	773740000	763530000	462350000	125630000	108980000	339840000
A0A0A0MS41;A0A1P0AYU5;B4DRS6;Q9BWM7;S4R3N9	A0A0A0MS41;A0A1P0AYU5;B4DRS6;Q9BWM7;S4R3N9	Sideroflexin;Sideroflexin-3	SFXN3	tr|A0A0A0MS41|A0A0A0MS41_HUMAN Sideroflexin OS=Homo sapiens OX=9606 GN=SFXN3 PE=1 SV=1;tr|A0A1P0AYU5|A0A1P0AYU5_HUMAN Sideroflexin OS=Homo sapiens OX=9606 GN=SFXN3 PE=1 SV=1;tr|B4DRS6|B4DRS6_HUMAN Sideroflexin OS=Homo sapiens OX=9606 PE=2 SV=1;sp|Q9BWM7|SF	5	13	12	12	54.2	35.503	321	91.396	38.9	42.7	44.2	16.5	9	13.7	496930000	585650000	422060000	168870000	111530000	152800000
E9PES6;E7ES08;E7EQU1;O15347;Q7Z684;Q16466	E9PES6;E7ES08;E7EQU1;O15347;Q7Z684	High mobility group protein B3	HMGB3;DKFZp779G118	tr|E9PES6|E9PES6_HUMAN High mobility group protein B3 (Fragment) OS=Homo sapiens OX=9606 GN=HMGB3 PE=1 SV=1;tr|E7ES08|E7ES08_HUMAN High mobility group protein B3 (Fragment) OS=Homo sapiens OX=9606 GN=HMGB3 PE=1 SV=1;tr|E7EQU1|E7EQU1_HUMAN High mobility gro	6	6	6	6	32	17.522	153	22.227	26.1	8.5	32	8.5	17	17	189090000	32533000	308230000	45169000	57350000	50392000
H0YD13;B4DN59;A8K309;A0A385KNS5;P16070;H0Y2P0;H0YE40;B4E2X0;A0A1Z1VXF2;H0YDW7;H0YCV9;H0Y5E4;C1PHC4;C1PHC3;E9PKC6;Q86UZ1;H0YDX6;H0YD17;J3KN83	H0YD13;B4DN59;A8K309;A0A385KNS5;P16070;H0Y2P0;H0YE40;B4E2X0	CD44 antigen	CD44	tr|H0YD13|H0YD13_HUMAN CD44 antigen OS=Homo sapiens OX=9606 GN=CD44 PE=1 SV=2;tr|B4DN59|B4DN59_HUMAN cDNA FLJ52702, highly similar to Homo sapiens CD44 antigen (homing function and Indian blood group system) (CD44), transcript variant 4, mRNA OS=Homo sapie	19	6	6	6	33	22.683	206	74.055	29.1	29.1	33	22.8	22.8	22.8	2094700000	2340700000	2929400000	577780000	740360000	826850000
A2RUM7;P46777;A0A2R8Y6J3;B3KTM6;Q59GX9;A0A2R8Y4A2;Q9BUV4;Q5T7N0;R4GNJ2;Q8WYP1	A2RUM7;P46777;A0A2R8Y6J3;B3KTM6;Q59GX9	60S ribosomal protein L5	RPL5	tr|A2RUM7|A2RUM7_HUMAN Ribosomal protein L5 OS=Homo sapiens OX=9606 GN=RPL5 PE=2 SV=1;sp|P46777|RL5_HUMAN 60S ribosomal protein L5 OS=Homo sapiens OX=9606 GN=RPL5 PE=1 SV=3;tr|A0A2R8Y6J3|A0A2R8Y6J3_HUMAN 60S ribosomal protein L5 (Fragment) OS=Homo sapiens	10	16	16	16	43.4	34.362	297	120.05	36.7	36.7	39.1	23.2	35	43.1	4603800000	3878200000	3131600000	824200000	1275000000	1283800000
P08240;Q6IAX9;A0A024R3M0	P08240;Q6IAX9;A0A024R3M0	Signal recognition particle receptor subunit alpha	SRPR	sp|P08240|SRPRA_HUMAN Signal recognition particle receptor subunit alpha OS=Homo sapiens OX=9606 GN=SRPRA PE=1 SV=2;tr|Q6IAX9|Q6IAX9_HUMAN SRPR protein OS=Homo sapiens OX=9606 GN=SRPR PE=2 SV=1;tr|A0A024R3M0|A0A024R3M0_HUMAN Signal recognition particle rec	3	24	24	24	40.9	69.81	638	98.139	24.3	31.8	30.9	8	3.9	4.4	676150000	721010000	736410000	375300000	103760000	143000000
V9HWE9;P09211;A8MX94;C7DJS1;Q5D6A5;A0A2R8Y5E5;A0A087X2E9;B2C310;A0A087X243	V9HWE9;P09211;A8MX94	Glutathione S-transferase P	HEL-S-22;GSTP1	tr|V9HWE9|V9HWE9_HUMAN Epididymis secretory protein Li 22 OS=Homo sapiens OX=9606 GN=HEL-S-22 PE=2 SV=1;sp|P09211|GSTP1_HUMAN Glutathione S-transferase P OS=Homo sapiens OX=9606 GN=GSTP1 PE=1 SV=2;tr|A8MX94|A8MX94_HUMAN Glutathione S-transferase P OS=Homo	9	9	9	6	57.6	23.356	210	114.26	54.3	36.7	40	12.4	12.4	12.4	1130000000	1249600000	927390000	594990000	141430000	228200000
A5YM53;L7RXH0;P06756;B4DYQ7;H7BZG1	A5YM53;L7RXH0;P06756	Integrin alpha-V;Integrin alpha-V heavy chain;Integrin alpha-V light chain	ITGAV	tr|A5YM53|A5YM53_HUMAN ITGAV protein OS=Homo sapiens OX=9606 GN=ITGAV PE=2 SV=1;tr|L7RXH0|L7RXH0_HUMAN Integrin, alpha V OS=Homo sapiens OX=9606 GN=ITGAV PE=3 SV=1;sp|P06756|ITAV_HUMAN Integrin alpha-V OS=Homo sapiens OX=9606 GN=ITGAV PE=1 SV=2	5	14	14	14	18.9	116.1	1048	52.868	10.7	16.8	8.9	2.8	1.7	0	232820000	500990000	213930000	118490000	67290000	0
A0A384MDY0;P35221;B4E2G8;B4DU00;G3XAM7;B4DKT9;B3KSR8;E5RIB1;E5RG03;E5RJ41;E5RHV7;E5RGY6;E5RJL0;E5RIE0;E5RGY7;E5RFM3;F6KRI5;A0A0A0MRI5;Q49AD3;B7Z259;A0A0A0MTJ6;E5RJZ2;E5RIT8;E5RFG3;E5RFK9;E5RFM5;E5RJP7;E5RGD2;H0YBB8;REV__Q9P2T0;A8K141;REV__C3W5P5;REV__Q9NR96;REV__D1CS62;REV__D1CS61;REV__B6CH46;REV__B4E0A1;REV__H0Y858;Q9UI47	A0A384MDY0;P35221;B4E2G8;B4DU00;G3XAM7;B4DKT9;B3KSR8	Catenin alpha-1	CTNNA1	tr|A0A384MDY0|A0A384MDY0_HUMAN Catenin (Cadherin-associated protein), alpha 1, 102kDa, isoform CRA_b OS=Homo sapiens OX=9606 GN=CTNNA1 PE=2 SV=1;sp|P35221|CTNA1_HUMAN Catenin alpha-1 OS=Homo sapiens OX=9606 GN=CTNNA1 PE=1 SV=1;tr|B4E2G8|B4E2G8_HUMAN cDNA F	39	28	28	23	44.3	100.07	906	202	25.1	24.8	28.3	2.4	3.3	4.2	523640000	478150000	622210000	191030000	121260000	166940000
Q6NZ55;A8K4C8;P26373;J3QSB4;H3BTH3;O60250;J3KS98;B4DGL7;H3BUK8	Q6NZ55;A8K4C8;P26373;J3QSB4	60S ribosomal protein L13	RPL13	tr|Q6NZ55|Q6NZ55_HUMAN 60S ribosomal protein L13 OS=Homo sapiens OX=9606 GN=RPL13 PE=1 SV=1;tr|A8K4C8|A8K4C8_HUMAN 60S ribosomal protein L13 OS=Homo sapiens OX=9606 GN=RPL13 PE=2 SV=1;sp|P26373|RL13_HUMAN 60S ribosomal protein L13 OS=Homo sapiens OX=9606 G	9	10	10	10	44.5	24.265	211	162.91	40.3	31.3	35.1	29.4	29.4	25.1	4319700000	5150000000	4224500000	1113100000	1616500000	1312300000
Q96CP5;B3KM34;O75439;A8K1E9;G3V0E4;Q9UG64;B3KQ85;B4DM90;F8WAZ6;F8WEA6;F8WBE1	Q96CP5;B3KM34;O75439;A8K1E9;G3V0E4;Q9UG64;B3KQ85;B4DM90	Mitochondrial-processing peptidase subunit beta	PMPCB;DKFZp586I1223	tr|Q96CP5|Q96CP5_HUMAN PMPCB protein (Fragment) OS=Homo sapiens OX=9606 GN=PMPCB PE=2 SV=2;tr|B3KM34|B3KM34_HUMAN cDNA FLJ10132 fis, clone HEMBA1003046, highly similar to Mitochondrial-processing peptidase subunit beta, mitochondrial OS=Homo sapiens OX=960	11	14	14	14	34.8	53.508	480	101.83	32.9	33.1	32.5	11.9	12.1	12.1	1021800000	915550000	866550000	301020000	267710000	262710000
A0A384MR44;Q13011;M0R248;M0QZW4;B4DVS4	A0A384MR44;Q13011;M0R248	Delta(3,5)-Delta(2,4)-dienoyl-CoA isomerase, mitochondrial	ECH1	tr|A0A384MR44|A0A384MR44_HUMAN Epididymis secretory sperm binding protein OS=Homo sapiens OX=9606 PE=2 SV=1;sp|Q13011|ECH1_HUMAN Delta(3,5)-Delta(2,4)-dienoyl-CoA isomerase, mitochondrial OS=Homo sapiens OX=9606 GN=ECH1 PE=1 SV=2;tr|M0R248|M0R248_HUMAN Del	5	13	13	8	58.2	35.816	328	122.07	32	53.4	45.4	16.8	12.5	12.5	1274800000	1335000000	1413300000	538870000	308400000	346090000
P78527;B4DL41;F5GX40;H0YG84	P78527	DNA-dependent protein kinase catalytic subunit	PRKDC	sp|P78527|PRKDC_HUMAN DNA-dependent protein kinase catalytic subunit OS=Homo sapiens OX=9606 GN=PRKDC PE=1 SV=3	4	126	126	126	35.5	469.08	4128	323.31	23.6	27.9	26.3	4.8	4.7	3.8	3861500000	3823100000	4346700000	1065800000	1366800000	1137900000
P04844;B2RE46;B4DJL0;Q5JYR7;Q5JYR4;F2Z3K5;Q5JYR3;H0Y5M1	P04844;B2RE46	Dolichyl-diphosphooligosaccharide--protein glycosyltransferase subunit 2	RPN2	sp|P04844|RPN2_HUMAN Dolichyl-diphosphooligosaccharide--protein glycosyltransferase subunit 2 OS=Homo sapiens OX=9606 GN=RPN2 PE=1 SV=3;tr|B2RE46|B2RE46_HUMAN cDNA, FLJ96923, highly similar to Homo sapiens ribophorin II (RPN2), mRNA OS=Homo sapiens OX=9606	8	19	19	19	44.4	69.283	631	323.31	44.4	37.1	35.2	21.4	18.1	16.3	5606100000	5274600000	6807900000	1662600000	1885200000	1731300000
A0A024R6D4;P84090;G3V279	A0A024R6D4;P84090;G3V279	Enhancer of rudimentary homolog	ERH	tr|A0A024R6D4|A0A024R6D4_HUMAN Enhancer of rudimentary homolog OS=Homo sapiens OX=9606 GN=ERH PE=3 SV=1;sp|P84090|ERH_HUMAN Enhancer of rudimentary homolog OS=Homo sapiens OX=9606 GN=ERH PE=1 SV=1;tr|G3V279|G3V279_HUMAN Enhancer of rudimentary homolog OS=H	3	5	5	5	50	12.259	104	86.784	50	50	50	44.2	44.2	44.2	1100800000	903820000	832220000	299980000	297870000	249790000
P62750;H7BY10;K7EJV9;K7ERT8;A8MUS3;K7EMA7;Q53RC5;O95014;B9EJE3	P62750;H7BY10;K7EJV9;K7ERT8;A8MUS3;K7EMA7	60S ribosomal protein L23a	RPL23A	sp|P62750|RL23A_HUMAN 60S ribosomal protein L23a OS=Homo sapiens OX=9606 GN=RPL23A PE=1 SV=1;tr|H7BY10|H7BY10_HUMAN 60S ribosomal protein L23a (Fragment) OS=Homo sapiens OX=9606 GN=RPL23A PE=1 SV=1;tr|K7EJV9|K7EJV9_HUMAN 60S ribosomal protein L23a (Fragmen	9	9	9	9	41.7	17.695	156	56.679	34.6	34.6	33.3	26.9	26.9	26.9	2278400000	2261700000	2062800000	610510000	603390000	761250000
A1L0T0;M0R026;Q59GP4;E9PJS0;M0R1B5;M0QZX5;E9PL44	A1L0T0;M0R026;Q59GP4	Acetolactate synthase-like protein	ILVBL	sp|A1L0T0|ILVBL_HUMAN Acetolactate synthase-like protein OS=Homo sapiens OX=9606 GN=ILVBL PE=1 SV=2;tr|M0R026|M0R026_HUMAN Acetolactate synthase-like protein OS=Homo sapiens OX=9606 GN=ILVBL PE=1 SV=1;tr|Q59GP4|Q59GP4_HUMAN IlvB (Bacterial acetolactate syn	7	15	15	15	32.3	67.867	632	165.48	21.7	19.6	29	3.8	5.5	7.8	603740000	512570000	859820000	82768000	329410000	179510000
P17301;E7EMF1;E7ESP4;E9PB77;Q71V33;A0A0X8AZ85;Q16183;F1C627	P17301;E7EMF1;E7ESP4;E9PB77	Integrin alpha-2	ITGA2	sp|P17301|ITA2_HUMAN Integrin alpha-2 OS=Homo sapiens OX=9606 GN=ITGA2 PE=1 SV=1;tr|E7EMF1|E7EMF1_HUMAN Integrin alpha-2 OS=Homo sapiens OX=9606 GN=ITGA2 PE=1 SV=1;tr|E7ESP4|E7ESP4_HUMAN Integrin alpha-2 OS=Homo sapiens OX=9606 GN=ITGA2 PE=1 SV=1;tr|E9PB77	8	13	13	13	12.8	129.29	1181	35.081	9.6	9.6	6.8	0.9	1.7	0.9	169720000	155880000	120600000	40351000	52405000	41374000
E5KRK5;P28331;A0A291FIZ5;B4DJ81;Q9P1A0;C9JPQ5;F8WDL5	E5KRK5;P28331;A0A291FIZ5;B4DJ81	NADH-ubiquinone oxidoreductase 75 kDa subunit, mitochondrial	NDUFS1	tr|E5KRK5|E5KRK5_HUMAN Mitochondrial NADH-ubiquinone oxidoreductase 75 kDa subunit OS=Homo sapiens OX=9606 GN=NDUFS1 PE=3 SV=1;sp|P28331|NDUS1_HUMAN NADH-ubiquinone oxidoreductase 75 kDa subunit, mitochondrial OS=Homo sapiens OX=9606 GN=NDUFS1 PE=1 SV=3;tr	7	27	27	27	49.7	79.467	727	183.17	37.6	37.1	37.1	13.6	12.5	5.8	1298200000	1173900000	1277600000	376400000	388830000	364700000
P60866;E5RJX2;E5RIP1;G3XAN0	P60866;E5RJX2;E5RIP1	40S ribosomal protein S20	RPS20	sp|P60866|RS20_HUMAN 40S ribosomal protein S20 OS=Homo sapiens OX=9606 GN=RPS20 PE=1 SV=1;tr|E5RJX2|E5RJX2_HUMAN 40S ribosomal protein S20 OS=Homo sapiens OX=9606 GN=RPS20 PE=1 SV=1;tr|E5RIP1|E5RIP1_HUMAN 40S ribosomal protein S20 OS=Homo sapiens OX=9606 G	4	4	4	4	28.6	13.373	119	17.718	25.2	25.2	28.6	25.2	25.2	25.2	1852100000	1327900000	1388400000	463570000	510830000	407810000
B1AHB0;P33992;Q53FG5;A8K521;B4DQ39;B1AHB1;B3KVF0;B4DVK5;Q59F49;B1AHA9;B1AHB2	B1AHB0;P33992;Q53FG5;A8K521;B4DQ39;B1AHB1;B3KVF0;B4DVK5;Q59F49	DNA helicase;DNA replication licensing factor MCM5	MCM5	tr|B1AHB0|B1AHB0_HUMAN DNA helicase OS=Homo sapiens OX=9606 GN=MCM5 PE=2 SV=1;sp|P33992|MCM5_HUMAN DNA replication licensing factor MCM5 OS=Homo sapiens OX=9606 GN=MCM5 PE=1 SV=5;tr|Q53FG5|Q53FG5_HUMAN DNA helicase (Fragment) OS=Homo sapiens OX=9606 PE=2 S	11	22	22	22	36.9	82.285	734	102.48	26.7	23.7	19.9	3.8	3	2.7	460510000	339300000	394650000	96129000	167410000	98393000
A0PJ79;Q9BYD6;H0Y8N7	A0PJ79;Q9BYD6;H0Y8N7	39S ribosomal protein L1, mitochondrial	MRPL1	tr|A0PJ79|A0PJ79_HUMAN MRPL1 protein (Fragment) OS=Homo sapiens OX=9606 GN=MRPL1 PE=2 SV=1;sp|Q9BYD6|RM01_HUMAN 39S ribosomal protein L1, mitochondrial OS=Homo sapiens OX=9606 GN=MRPL1 PE=1 SV=2;tr|H0Y8N7|H0Y8N7_HUMAN 39S ribosomal protein L1, mitochondria	3	10	10	10	45	34.446	302	35.916	33.8	23.5	31.8	2.3	5.6	5.6	180860000	137050000	214630000	47242000	62868000	52614000
P22695;H3BRG4;H3BSJ9;H3BP04;H3BUE4;H3BUI9;A0A087WVZ4	P22695;H3BRG4;H3BSJ9;H3BP04	Cytochrome b-c1 complex subunit 2, mitochondrial	UQCRC2	sp|P22695|QCR2_HUMAN Cytochrome b-c1 complex subunit 2, mitochondrial OS=Homo sapiens OX=9606 GN=UQCRC2 PE=1 SV=3;tr|H3BRG4|H3BRG4_HUMAN Cytochrome b-c1 complex subunit 2, mitochondrial OS=Homo sapiens OX=9606 GN=UQCRC2 PE=1 SV=1;tr|H3BSJ9|H3BSJ9_HUMAN Cyt	7	18	18	18	49	48.442	453	260.13	43.7	42.4	46.6	18.1	23.6	23.6	2643400000	2894400000	3478900000	886290000	984960000	885230000
O43678	O43678	NADH dehydrogenase [ubiquinone] 1 alpha subcomplex subunit 2	NDUFA2	sp|O43678|NDUA2_HUMAN NADH dehydrogenase [ubiquinone] 1 alpha subcomplex subunit 2 OS=Homo sapiens OX=9606 GN=NDUFA2 PE=1 SV=3	1	4	4	4	41.4	10.921	99	12.865	41.4	20.2	41.4	9.1	9.1	9.1	171820000	97313000	94807000	40661000	33712000	36932000
Q9H9B4;D6RFI0;S4R2X2;D6RDG7;D6RAE9;H0Y9J5	Q9H9B4;D6RFI0;S4R2X2	Sideroflexin-1	SFXN1	sp|Q9H9B4|SFXN1_HUMAN Sideroflexin-1 OS=Homo sapiens OX=9606 GN=SFXN1 PE=1 SV=4;tr|D6RFI0|D6RFI0_HUMAN Sideroflexin-1 (Fragment) OS=Homo sapiens OX=9606 GN=SFXN1 PE=1 SV=8;tr|S4R2X2|S4R2X2_HUMAN Sideroflexin-1 OS=Homo sapiens OX=9606 GN=SFXN1 PE=1 SV=1	6	15	15	14	63.4	35.619	322	141.16	41.3	57.8	53.1	23.6	38.5	28	2018900000	1967900000	1835800000	532820000	644670000	612960000
F5H6E2;B7Z3E5;O00159;B7Z9C0;A1L180;I3L501;I3L204;I3L3Y6;I3L3F5	F5H6E2;B7Z3E5;O00159;B7Z9C0	Unconventional myosin-Ic	MYO1C	tr|F5H6E2|F5H6E2_HUMAN Unconventional myosin-Ic OS=Homo sapiens OX=9606 GN=MYO1C PE=1 SV=1;tr|B7Z3E5|B7Z3E5_HUMAN cDNA FLJ53573, highly similar to Myosin Ic OS=Homo sapiens OX=9606 PE=2 SV=1;sp|O00159|MYO1C_HUMAN Unconventional myosin-Ic OS=Homo sapiens OX	9	31	31	4	33.8	118.99	1039	95.421	22.7	18.6	23.8	4.1	7.9	3.3	1501100000	1116500000	938760000	261290000	590030000	254830000
Q5JR94;P62241;Q5JR95;Q9BS10	Q5JR94;P62241;Q5JR95;Q9BS10	40S ribosomal protein S8	RPS8	tr|Q5JR94|Q5JR94_HUMAN 40S ribosomal protein S8 OS=Homo sapiens OX=9606 GN=RPS8 PE=2 SV=1;sp|P62241|RS8_HUMAN 40S ribosomal protein S8 OS=Homo sapiens OX=9606 GN=RPS8 PE=1 SV=2;tr|Q5JR95|Q5JR95_HUMAN 40S ribosomal protein S8 OS=Homo sapiens OX=9606 GN=RPS8	4	11	11	11	55.3	24.205	208	197.83	54.8	54.8	54.8	32.7	32.2	32.2	4667100000	4340000000	4400100000	1353000000	1270000000	1559700000
A0A0C4DGS1;A0A024RAD5;P39656;U3KQ84	A0A0C4DGS1;A0A024RAD5;P39656	Dolichyl-diphosphooligosaccharide--protein glycosyltransferase 48 kDa subunit	DDOST	tr|A0A0C4DGS1|A0A0C4DGS1_HUMAN Dolichyl-diphosphooligosaccharide--protein glycosyltransferase 48 kDa subunit OS=Homo sapiens OX=9606 GN=DDOST PE=1 SV=1;tr|A0A024RAD5|A0A024RAD5_HUMAN Dolichyl-diphosphooligosaccharide--protein glycosyltransferase 48 kDa sub	4	17	17	17	50.1	48.799	439	77.671	35.5	28.9	40.5	13.2	12.3	12.3	1628800000	1571200000	1874900000	490060000	555470000	545020000
A0A024R7N2;Q9HD20;A0A024R7P3;Q8NC73;Q6ZUA1;H7C3H2;Q8TEG5;Q8N3E5	A0A024R7N2;Q9HD20;A0A024R7P3	Manganese-transporting ATPase 13A1	ATP13A1	tr|A0A024R7N2|A0A024R7N2_HUMAN Cation-transporting ATPase OS=Homo sapiens OX=9606 GN=ATP13A1 PE=3 SV=1;sp|Q9HD20|AT131_HUMAN Manganese-transporting ATPase 13A1 OS=Homo sapiens OX=9606 GN=ATP13A1 PE=1 SV=2;tr|A0A024R7P3|A0A024R7P3_HUMAN Cation-transporting	8	21	21	21	22.6	132.95	1204	61.606	8.6	9.4	10.6	0.7	3.1	1.4	90189000	183910000	223190000	0	51292000	52815000
Q86UY0;Q6EHZ3;Q658S9;Q8NBS9;A0A024QZV0	Q86UY0;Q6EHZ3;Q658S9;Q8NBS9;A0A024QZV0	Thioredoxin domain-containing protein 5	TXNDC5;STRF8;DKFZp666I134;hCG_1811539	tr|Q86UY0|Q86UY0_HUMAN TXNDC5 protein OS=Homo sapiens OX=9606 GN=TXNDC5 PE=1 SV=1;tr|Q6EHZ3|Q6EHZ3_HUMAN Uncharacterized protein OS=Homo sapiens OX=9606 GN=STRF8 PE=2 SV=1;tr|Q658S9|Q658S9_HUMAN Uncharacterized protein DKFZp666I134 (Fragment) OS=Homo sapie	5	16	16	16	43.9	40.369	360	77.764	34.7	36.1	27.5	9.2	8.3	16.4	905430000	770110000	776590000	382850000	84246000	303200000
F8W914;Q6IPN0;Q53SY1;A6XGP7;H7C106;D6W5C2;A0A0U1RQR6;Q3LIF4	F8W914;Q6IPN0;Q53SY1;A6XGP7;H7C106;D6W5C2	Reticulon	RTN4;NOGOC	tr|F8W914|F8W914_HUMAN Reticulon OS=Homo sapiens OX=9606 GN=RTN4 PE=1 SV=1;tr|Q6IPN0|Q6IPN0_HUMAN Reticulon OS=Homo sapiens OX=9606 GN=RTN4 PE=2 SV=1;tr|Q53SY1|Q53SY1_HUMAN Reticulon (Fragment) OS=Homo sapiens OX=9606 GN=RTN4 PE=4 SV=1;tr|A6XGP7|A6XGP7_HUM	8	12	12	1	67.8	37.144	345	84.838	55.1	49.3	45.2	18.3	36.2	37.1	2658300000	2163000000	2175700000	597620000	712780000	888880000
Q7Z4W8;P35268;K7ERI7;K7EMH1;K7EJT5;K7EP65;K7EKS7;K7ELC4	Q7Z4W8;P35268;K7ERI7;K7EMH1	60S ribosomal protein L22	RPL22	tr|Q7Z4W8|Q7Z4W8_HUMAN Heparin-binding protein HBp15 OS=Homo sapiens OX=9606 PE=2 SV=1;sp|P35268|RL22_HUMAN 60S ribosomal protein L22 OS=Homo sapiens OX=9606 GN=RPL22 PE=1 SV=2;tr|K7ERI7|K7ERI7_HUMAN 60S ribosomal protein L22 OS=Homo sapiens OX=9606 GN=RPL	8	5	5	5	55.5	14.818	128	69.059	43.8	43.8	43.8	35.2	35.2	35.2	3230000000	3566300000	2886900000	1040200000	1008500000	995980000
P48047;Q53HH2;H7C0C1;H7C068;H7C086	P48047;Q53HH2;H7C0C1	ATP synthase subunit O, mitochondrial	ATP5O	sp|P48047|ATPO_HUMAN ATP synthase subunit O, mitochondrial OS=Homo sapiens OX=9606 GN=ATP5PO PE=1 SV=1;tr|Q53HH2|Q53HH2_HUMAN Mitochondrial ATP synthase, O subunit variant (Fragment) OS=Homo sapiens OX=9606 PE=2 SV=1;tr|H7C0C1|H7C0C1_HUMAN Uncharacterized	5	9	9	9	54.9	23.277	213	63.936	42.3	39.9	46	23.9	23.9	23.9	2668800000	2706500000	1981200000	642560000	1004600000	673420000
Q12788;J3KNP2;A0JLS5;A0A087WYP7;H3BN88	Q12788;J3KNP2;A0JLS5	Transducin beta-like protein 3	TBL3	sp|Q12788|TBL3_HUMAN Transducin beta-like protein 3 OS=Homo sapiens OX=9606 GN=TBL3 PE=1 SV=2;tr|J3KNP2|J3KNP2_HUMAN Transducin beta-like protein 3 (Fragment) OS=Homo sapiens OX=9606 GN=TBL3 PE=1 SV=1;tr|A0JLS5|A0JLS5_HUMAN TBL3 protein (Fragment) OS=Homo	5	19	19	19	32.5	89.034	808	90.504	23.5	17.8	17.3	2.7	2	2	315510000	394320000	323830000	66378000	132560000	127720000
A0A087WVQ6;Q00610;J3KS13;A0A087WX41;P53675;K7EJJ5;J3KSQ2;A4FU99;J3QL20;J3KRF5;F5H5N6	A0A087WVQ6;Q00610	Clathrin heavy chain;Clathrin heavy chain 1	CLTC	tr|A0A087WVQ6|A0A087WVQ6_HUMAN Clathrin heavy chain OS=Homo sapiens OX=9606 GN=CLTC PE=1 SV=1;sp|Q00610|CLH1_HUMAN Clathrin heavy chain 1 OS=Homo sapiens OX=9606 GN=CLTC PE=1 SV=5	11	64	64	64	46.3	192.06	1679	323.31	34.6	35	42.2	9	8.8	9.7	4845400000	5299900000	5482200000	1583400000	1636700000	1729200000
A0A024RDJ1;Q9NRP0;A0A087WUD3;Q8TBU1	A0A024RDJ1;Q9NRP0;A0A087WUD3	Oligosaccharyltransferase complex subunit OSTC	DC2;OSTC	tr|A0A024RDJ1|A0A024RDJ1_HUMAN DC2 protein, isoform CRA_a OS=Homo sapiens OX=9606 GN=DC2 PE=4 SV=1;sp|Q9NRP0|OSTC_HUMAN Oligosaccharyltransferase complex subunit OSTC OS=Homo sapiens OX=9606 GN=OSTC PE=1 SV=1;tr|A0A087WUD3|A0A087WUD3_HUMAN Oligosaccharyltr	4	4	4	4	22.1	16.829	149	13.564	16.8	8.1	13.4	0	8.1	8.1	258100000	258980000	252500000	0	68547000	93958000
P13073;H3BPG0;H3BN72;H3BNV9;Q86WV2;H3BNI5	P13073;H3BPG0;H3BN72;H3BNV9;Q86WV2	Cytochrome c oxidase subunit 4 isoform 1, mitochondrial	COX4I1	sp|P13073|COX41_HUMAN Cytochrome c oxidase subunit 4 isoform 1, mitochondrial OS=Homo sapiens OX=9606 GN=COX4I1 PE=1 SV=1;tr|H3BPG0|H3BPG0_HUMAN Cytochrome c oxidase subunit 4 isoform 1, mitochondrial (Fragment) OS=Homo sapiens OX=9606 GN=COX4I1 PE=1 SV=1;	6	8	8	8	40.2	19.576	169	50.294	32.5	32.5	39.6	30.8	30.8	30.8	2993400000	2713800000	2757800000	951180000	787980000	959190000
D3YTB1;A0A024R2G7;F8W727;P62910;A0A090N8E7	D3YTB1;A0A024R2G7;F8W727;P62910	60S ribosomal protein L32	RPL32	tr|D3YTB1|D3YTB1_HUMAN 60S ribosomal protein L32 (Fragment) OS=Homo sapiens OX=9606 GN=RPL32 PE=1 SV=1;tr|A0A024R2G7|A0A024R2G7_HUMAN Ribosomal protein L32, isoform CRA_a OS=Homo sapiens OX=9606 GN=RPL32 PE=4 SV=1;tr|F8W727|F8W727_HUMAN 60S ribosomal prote	5	7	7	7	49.6	15.616	133	64.201	44.4	39.1	44.4	27.8	22.6	27.8	1882200000	1760900000	1621000000	570810000	552880000	570770000
Q9NZ01;B3KM97;A0A384NL45;B3KSQ1;M0R2N5;M0R3C3;M0R329;B4DR74;A0A024R2Y4;Q9UPA5	Q9NZ01;B3KM97;A0A384NL45;B3KSQ1;M0R2N5	Very-long-chain enoyl-CoA reductase	TECR	sp|Q9NZ01|TECR_HUMAN Very-long-chain enoyl-CoA reductase OS=Homo sapiens OX=9606 GN=TECR PE=1 SV=1;tr|B3KM97|B3KM97_HUMAN cDNA FLJ10554 fis, clone NT2RP2002385, highly similar to Synaptic glycoprotein SC2 OS=Homo sapiens OX=9606 PE=2 SV=1;tr|A0A384NL45|A0A	10	14	14	14	36	36.034	308	59.096	34.1	31.5	33.4	9.1	11.7	8.1	2153800000	1868400000	1941300000	449690000	751370000	723920000
Q6FII1;Q9Y2Q3;Q2NLC8;E9PFN5;C9JNT3;B3KTA6	Q6FII1;Q9Y2Q3;Q2NLC8;E9PFN5;C9JNT3	Glutathione S-transferase kappa 1	LOC51064;GSTK1	tr|Q6FII1|Q6FII1_HUMAN Glutathione S-transferase kappa OS=Homo sapiens OX=9606 GN=LOC51064 PE=2 SV=1;sp|Q9Y2Q3|GSTK1_HUMAN Glutathione S-transferase kappa 1 OS=Homo sapiens OX=9606 GN=GSTK1 PE=1 SV=3;tr|Q2NLC8|Q2NLC8_HUMAN GSTK1 protein (Fragment) OS=Homo	6	10	10	10	59.7	25.497	226	90.083	59.7	44.2	23.9	18.6	18.6	18.6	1190000000	943060000	593880000	201170000	385440000	297370000
Q9Y305;H7C5Q2;Q9H2R8;Q96EA2;C9J7L8	Q9Y305;H7C5Q2;Q9H2R8	Acyl-coenzyme A thioesterase 9, mitochondrial	ACOT9	sp|Q9Y305|ACOT9_HUMAN Acyl-coenzyme A thioesterase 9, mitochondrial OS=Homo sapiens OX=9606 GN=ACOT9 PE=1 SV=2;tr|H7C5Q2|H7C5Q2_HUMAN Acyl-coenzyme A thioesterase 9, mitochondrial (Fragment) OS=Homo sapiens OX=9606 GN=ACOT9 PE=1 SV=1;tr|Q9H2R8|Q9H2R8_HUMAN	5	16	16	16	39.6	49.901	439	82.064	31.9	35.3	32.8	5.5	4.6	6.4	877460000	901750000	755560000	164010000	332790000	327720000
A0A0B4J1Z1;B4DEK2;C9JAB2;Q16629;Q8NB80;F8WEA1	A0A0B4J1Z1;B4DEK2;C9JAB2;Q16629;Q8NB80	Serine/arginine-rich splicing factor 7	SRSF7	tr|A0A0B4J1Z1|A0A0B4J1Z1_HUMAN Serine/arginine-rich-splicing factor 7 OS=Homo sapiens OX=9606 GN=SRSF7 PE=1 SV=1;tr|B4DEK2|B4DEK2_HUMAN cDNA FLJ59182, highly similar to Splicing factor, arginine/serine-rich 7 OS=Homo sapiens OX=9606 PE=2 SV=1;tr|C9JAB2|C9J	6	9	9	8	60.6	15.763	137	45.105	47.4	54	43.1	19	25.5	25.5	1188600000	1137800000	1300800000	389410000	343310000	447220000
Q5VSQ6	Q5VSQ6		P4HA1	tr|Q5VSQ6|Q5VSQ6_HUMAN Procollagen-proline, 2-oxoglutarate 4-dioxygenase (Proline 4-hydroxylase), alpha polypeptide I variant (Fragment) OS=Homo sapiens OX=9606 GN=P4HA1 PE=2 SV=1	1	18	18	1	36.9	60.966	534	98.66	27.3	29	34.1	1.3	1.3	1.3	296200000	898670000	288990000	233200000	135950000	113560000
Q7Z7K6;A0A0M3HER2	Q7Z7K6;A0A0M3HER2	Centromere protein V	CENPV	sp|Q7Z7K6|CENPV_HUMAN Centromere protein V OS=Homo sapiens OX=9606 GN=CENPV PE=1 SV=1;tr|A0A0M3HER2|A0A0M3HER2_HUMAN Centromere protein V OS=Homo sapiens OX=9606 GN=CENPV PE=1 SV=1	2	6	6	6	45.8	29.946	275	30.624	45.8	21.5	30.2	4.7	0	4.7	217040000	149460000	236890000	105790000	0	25580000
A0A024R5H0;O75531;B2R4V4;E9PJJ8;A0A0C4DFW4;B2RC94;A0A024RDZ1;Q5JUR7	A0A024R5H0;O75531;B2R4V4	Barrier-to-autointegration factor;Barrier-to-autointegration factor, N-terminally processed	BANF1	tr|A0A024R5H0|A0A024R5H0_HUMAN Barrier to autointegration factor 1, isoform CRA_a OS=Homo sapiens OX=9606 GN=BANF1 PE=4 SV=1;sp|O75531|BAF_HUMAN Barrier-to-autointegration factor OS=Homo sapiens OX=9606 GN=BANF1 PE=1 SV=1;tr|B2R4V4|B2R4V4_HUMAN cDNA, FLJ92	8	9	9	9	66.3	10.058	89	48.374	66.3	58.4	58.4	34.8	34.8	34.8	2580700000	2808800000	3710300000	1174800000	965730000	834720000
Q14151;A0PJ47;B4DU53;K7EQU4;K7ERX3	Q14151;A0PJ47	Scaffold attachment factor B2	SAFB2	sp|Q14151|SAFB2_HUMAN Scaffold attachment factor B2 OS=Homo sapiens OX=9606 GN=SAFB2 PE=1 SV=1;tr|A0PJ47|A0PJ47_HUMAN SAFB2 protein (Fragment) OS=Homo sapiens OX=9606 GN=SAFB2 PE=2 SV=1	5	27	14	14	29	107.47	953	44.958	20.4	22.5	23.6	10.5	10.2	10.3	397860000	430000000	201100000	118630000	112910000	105960000
Q9H2U2;B4DR66;A8K0P2;D6R967;H0Y9D8;D6RGV9;B4DFH3;D6RAD3;A0A0C4DGB9;D6RGI1;H0Y8X2;F8W7R6;H0YAK2	Q9H2U2;B4DR66;A8K0P2;D6R967;H0Y9D8;D6RGV9;B4DFH3	Inorganic pyrophosphatase 2, mitochondrial	PPA2	sp|Q9H2U2|IPYR2_HUMAN Inorganic pyrophosphatase 2, mitochondrial OS=Homo sapiens OX=9606 GN=PPA2 PE=1 SV=2;tr|B4DR66|B4DR66_HUMAN cDNA FLJ60819, highly similar to Inorganic pyrophosphatase 2, mitochondrial OS=Homo sapiens OX=9606 PE=2 SV=1;tr|A8K0P2|A8K0P2	13	12	12	12	51.2	37.92	334	36.777	24.6	27.2	32.6	2.7	7.5	2.7	228150000	170900000	382270000	27394000	63565000	165580000
Q53YD7;P26641;B4DUP0;B4DUK7;B4DSR4;Q2F840;Q2F838	Q53YD7;P26641;B4DUP0	Elongation factor 1-gamma	EEF1G	tr|Q53YD7|Q53YD7_HUMAN EEF1G protein OS=Homo sapiens OX=9606 GN=EEF1G PE=2 SV=1;sp|P26641|EF1G_HUMAN Elongation factor 1-gamma OS=Homo sapiens OX=9606 GN=EEF1G PE=1 SV=3;tr|B4DUP0|B4DUP0_HUMAN cDNA FLJ59433, highly similar to Elongation factor 1-gamma OS=H	7	17	17	17	35	50.118	437	58.046	22.2	21.5	22.4	5.3	9.4	8.7	547480000	467210000	488980000	45907000	258180000	191150000
A8K905;Q8WTT2;B4DXL4	A8K905;Q8WTT2;B4DXL4	Nucleolar complex protein 3 homolog	NOC3L	tr|A8K905|A8K905_HUMAN Nucleolar complex protein 3 homolog OS=Homo sapiens OX=9606 PE=2 SV=1;sp|Q8WTT2|NOC3L_HUMAN Nucleolar complex protein 3 homolog OS=Homo sapiens OX=9606 GN=NOC3L PE=1 SV=1;tr|B4DXL4|B4DXL4_HUMAN cDNA FLJ59781, highly similar to Nucleo	3	14	14	14	22	92.548	800	51.378	17	10.9	11.6	0	1.4	2.4	246730000	214170000	271200000	0	65444000	96250000
E5KS95;P43897;C9JT21;B4DHY8;C9JG32;F8VPA7;F8VS27;F8WCK2	E5KS95;P43897;C9JT21;B4DHY8	Elongation factor Ts, mitochondrial;Elongation factor Ts	TSFM	tr|E5KS95|E5KS95_HUMAN Elongation factor Ts, mitochondrial OS=Homo sapiens OX=9606 GN=TSFM PE=3 SV=1;sp|P43897|EFTS_HUMAN Elongation factor Ts, mitochondrial OS=Homo sapiens OX=9606 GN=TSFM PE=1 SV=2;tr|C9JT21|C9JT21_HUMAN Elongation factor Ts, mitochondri	8	8	8	8	29.8	35.39	325	55.142	25.2	25.2	18.5	11.4	11.4	11.4	856110000	751690000	254050000	392350000	122360000	104330000
A0A024R9J0;O60216;B3KUT8;E5RFZ5;E5RFV8;E5RIN7;E5RJW1;E5RJK5;E5RI01;E5RG18;F6KSS9;Q9H4I0;A0A140T8W2	A0A024R9J0;O60216	Double-strand-break repair protein rad21 homolog	RAD21	tr|A0A024R9J0|A0A024R9J0_HUMAN RAD21 homolog (S. pombe), isoform CRA_a OS=Homo sapiens OX=9606 GN=RAD21 PE=4 SV=1;sp|O60216|RAD21_HUMAN Double-strand-break repair protein rad21 homolog OS=Homo sapiens OX=9606 GN=RAD21 PE=1 SV=2	13	18	18	18	36.6	71.689	631	123.85	24.2	24.2	28.2	3.2	4.4	5.9	380420000	398540000	403910000	59973000	129710000	205870000
Q9BYD1;E5RJI7;H0YAX3;E5RFI2	Q9BYD1;E5RJI7	39S ribosomal protein L13, mitochondrial	MRPL13	sp|Q9BYD1|RM13_HUMAN 39S ribosomal protein L13, mitochondrial OS=Homo sapiens OX=9606 GN=MRPL13 PE=1 SV=1;tr|E5RJI7|E5RJI7_HUMAN 39S ribosomal protein L13, mitochondrial (Fragment) OS=Homo sapiens OX=9606 GN=MRPL13 PE=1 SV=8	4	8	8	8	46.6	20.692	178	23.102	5.6	29.2	41	5.6	5.6	5.6	28444000	152430000	188900000	78738000	19147000	26345000
Q53T76;A0A140VJK2;P43304;A8K1Z2;B7Z601;Q8WUQ0;F5GYK7;A0A0S2Z3S0;E7EM56	Q53T76;A0A140VJK2;P43304;A8K1Z2;B7Z601	Glycerol-3-phosphate dehydrogenase;Glycerol-3-phosphate dehydrogenase, mitochondrial	GPD2	tr|Q53T76|Q53T76_HUMAN Glycerol-3-phosphate dehydrogenase (Fragment) OS=Homo sapiens OX=9606 GN=GPD2 PE=3 SV=1;tr|A0A140VJK2|A0A140VJK2_HUMAN Glycerol-3-phosphate dehydrogenase OS=Homo sapiens OX=9606 PE=2 SV=1;sp|P43304|GPDM_HUMAN Glycerol-3-phosphate deh	9	26	26	26	46.5	77.252	693	132.11	33.3	32	33.6	2.7	4	6.6	775280000	709290000	648580000	252780000	243320000	221170000
Q53HJ6;M0QXB4;O14579;Q7Z4Z1;M0R061	Q53HJ6;M0QXB4;O14579;Q7Z4Z1;M0R061	Coatomer subunit epsilon	COPE	tr|Q53HJ6|Q53HJ6_HUMAN Epsilon subunit of coatomer protein complex isoform a variant (Fragment) OS=Homo sapiens OX=9606 PE=2 SV=1;tr|M0QXB4|M0QXB4_HUMAN Coatomer protein complex, subunit epsilon, isoform CRA_g OS=Homo sapiens OX=9606 GN=COPE PE=1 SV=1;sp|O	5	10	10	10	39	34.528	308	38.98	29.5	25	30.2	7.1	7.1	7.1	144580000	332590000	342410000	75492000	110020000	91355000
Q8IZ29;P68371;Q8N6N5;B3KML9;Q96HX0;M0R2D3;M0QY85;M0QZL7;B4DNW1;M0R0X0;M0QY37;M0QX14;M0QYM7;M0R042;M0R2T4;A0A075B724	Q8IZ29;P68371;Q8N6N5;B3KML9;Q96HX0	Tubulin beta-4B chain	TUBB2C;TUBB4B	tr|Q8IZ29|Q8IZ29_HUMAN Tubulin beta chain OS=Homo sapiens OX=9606 GN=TUBB2C PE=2 SV=1;sp|P68371|TBB4B_HUMAN Tubulin beta-4B chain OS=Homo sapiens OX=9606 GN=TUBB4B PE=1 SV=1;tr|Q8N6N5|Q8N6N5_HUMAN Tubulin beta chain OS=Homo sapiens OX=9606 GN=TUBB2C PE=2 S	16	20	20	0	60	49.839	445	323.31	56.2	53.5	59.8	44	30.3	32.1	24864000000	23263000000	22447000000	6030600000	9509700000	8430900000
Q00839;B4DLR3;B3KX72;A0A1W2PPS1;A0A1X7SBS1;Q96BA7;Q5RI18;A0A1W2PP35;A0A1W2PPL4;A0A1W2PPH7;Q7Z4Q5;A0A1W2PQL0;A0A1W2PP34;A0A1W2PQ74;A0A1W2PRZ7;A0A1W2PQD4;Q9UEL2;A0A1W2PRI6;A0A1W2PPE9;M0QYG9;A0A1W2PNG3;A0A1W2PP22	Q00839;B4DLR3;B3KX72;A0A1W2PPS1;A0A1X7SBS1;Q96BA7;Q5RI18;A0A1W2PP35;A0A1W2PPL4;A0A1W2PPH7;Q7Z4Q5;A0A1W2PQL0;A0A1W2PP34;A0A1W2PQ74	Heterogeneous nuclear ribonucleoprotein U	HNRNPU;HNRPU	sp|Q00839|HNRPU_HUMAN Heterogeneous nuclear ribonucleoprotein U OS=Homo sapiens OX=9606 GN=HNRNPU PE=1 SV=6;tr|B4DLR3|B4DLR3_HUMAN cDNA FLJ54020, highly similar to Heterogeneous nuclear ribonucleoprotein U OS=Homo sapiens OX=9606 PE=2 SV=1;tr|B3KX72|B3KX72	22	36	36	35	44.1	90.583	825	282.76	34.7	37.8	35.6	20.1	19	21.8	9359600000	9859300000	8123800000	2987600000	3442600000	2863400000
H0Y9G6;E7ETU7;P09001;B4DKM0;E9PF06;B4DW56;D6RC14;D6RBQ5;Q96Q75	H0Y9G6;E7ETU7;P09001;B4DKM0;E9PF06;B4DW56	39S ribosomal protein L3, mitochondrial	MRPL3	tr|H0Y9G6|H0Y9G6_HUMAN 39S ribosomal protein L3, mitochondrial (Fragment) OS=Homo sapiens OX=9606 GN=MRPL3 PE=1 SV=1;tr|E7ETU7|E7ETU7_HUMAN 39S ribosomal protein L3, mitochondrial OS=Homo sapiens OX=9606 GN=MRPL3 PE=1 SV=1;sp|P09001|RM03_HUMAN 39S ribosoma	9	9	9	9	27.3	40.47	363	25.465	18.2	22.3	17.4	0	2.5	2.5	234200000	260080000	200490000	0	85712000	72545000
P07737;K7EJ44;I3L3D5	P07737;K7EJ44	Profilin-1	PFN1	sp|P07737|PROF1_HUMAN Profilin-1 OS=Homo sapiens OX=9606 GN=PFN1 PE=1 SV=2;tr|K7EJ44|K7EJ44_HUMAN Profilin OS=Homo sapiens OX=9606 GN=PFN1 PE=1 SV=1	3	8	8	8	77.1	15.054	140	39.636	68.6	39.3	47.9	39.3	27.9	20	679620000	691800000	715820000	378700000	259160000	78914000
A0A0S2Z410;Q99714;Q5H928;A0A0S2Z434;A0A2P9AMG2	A0A0S2Z410;Q99714;Q5H928;A0A0S2Z434	3-hydroxyacyl-CoA dehydrogenase type-2	HSD17B10	tr|A0A0S2Z410|A0A0S2Z410_HUMAN Epididymis secretory sperm binding protein (Fragment) OS=Homo sapiens OX=9606 GN=HSD17B10 PE=2 SV=1;sp|Q99714|HCD2_HUMAN 3-hydroxyacyl-CoA dehydrogenase type-2 OS=Homo sapiens OX=9606 GN=HSD17B10 PE=1 SV=3;tr|Q5H928|Q5H928_HU	5	19	19	19	91.6	26.923	261	323.31	79.3	83.9	79.3	51.3	37.9	37.9	7191000000	6907900000	7429300000	2369900000	2526100000	2509800000
Q96AG4;I3L223	Q96AG4	Leucine-rich repeat-containing protein 59	LRRC59	sp|Q96AG4|LRC59_HUMAN Leucine-rich repeat-containing protein 59 OS=Homo sapiens OX=9606 GN=LRRC59 PE=1 SV=1	2	14	14	14	45.9	34.93	307	148.76	36.8	36.8	32.2	30.3	23.5	34.9	4370000000	3715800000	4062500000	1184900000	1942000000	1055200000
E1NZA1;Q92616;A0A024RBS1;B4DM32	E1NZA1;Q92616;A0A024RBS1	Translational activator GCN1	PRIC295;GCN1L1	tr|E1NZA1|E1NZA1_HUMAN Peroxisome proliferator activated receptor interacting complex protein OS=Homo sapiens OX=9606 GN=PRIC295 PE=2 SV=1;sp|Q92616|GCN1_HUMAN eIF-2-alpha kinase activator GCN1 OS=Homo sapiens OX=9606 GN=GCN1 PE=1 SV=6;tr|A0A024RBS1|A0A024	4	55	55	55	27.6	292.74	2671	183.44	17.4	14.3	18.7	1.1	1.8	1.8	858240000	664410000	720020000	45048000	268510000	462240000
A0A024RC65;P46940;A4QPB0;A0A0J9YXZ5;H0YLE8;Q6P1N4;B4E2M0;Q5FWG8;Q05DN7;B4DNP4;A0A087X225;Q96PA3;H0YKA5;A0A087WWP1	A0A024RC65;P46940;A4QPB0;A0A0J9YXZ5;H0YLE8;Q6P1N4;B4E2M0	Ras GTPase-activating-like protein IQGAP1	hCG_1991735;IQGAP1	tr|A0A024RC65|A0A024RC65_HUMAN HCG1991735, isoform CRA_a OS=Homo sapiens OX=9606 GN=hCG_1991735 PE=4 SV=1;sp|P46940|IQGA1_HUMAN Ras GTPase-activating-like protein IQGAP1 OS=Homo sapiens OX=9606 GN=IQGAP1 PE=1 SV=1;tr|A4QPB0|A4QPB0_HUMAN IQ motif containing	14	72	72	70	51.1	189.25	1657	323.31	42.9	42.1	43.6	14.1	12.9	12.4	5195100000	5213200000	5315300000	2152800000	1691300000	1595800000
A0A024RAM0;Q92973;B4DSC0;E7EW37;S4R398	A0A024RAM0;Q92973	Transportin-1	TNPO1	tr|A0A024RAM0|A0A024RAM0_HUMAN Transportin 1, isoform CRA_a OS=Homo sapiens OX=9606 GN=TNPO1 PE=4 SV=1;sp|Q92973|TNPO1_HUMAN Transportin-1 OS=Homo sapiens OX=9606 GN=TNPO1 PE=1 SV=2	5	13	13	8	18.2	102.35	898	38.305	7.5	6.6	15.6	1.1	3.7	2.3	218340000	115930000	321030000	73722000	97418000	55872000
Q5T8U5;Q5T8U7;O15260;B7Z605;B7Z8F3;B7Z7A8;B7Z1G8	Q5T8U5;Q5T8U7;O15260;B7Z605;B7Z8F3;B7Z7A8	Surfeit locus protein 4	SURF4	tr|Q5T8U5|Q5T8U5_HUMAN Surfeit 4 OS=Homo sapiens OX=9606 GN=SURF4 PE=1 SV=1;tr|Q5T8U7|Q5T8U7_HUMAN Surfeit 4 OS=Homo sapiens OX=9606 GN=SURF4 PE=4 SV=1;sp|O15260|SURF4_HUMAN Surfeit locus protein 4 OS=Homo sapiens OX=9606 GN=SURF4 PE=1 SV=3;tr|B7Z605|B7Z60	7	5	5	5	31.2	21.127	186	85.403	31.2	26.3	31.2	9.7	9.7	9.7	2174400000	1442300000	1093200000	270670000	328060000	1036400000
Q5SQT9;Q9NR31;B2R679;Q8NG23;Q6FID4;H0Y5E8;Q5SQT8;X1WI22;D6RAA2	Q5SQT9;Q9NR31;B2R679;Q8NG23;Q6FID4;H0Y5E8	GTP-binding protein SAR1a	SAR1A;SARA1	tr|Q5SQT9|Q5SQT9_HUMAN SAR1 gene homolog A (S. cerevisiae), isoform CRA_a OS=Homo sapiens OX=9606 GN=SAR1A PE=2 SV=1;sp|Q9NR31|SAR1A_HUMAN GTP-binding protein SAR1a OS=Homo sapiens OX=9606 GN=SAR1A PE=1 SV=1;tr|B2R679|B2R679_HUMAN cDNA, FLJ92825, highly si	9	8	8	5	52.5	22.367	198	44.36	36.9	42.4	37.4	5.6	9.6	4	348590000	631040000	307730000	105180000	173580000	169660000
A0A024RDR0;P09429;Q5T7C4;B7Z965;Q59GW1;A0A286R9D9;B3KQ05;D3DQY9;B2RPK0;Q75MM1;A0A286R9F1;Q53TD0;P23497;Q9NYD7	A0A024RDR0;P09429;Q5T7C4;B7Z965;Q59GW1;A0A286R9D9;B3KQ05;D3DQY9;B2RPK0	High mobility group protein B1;Putative high mobility group protein B1-like 1	HMGB1;hCG_1991922;HMGB1P1	tr|A0A024RDR0|A0A024RDR0_HUMAN High-mobility group box 1, isoform CRA_a OS=Homo sapiens OX=9606 GN=HMGB1 PE=4 SV=1;sp|P09429|HMGB1_HUMAN High mobility group protein B1 OS=Homo sapiens OX=9606 GN=HMGB1 PE=1 SV=3;tr|Q5T7C4|Q5T7C4_HUMAN High mobility group pr	14	13	13	11	37.2	24.893	215	89.063	26	28.8	33.5	32.6	35.3	32.6	2110600000	2544200000	1963400000	541570000	996400000	768060000
A0A087WVM4;B7ZM99;Q6UB35;B2RD24;H0Y327;Q4VXM0;Q5JYA8;Q5JYA3;Q4VXM1;Q8WX68	A0A087WVM4;B7ZM99;Q6UB35;B2RD24	Monofunctional C1-tetrahydrofolate synthase, mitochondrial	MTHFD1L	tr|A0A087WVM4|A0A087WVM4_HUMAN Monofunctional C1-tetrahydrofolate synthase, mitochondrial OS=Homo sapiens OX=9606 GN=MTHFD1L PE=1 SV=1;tr|B7ZM99|B7ZM99_HUMAN MTHFD1L protein OS=Homo sapiens OX=9606 GN=MTHFD1L PE=1 SV=1;sp|Q6UB35|C1TM_HUMAN Monofunctional C	10	23	23	23	28.6	99.31	913	98.467	15.3	16.6	19.9	5.1	5	4.7	355010000	371050000	383000000	149210000	118440000	120100000
A0A024R0E5;P52907;A8K0T9	A0A024R0E5;P52907;A8K0T9	F-actin-capping protein subunit alpha-1	CAPZA1	tr|A0A024R0E5|A0A024R0E5_HUMAN Capping protein (Actin filament) muscle Z-line, alpha 1, isoform CRA_a OS=Homo sapiens OX=9606 GN=CAPZA1 PE=3 SV=1;sp|P52907|CAZA1_HUMAN F-actin-capping protein subunit alpha-1 OS=Homo sapiens OX=9606 GN=CAPZA1 PE=1 SV=3;tr|A	3	9	9	8	46.9	32.922	286	47.35	39.5	26.6	46.5	5.2	8.7	3.5	571010000	456450000	561450000	101920000	312630000	142800000
Q6NZ52;P46776;E9PJD9;Q9BQQ5;E9PLL6;E9PLX7	Q6NZ52;P46776;E9PJD9;Q9BQQ5;E9PLL6	60S ribosomal protein L27a	RPL27A;L27a	tr|Q6NZ52|Q6NZ52_HUMAN Ribosomal protein L27a OS=Homo sapiens OX=9606 GN=RPL27A PE=2 SV=1;sp|P46776|RL27A_HUMAN 60S ribosomal protein L27a OS=Homo sapiens OX=9606 GN=RPL27A PE=1 SV=2;tr|E9PJD9|E9PJD9_HUMAN 60S ribosomal protein L27a OS=Homo sapiens OX=9606	6	6	6	6	35.1	16.478	148	37.86	34.5	27.7	28.4	22.3	22.3	22.3	1563500000	2112100000	1889400000	603230000	654640000	700820000
A0A140VJQ4;P04181;Q59HE2	A0A140VJQ4;P04181;Q59HE2	Ornithine aminotransferase, mitochondrial;Ornithine aminotransferase, hepatic form;Ornithine aminotransferase, renal form	OAT	tr|A0A140VJQ4|A0A140VJQ4_HUMAN Ornithine aminotransferase OS=Homo sapiens OX=9606 PE=2 SV=1;sp|P04181|OAT_HUMAN Ornithine aminotransferase, mitochondrial OS=Homo sapiens OX=9606 GN=OAT PE=1 SV=1;tr|Q59HE2|Q59HE2_HUMAN Ornithine aminotransferase (Fragment)	3	17	17	17	51.3	48.534	439	89.774	42.4	33.3	36.9	8.2	12.8	10	719310000	738290000	911650000	242000000	296150000	296980000
Q75MR5;Q9P0U1;B5MD00;A0A087WZY2;A6NIV2	Q75MR5;Q9P0U1;B5MD00	Mitochondrial import receptor subunit TOM7 homolog	TOM7;TOMM7	tr|Q75MR5|Q75MR5_HUMAN TOMM7 protein OS=Homo sapiens OX=9606 GN=TOM7 PE=1 SV=1;sp|Q9P0U1|TOM7_HUMAN Mitochondrial import receptor subunit TOM7 homolog OS=Homo sapiens OX=9606 GN=TOMM7 PE=1 SV=1;tr|B5MD00|B5MD00_HUMAN Mitochondrial import receptor subunit T	5	3	3	3	43.6	6.2484	55	7.8563	10.9	10.9	43.6	10.9	10.9	30.9	220020000	236030000	180190000	32702000	27464000	164260000
V9HWF5;A8K486;P62937;B4DM82;B2RE56;Q71V99;F8WE65;C9J5S7;E5RIZ5;P0DN26;A0A0H2UH34;A0A0B4J2A2;A0A075B767;A0A075B759;Q9Y536;F5H284;P0DN37;B2RXF3	V9HWF5;A8K486;P62937;B4DM82;B2RE56;Q71V99;F8WE65;C9J5S7	Peptidyl-prolyl cis-trans isomerase;Peptidyl-prolyl cis-trans isomerase A;Peptidyl-prolyl cis-trans isomerase A, N-terminally processed	HEL-S-69p;PPIA	tr|V9HWF5|V9HWF5_HUMAN Peptidyl-prolyl cis-trans isomerase OS=Homo sapiens OX=9606 GN=HEL-S-69p PE=2 SV=1;tr|A8K486|A8K486_HUMAN Peptidyl-prolyl cis-trans isomerase OS=Homo sapiens OX=9606 PE=2 SV=1;sp|P62937|PPIA_HUMAN Peptidyl-prolyl cis-trans isomerase	18	11	11	11	53.3	18.012	165	80.905	52.1	52.7	53.3	48.5	37	41.8	3028300000	2411300000	2582100000	984250000	930480000	917960000
A8K132;O94925;Q53TX0;H7BZD1;Q53S89;C9JIJ6;B7Z509;B7Z2P1;Q53RX0;H7C201	A8K132;O94925;Q53TX0	Glutaminase kidney isoform, mitochondrial	GLS	tr|A8K132|A8K132_HUMAN cDNA FLJ75476, highly similar to Homo sapiens glutaminase (GLS), mRNA OS=Homo sapiens OX=9606 PE=2 SV=1;sp|O94925|GLSK_HUMAN Glutaminase kidney isoform, mitochondrial OS=Homo sapiens OX=9606 GN=GLS PE=1 SV=1;tr|Q53TX0|Q53TX0_HUMAN Un	10	18	18	10	32	73.508	669	118.94	24.1	29	29.3	8.1	8.1	8.1	1132700000	1022900000	1078100000	465480000	340230000	337290000
P05187;B4DNF3	P05187	Alkaline phosphatase, placental type	ALPP	sp|P05187|PPB1_HUMAN Alkaline phosphatase, placental type OS=Homo sapiens OX=9606 GN=ALPP PE=1 SV=2	2	23	23	1	64.1	57.953	535	323.31	56.4	62.2	54.6	31.2	32.3	34.4	19002000000	18689000000	19547000000	6509900000	6929900000	6877400000
P35249;C9JZI1;C9J8M3;C9JTT7;C9JXZ7;C9JGY5;F8WE44;H7C1P0	P35249;C9JZI1;C9J8M3;C9JTT7	Replication factor C subunit 4	RFC4	sp|P35249|RFC4_HUMAN Replication factor C subunit 4 OS=Homo sapiens OX=9606 GN=RFC4 PE=1 SV=2;tr|C9JZI1|C9JZI1_HUMAN Replication factor C subunit 4 OS=Homo sapiens OX=9606 GN=RFC4 PE=1 SV=1;tr|C9J8M3|C9J8M3_HUMAN Replication factor C subunit 4 (Fragment) O	8	9	9	9	30	39.681	363	84.788	21.2	13.2	30	2.2	5.8	9.1	148070000	92814000	240390000	43777000	65342000	62427000
K9JA46;P07900;Q2VPJ6;Q8TBA7;O75322;Q86U12;Q96HX7;Q58FG0;Q14568;G3V2J8;B4DTA5;Q86SX1;Q58FF9;Q58FG1	K9JA46;P07900;Q2VPJ6;Q8TBA7;O75322;Q86U12;Q96HX7	Heat shock protein HSP 90-alpha	EL52;HSP90AA1	tr|K9JA46|K9JA46_HUMAN Epididymis luminal secretory protein 52 OS=Homo sapiens OX=9606 GN=EL52 PE=2 SV=1;sp|P07900|HS90A_HUMAN Heat shock protein HSP 90-alpha OS=Homo sapiens OX=9606 GN=HSP90AA1 PE=1 SV=5;tr|Q2VPJ6|Q2VPJ6_HUMAN HSP90AA1 protein (Fragment)	14	38	22	22	48.5	84.659	732	145.53	45.5	39.9	40.6	12.2	15	16.8	1346500000	1415700000	1511000000	518300000	522150000	483540000
F8W020;F8VXI6;F8VUX1;F8VY35;F8W0J6;F5H4R6;B7Z2V4;H0YIV4;A0A024RBB7;P55209;H0YHC3;F8W118;F8VV59;B7Z9C2;A0A024RBE6;B7Z5H0;H0YH88;F8VRJ2;F8VVB5	F8W020;F8VXI6;F8VUX1;F8VY35;F8W0J6;F5H4R6;B7Z2V4;H0YIV4;A0A024RBB7;P55209;H0YHC3;F8W118;F8VV59;B7Z9C2;A0A024RBE6;B7Z5H0;H0YH88	Nucleosome assembly protein 1-like 1	NAP1L1	tr|F8W020|F8W020_HUMAN Nucleosome assembly protein 1-like 1 (Fragment) OS=Homo sapiens OX=9606 GN=NAP1L1 PE=1 SV=1;tr|F8VXI6|F8VXI6_HUMAN Nucleosome assembly protein 1-like 1 (Fragment) OS=Homo sapiens OX=9606 GN=NAP1L1 PE=1 SV=1;tr|F8VUX1|F8VUX1_HUMAN Nuc	19	5	4	2	36.2	24.366	207	78.427	30.9	36.2	36.2	16.9	16.9	16.9	489560000	433930000	701290000	107700000	264000000	207880000
A0A024R9B7;P09669	A0A024R9B7;P09669	Cytochrome c oxidase subunit 6C	COX6C	tr|A0A024R9B7|A0A024R9B7_HUMAN Cytochrome c oxidase subunit VIc, isoform CRA_a OS=Homo sapiens OX=9606 GN=COX6C PE=2 SV=1;sp|P09669|COX6C_HUMAN Cytochrome c oxidase subunit 6C OS=Homo sapiens OX=9606 GN=COX6C PE=1 SV=2	2	9	9	9	50.7	8.7813	75	23.988	50.7	49.3	49.3	13.3	40	13.3	1163100000	570040000	435180000	224520000	292120000	259530000
O94826;B4DZ87;B3KQK5;B3KQK0	O94826;B4DZ87;B3KQK5	Mitochondrial import receptor subunit TOM70	TOMM70A	sp|O94826|TOM70_HUMAN Mitochondrial import receptor subunit TOM70 OS=Homo sapiens OX=9606 GN=TOMM70 PE=1 SV=1;tr|B4DZ87|B4DZ87_HUMAN cDNA FLJ57240, highly similar to Mitochondrial proteins import receptor OS=Homo sapiens OX=9606 PE=2 SV=1;tr|B3KQK5|B3KQK5_	4	25	25	25	57.1	67.454	608	183.91	45.9	47.9	46.7	8.6	12.7	12.7	1811300000	1808400000	1831200000	659740000	713440000	579920000
E7D7X9;A0A024R8U9;P32322;E2QRB3;E7D7Y0;A0A1B2JLU7;B7Z8T1;J3KQ22;J3QKT4;Q2TU78;J3QL24;J3QR88;J3QLK9;Q8TBX0;J3QL23;J3QL32;J3KTA8;J3QKT3;J3KSA9;J3QRZ0	E7D7X9;A0A024R8U9;P32322;E2QRB3;E7D7Y0;A0A1B2JLU7;B7Z8T1;J3KQ22;J3QKT4;Q2TU78;J3QL24;J3QR88;J3QLK9;Q8TBX0;J3QL23;J3QL32	Pyrroline-5-carboxylate reductase;Pyrroline-5-carboxylate reductase 1, mitochondrial	PYCR1;PIG45	tr|E7D7X9|E7D7X9_HUMAN Pyrroline-5-carboxylate reductase OS=Homo sapiens OX=9606 PE=2 SV=1;tr|A0A024R8U9|A0A024R8U9_HUMAN Pyrroline-5-carboxylate reductase OS=Homo sapiens OX=9606 GN=PYCR1 PE=3 SV=1;sp|P32322|P5CR1_HUMAN Pyrroline-5-carboxylate reductase 1	20	10	9	9	44.8	33.39	319	103.5	36.4	44.8	44.8	8.5	12.5	11.9	444140000	621760000	560740000	177790000	221100000	184300000
Q6IPT9;Q6IPS9;Q6IPN6;Q53HR5;Q53HQ7;Q53HM9;Q5VTE0;P68104;Q53GA1;Q53G85;A8K9C4;Q96RE1;A0A087WVQ9;B4DV42;Q53G89;Q8IUB0;Q53HR1;A0A087WV01;Q9H2I7;B4DNE0;Q504Z0;Q9NZS6;Q6P4C9;Q16577;Q96CD8;Q96C29;Q8TBL1;Q6P082;B4E2C5;A9X7H1;Q5JR01;Q2F837;A6PW80;Q96EB3;Q14222;Q6NSH7;Q6NS35	Q6IPT9;Q6IPS9;Q6IPN6;Q53HR5;Q53HQ7;Q53HM9;Q5VTE0;P68104;Q53GA1;Q53G85;A8K9C4;Q96RE1;A0A087WVQ9;B4DV42;Q53G89;Q8IUB0;Q53HR1;A0A087WV01;Q9H2I7;B4DNE0;Q504Z0;Q9NZS6;Q6P4C9;Q16577;Q96CD8;Q96C29;Q8TBL1;Q6P082;B4E2C5	Elongation factor 1-alpha;Putative elongation factor 1-alpha-like 3;Elongation factor 1-alpha 1	EEF1A1;EEF1A1P5;EEF1A1L14;PTI-1	tr|Q6IPT9|Q6IPT9_HUMAN Elongation factor 1-alpha OS=Homo sapiens OX=9606 GN=EEF1A1 PE=2 SV=1;tr|Q6IPS9|Q6IPS9_HUMAN Elongation factor 1-alpha OS=Homo sapiens OX=9606 GN=EEF1A1 PE=2 SV=1;tr|Q6IPN6|Q6IPN6_HUMAN Elongation factor 1-alpha OS=Homo sapiens OX=96	37	22	22	1	55.8	50.184	462	323.31	53.7	41.1	51.1	16.9	23.8	20.3	8024500000	7222600000	8037000000	2500300000	2921000000	2952700000
A0A024R694;P12814;H9KV75;B7Z565;Q86TX4;B4DFY0;B3KUX9;B7Z2W3;G3V2N5;H7C5W8;A1L0V1;B4DRP5;G3V2W4;H0YJW3;H0YJ11;P35609;B7Z2N5;B2R8Y4;Q08043;B4DZQ2;A0A087WSZ2;B7Z4P6;Q59FD9;B7Z4K1;F6THM6;Q5ZEZ4;G3V2X9;G3V5M4;B7Z4V1;G3V380;Q4VAM3;B7Z4P8;Q4JCP9	A0A024R694;P12814;H9KV75;B7Z565;Q86TX4;B4DFY0	Alpha-actinin-1	ACTN1	tr|A0A024R694|A0A024R694_HUMAN Actinin, alpha 1, isoform CRA_a OS=Homo sapiens OX=9606 GN=ACTN1 PE=2 SV=1;sp|P12814|ACTN1_HUMAN Alpha-actinin-1 OS=Homo sapiens OX=9606 GN=ACTN1 PE=1 SV=2;tr|H9KV75|H9KV75_HUMAN Alpha-actinin-1 OS=Homo sapiens OX=9606 GN=ACT	33	47	31	31	59	103.06	892	219.23	47.9	50.2	57.3	17.5	21.6	16	1663100000	1490400000	2004700000	625490000	665460000	568680000
Q12904;B4DNK3;D6R937	Q12904;B4DNK3	Aminoacyl tRNA synthase complex-interacting multifunctional protein 1;Endothelial monocyte-activating polypeptide 2	AIMP1	sp|Q12904|AIMP1_HUMAN Aminoacyl tRNA synthase complex-interacting multifunctional protein 1 OS=Homo sapiens OX=9606 GN=AIMP1 PE=1 SV=2;tr|B4DNK3|B4DNK3_HUMAN cDNA FLJ52127, highly similar to Multisynthetase complex auxiliary component p43 OS=Homo sapiens O	3	11	11	11	62.8	34.352	312	59.05	56.7	54.5	19.9	2.2	3.8	0	541770000	278710000	120880000	38921000	188630000	0
Q96BS4;P22087;M0QXL5;M0R299;M0R2Q4;B4DLD4;M0R0P1;M0R2U2;M0R1H0;M0R2B0;M0QXC9	Q96BS4;P22087;M0QXL5;M0R299;M0R2Q4;B4DLD4;M0R0P1;M0R2U2;M0R1H0;M0R2B0	rRNA 2-O-methyltransferase fibrillarin	FBL	tr|Q96BS4|Q96BS4_HUMAN FBL protein (Fragment) OS=Homo sapiens OX=9606 GN=FBL PE=2 SV=2;sp|P22087|FBRL_HUMAN rRNA 2-O-methyltransferase fibrillarin OS=Homo sapiens OX=9606 GN=FBL PE=1 SV=2;tr|M0QXL5|M0QXL5_HUMAN rRNA 2-O-methyltransferase fibrillarin (Fra	11	15	15	13	60	28.449	260	127.37	52.3	56.2	52.3	7.7	18.8	18.8	1227500000	1111700000	1221000000	176770000	596110000	524580000
Q53FJ5;A0A024QZQ2;C9JIZ6;Q59EN5;P07602;B4DEK5;B4DRB7;A0A0J9YXB8;Q5BJH1	Q53FJ5;A0A024QZQ2;C9JIZ6;Q59EN5;P07602;B4DEK5;B4DRB7;A0A0J9YXB8;Q5BJH1	Prosaposin;Saposin-A;Saposin-B-Val;Saposin-B;Saposin-C;Saposin-D	PSAP	tr|Q53FJ5|Q53FJ5_HUMAN Prosaposin (Variant Gaucher disease and variant metachromatic leukodystrophy) variant (Fragment) OS=Homo sapiens OX=9606 PE=2 SV=1;tr|A0A024QZQ2|A0A024QZQ2_HUMAN Prosaposin (Variant Gaucher disease and variant metachromatic leukodyst	9	4	4	4	9.2	58.14	524	12.137	9.2	9.2	7.1	2.7	0	2.7	87148000	105280000	77664000	28512000	0	37169000
B0ZBD0;Q8WVX7;P39019;M0R2L9;M0QXK4;M0QYF7;M0R140;A0A075B6E2	B0ZBD0;Q8WVX7;P39019;M0R2L9;M0QXK4;M0QYF7;M0R140	40S ribosomal protein S19	RPS19	tr|B0ZBD0|B0ZBD0_HUMAN 40S ribosomal protein S19 OS=Homo sapiens OX=9606 GN=RPS19 PE=2 SV=1;tr|Q8WVX7|Q8WVX7_HUMAN Ribosomal protein S19 (Fragment) OS=Homo sapiens OX=9606 PE=2 SV=1;sp|P39019|RS19_HUMAN 40S ribosomal protein S19 OS=Homo sapiens OX=9606 GN=	8	10	10	10	55.2	16.06	145	45.513	41.4	41.4	41.4	27.6	35.2	35.2	2795300000	3377100000	2517000000	877170000	1151600000	1146300000
Q5TEC6	Q5TEC6	Histone H3	HIST2H3PS2	tr|Q5TEC6|Q5TEC6_HUMAN Histone H3 OS=Homo sapiens OX=9606 GN=HIST2H3PS2 PE=1 SV=1	1	9	2	2	36	15.43	136	10.409	28.7	28.7	29.4	31.6	30.9	30.9	2375700000	2935300000	3325000000	1079300000	1017100000	1084500000
P55265;H0YCK3;D3DV75;A0A3B3IRQ9;A0A024DAK3;A0A3B3ISX1;A0A3B3ITG9;A0A3B3ISU1	P55265;H0YCK3;D3DV75;A0A3B3IRQ9;A0A024DAK3;A0A3B3ISX1	Double-stranded RNA-specific adenosine deaminase	ADAR	sp|P55265|DSRAD_HUMAN Double-stranded RNA-specific adenosine deaminase OS=Homo sapiens OX=9606 GN=ADAR PE=1 SV=4;tr|H0YCK3|H0YCK3_HUMAN Double-stranded RNA-specific adenosine deaminase (Fragment) OS=Homo sapiens OX=9606 GN=ADAR PE=1 SV=1;tr|D3DV75|D3DV75_H	8	40	1	1	41.6	136.06	1226	3.3558	27.7	29	23.8	12.4	10.1	11.7	27013000	28336000	30405000	8577300	12486000	0
A0A024R5X2;Q9Y6N5;Q9UHS8;B2R7T6;Q53HW7;H3BNX3;H3BMS6;H3BNP9;A0A1B0GXB4;H3BV36;H3BUD7	A0A024R5X2;Q9Y6N5;Q9UHS8;B2R7T6;Q53HW7;H3BNX3	Sulfide:quinone oxidoreductase, mitochondrial	hCG_2001986;SQRDL	tr|A0A024R5X2|A0A024R5X2_HUMAN HCG2001986, isoform CRA_a OS=Homo sapiens OX=9606 GN=hCG_2001986 PE=4 SV=1;sp|Q9Y6N5|SQOR_HUMAN Sulfide:quinone oxidoreductase, mitochondrial OS=Homo sapiens OX=9606 GN=SQOR PE=1 SV=1;tr|Q9UHS8|Q9UHS8_HUMAN PRO1975 OS=Homo sa	11	29	29	29	70.2	49.96	450	232.74	50.4	56	54.9	23.6	23.1	23.1	2218300000	2201100000	2255300000	836080000	821770000	803950000
E7EQ29;B7Z5H9;Q53H18;Q53G40;B7Z6Q5;P16278;F8WF40;C9JF15;C9JWX1;C9J4G9	E7EQ29;B7Z5H9;Q53H18;Q53G40;B7Z6Q5;P16278	Beta-galactosidase	GLB1	tr|E7EQ29|E7EQ29_HUMAN Beta-galactosidase OS=Homo sapiens OX=9606 GN=GLB1 PE=1 SV=1;tr|B7Z5H9|B7Z5H9_HUMAN cDNA FLJ53291, highly similar to Beta-galactosidase-related protein OS=Homo sapiens OX=9606 PE=2 SV=1;tr|Q53H18|Q53H18_HUMAN Beta-galactosidase (Frag	10	5	5	5	11.7	60.482	546	18.999	11.7	9	5.7	0	2.9	2.7	101030000	65256000	55086000	0	33552000	20951000
A0A0A0MTI6;B4DSC2;B3KWH9;A0A024RD35;Q9NYP7;L8ECK6;REV__A6NCF5;REV__A0A1B0GTK0;REV__A0A1B0GUB7	A0A0A0MTI6;B4DSC2;B3KWH9;A0A024RD35;Q9NYP7	Elongation of very long chain fatty acids protein;Elongation of very long chain fatty acids protein 5	ELOVL5	tr|A0A0A0MTI6|A0A0A0MTI6_HUMAN Elongation of very long chain fatty acids protein OS=Homo sapiens OX=9606 GN=ELOVL5 PE=1 SV=1;tr|B4DSC2|B4DSC2_HUMAN Elongation of very long chain fatty acids protein OS=Homo sapiens OX=9606 PE=2 SV=1;tr|B3KWH9|B3KWH9_HUMAN E	9	3	3	3	10.7	30.742	262	20.007	5.7	7.3	10.7	7.3	2.3	2.3	164990000	133670000	181490000	75129000	0	43241000
X5CKB3;A0A1V0E3Y2;A0A1V0E3X9;A0A140T9T7;A0A0S2Z5A6;Q03518;Q6QWC0;B2R9F3;A0A1V0E3X7;A0A1V0E3W5;Q6QWC1;A0A1V0E3X4;B7Z7P4;A0A0S2Z4R8;O94774;Q9UEE1	X5CKB3;A0A1V0E3Y2;A0A1V0E3X9;A0A140T9T7;A0A0S2Z5A6;Q03518;Q6QWC0;B2R9F3;A0A1V0E3X7;A0A1V0E3W5;Q6QWC1;A0A1V0E3X4;B7Z7P4	Antigen peptide transporter 1	TAP1	tr|X5CKB3|X5CKB3_HUMAN TAP1 OS=Homo sapiens OX=9606 GN=TAP1 PE=4 SV=1;tr|A0A1V0E3Y2|A0A1V0E3Y2_HUMAN TAP1 OS=Homo sapiens OX=9606 PE=4 SV=1;tr|A0A1V0E3X9|A0A1V0E3X9_HUMAN TAP1 OS=Homo sapiens OX=9606 PE=4 SV=1;tr|A0A140T9T7|A0A140T9T7_HUMAN Antigen peptide	16	11	11	11	23.1	80.964	748	101.26	10.2	11.1	19.7	1.5	2.9	3.3	475270000	403560000	485530000	230330000	207050000	67838000
O00186	O00186	Syntaxin-binding protein 3	STXBP3	sp|O00186|STXB3_HUMAN Syntaxin-binding protein 3 OS=Homo sapiens OX=9606 GN=STXBP3 PE=1 SV=2	1	10	10	10	19.8	67.764	592	27.801	16.9	15.2	11.5	1.2	1.2	0	193370000	210110000	79184000	75451000	43771000	0
B3KY79;Q96GE1;Q3B834;Q14CN4;B4DXK4;Q6PIN2;U3KPR1;H0YHD9;B4DIR1;K7ELP4;K7EJU1;F8VS61;K7EKH9;B4DQ49;A0A1X7SCE1;B4E192;B4DJW0;K7EMP8;A0JNT2;A0A024R166;A0A1X7SBR3;A0A087X106;B4DN72;A8K872;A0A1W2PR46;F8W1S1;Q13515;P14136;O43790;P78385;Q14533;Q3SY84;Q7RTS7;Q86Y46;Q9BYX2	B3KY79			tr|B3KY79|B3KY79_HUMAN cDNA FLJ46620 fis, clone TLUNG2000654, highly similar to Keratin, type II cytoskeletal 7 OS=Homo sapiens OX=9606 PE=2 SV=1	35	33	2	2	54.2	49.034	445	5.5589	51.2	51.2	52.8	52.4	53.7	54.2	234770000	406000000	417590000	116270000	166550000	110600000
A0A087X054;A0A384P5T6;Q9Y4L1;B7Z2N4;B3KXH0;B7Z766;E9PJ21;Q05D91;A0A087WWI4;Q6IN67;K7EQK2;B7Z602;A0A024R3G0;J3KTF1;J3QL06;Q9BST8;J3QQH7;J3QLE9;B7Z4E6;A0A087X214;A0A087WW13;Q68D25;B2RU27;D3DSV6;A0A2R8Y358;A0A1W2PS94;Q9BXT5	A0A087X054;A0A384P5T6;Q9Y4L1;B7Z2N4;B3KXH0;B7Z766;E9PJ21;Q05D91;A0A087WWI4;Q6IN67;K7EQK2;B7Z602	Hypoxia up-regulated protein 1	HYOU1	tr|A0A087X054|A0A087X054_HUMAN Hypoxia up-regulated protein 1 OS=Homo sapiens OX=9606 GN=HYOU1 PE=1 SV=1;tr|A0A384P5T6|A0A384P5T6_HUMAN Epididymis secretory sperm binding protein OS=Homo sapiens OX=9606 PE=2 SV=1;sp|Q9Y4L1|HYOU1_HUMAN Hypoxia up-regulated	27	32	32	32	43.2	104.78	937	228.11	39	31.9	33.5	5.7	4.8	7.9	1405100000	1200900000	1431900000	535500000	421670000	552200000
B4DL07;P28288;B4DZ22;A0A3B3ITW3	B4DL07;P28288;B4DZ22	ATP-binding cassette sub-family D member 3	ABCD3	tr|B4DL07|B4DL07_HUMAN cDNA FLJ53353, highly similar to ATP-binding cassette sub-family D member 3 OS=Homo sapiens OX=9606 PE=2 SV=1;sp|P28288|ABCD3_HUMAN ATP-binding cassette sub-family D member 3 OS=Homo sapiens OX=9606 GN=ABCD3 PE=1 SV=1;tr|B4DZ22|B4DZ2	4	20	20	20	31.3	78.459	683	101.3	23.1	21.8	24	5.7	6.7	5.3	990670000	1061900000	1058000000	192770000	435600000	534450000
Q53R19;O15144;A0A024R408;Q9BXV5;H7C3F9;C9JTV5;G5E9J0;G5E9S7	Q53R19;O15144;A0A024R408;Q9BXV5	Actin-related protein 2/3 complex subunit 2	ARPC2	tr|Q53R19|Q53R19_HUMAN Arp2/3 complex 34 kDa subunit OS=Homo sapiens OX=9606 GN=ARPC2 PE=2 SV=1;sp|O15144|ARPC2_HUMAN Actin-related protein 2/3 complex subunit 2 OS=Homo sapiens OX=9606 GN=ARPC2 PE=1 SV=1;tr|A0A024R408|A0A024R408_HUMAN Arp2/3 complex 34 kD	8	9	9	9	28.7	34.333	300	21.301	26.3	16	16.7	3.3	5.7	3.3	172520000	76318000	161980000	46650000	62546000	44811000
Q8IYB8;B7Z611;B1AR60	Q8IYB8;B7Z611	ATP-dependent RNA helicase SUPV3L1, mitochondrial	SUPV3L1	sp|Q8IYB8|SUV3_HUMAN ATP-dependent RNA helicase SUPV3L1, mitochondrial OS=Homo sapiens OX=9606 GN=SUPV3L1 PE=1 SV=1;tr|B7Z611|B7Z611_HUMAN cDNA FLJ50848, highly similar to Homo sapiens suppressor of var1, 3-like 1 (S. cerevisiae) (SUPV3L1), mRNA (Fragment)	3	19	19	19	27.2	87.99	786	77.173	22.8	19	20.6	4.3	5.3	4.8	426400000	581140000	416090000	243990000	182900000	107780000
A0A384N5Y3;A0A024R652;F5H2F4;B7Z809;P11586;V9GYY3	A0A384N5Y3;A0A024R652;F5H2F4;B7Z809;P11586	C-1-tetrahydrofolate synthase, cytoplasmic;Methylenetetrahydrofolate dehydrogenase;Methenyltetrahydrofolate cyclohydrolase;Formyltetrahydrofolate synthetase;C-1-tetrahydrofolate synthase, cytoplasmic, N-terminally processed	MTHFD1	tr|A0A384N5Y3|A0A384N5Y3_HUMAN Epididymis secretory sperm binding protein OS=Homo sapiens OX=9606 PE=2 SV=1;tr|A0A024R652|A0A024R652_HUMAN Methylenetetrahydrofolate dehydrogenase (NADP+ dependent) 1, methenyltetrahydrofolate cyclohydrolase, formyltetrahydr	6	27	27	27	34.2	101.53	935	87.936	20	19.4	19.7	1.9	2	1	619260000	243530000	359470000	245100000	107760000	106750000
V9HWF4;P00558;B4E1H9;B4DHM5;B4DHB3;B4DWQ3;A0A140VJR3;P07205;V9HW85;Q16444	V9HWF4;P00558;B4E1H9;B4DHM5	Phosphoglycerate kinase;Phosphoglycerate kinase 1	HEL-S-68p;PGK1	tr|V9HWF4|V9HWF4_HUMAN Phosphoglycerate kinase OS=Homo sapiens OX=9606 GN=HEL-S-68p PE=2 SV=1;sp|P00558|PGK1_HUMAN Phosphoglycerate kinase 1 OS=Homo sapiens OX=9606 GN=PGK1 PE=1 SV=3;tr|B4E1H9|B4E1H9_HUMAN Phosphoglycerate kinase OS=Homo sapiens OX=9606 PE	10	28	28	28	71	44.614	417	323.31	65.7	67.4	60.2	22.8	24.7	33.3	4690700000	4481400000	3646800000	1000200000	1733300000	2095200000
B4E106;B4DKS0;A0A024R0H1;P53985;Q5T8R5;B2R6A5;Q5T8R3;Q5T8R4	B4E106;B4DKS0;A0A024R0H1;P53985;Q5T8R5;B2R6A5	Monocarboxylate transporter 1	SLC16A1	tr|B4E106|B4E106_HUMAN cDNA FLJ53399, highly similar to Monocarboxylate transporter 1 OS=Homo sapiens OX=9606 PE=2 SV=1;tr|B4DKS0|B4DKS0_HUMAN cDNA FLJ53381, highly similar to Monocarboxylate transporter 1 OS=Homo sapiens OX=9606 PE=2 SV=1;tr|A0A024R0H1|A0	8	9	9	9	19.8	51.878	480	79.424	12.7	10.8	18.1	5.2	4.4	2.5	660260000	703290000	1054500000	494300000	244360000	175480000
B4DPP0;A6NNI4;A0A2R8Y478;G8JLH6;P21926;Q56CY1;A0A087WU13;B4DK09	B4DPP0;A6NNI4;A0A2R8Y478;G8JLH6;P21926;Q56CY1;A0A087WU13;B4DK09	Tetraspanin;CD9 antigen	CD9;BTCC-1	tr|B4DPP0|B4DPP0_HUMAN cDNA FLJ51032, highly similar to CD9 antigen OS=Homo sapiens OX=9606 PE=2 SV=1;tr|A6NNI4|A6NNI4_HUMAN Tetraspanin OS=Homo sapiens OX=9606 GN=CD9 PE=1 SV=1;tr|A0A2R8Y478|A0A2R8Y478_HUMAN Tetraspanin OS=Homo sapiens OX=9606 GN=CD9 PE=1	8	2	2	2	12.1	15.906	141	7.5358	7.1	7.1	12.1	0	12.1	12.1	227550000	256410000	249970000	0	84836000	101400000
H7BXF4;Q9NXE4;B4E0T5;H7C1Q6;H7C0W5;B4E0A6;B4E3P9;H7C235;H7C2J2;B4DTS0;F8WEQ5;H7C2E2	H7BXF4;Q9NXE4;B4E0T5;H7C1Q6;H7C0W5	Sphingomyelin phosphodiesterase 4	SMPD4	tr|H7BXF4|H7BXF4_HUMAN Sphingomyelin phosphodiesterase 4 OS=Homo sapiens OX=9606 GN=SMPD4 PE=1 SV=1;sp|Q9NXE4|NSMA3_HUMAN Sphingomyelin phosphodiesterase 4 OS=Homo sapiens OX=9606 GN=SMPD4 PE=1 SV=3;tr|B4E0T5|B4E0T5_HUMAN cDNA FLJ54527, highly similar to H	12	14	14	12	18.9	94.584	837	38.063	10.3	11.1	11.1	1.9	1.1	1.1	85508000	81282000	284580000	77028000	38977000	56050000
A0A384MDZ8;A0A1B0GTG2;A0A1B0GW77;P49419;A0A1B0GTY9;A0A1B0GUA1;A0A1B0GW82;A0A1B0GTJ4;A0A1B0GV49;A0A0J9YWF7;H0YHM6;A0A1B0GUY0;F8WDY6;F8VVF2;A0A1B0GVU0;A0A0J9YWK1;A0A0J9YWM6;A0A1B0GW65;F8WD33	A0A384MDZ8;A0A1B0GTG2;A0A1B0GW77;P49419;A0A1B0GTY9;A0A1B0GUA1;A0A1B0GW82;A0A1B0GTJ4;A0A1B0GV49;A0A0J9YWF7	Alpha-aminoadipic semialdehyde dehydrogenase	ALDH7A1	tr|A0A384MDZ8|A0A384MDZ8_HUMAN Epididymis secretory sperm binding protein OS=Homo sapiens OX=9606 PE=2 SV=1;tr|A0A1B0GTG2|A0A1B0GTG2_HUMAN Alpha-aminoadipic semialdehyde dehydrogenase OS=Homo sapiens OX=9606 GN=ALDH7A1 PE=1 SV=1;tr|A0A1B0GW77|A0A1B0GW77_HU	19	17	17	17	42.5	55.366	511	76.913	33.3	28.4	30.7	1.8	1.8	3.7	355530000	607060000	775820000	298040000	179430000	186640000
P55084;B4DY96;F5GZQ3;B4DDC9;B5MD38;D6W539;C9JEY0;C9JE81;C9K0M0	P55084;B4DY96;F5GZQ3;B4DDC9;B5MD38;D6W539	Trifunctional enzyme subunit beta, mitochondrial;3-ketoacyl-CoA thiolase	HADHB	sp|P55084|ECHB_HUMAN Trifunctional enzyme subunit beta, mitochondrial OS=Homo sapiens OX=9606 GN=HADHB PE=1 SV=3;tr|B4DY96|B4DY96_HUMAN cDNA FLJ55769, highly similar to Trifunctional enzyme subunit beta, mitochondrial OS=Homo sapiens OX=9606 PE=2 SV=1;tr|F	9	22	22	19	50.2	51.294	474	129.12	44.3	43.7	45.8	18.4	16.7	16.7	2057500000	2150800000	2061000000	716270000	820130000	861240000
P61160;B4DWQ5;Q8IY98;F5H6T1;B4DHK9;A0A1B0GWD0;A0A1B0GWH0	P61160;B4DWQ5;Q8IY98;F5H6T1;B4DHK9	Actin-related protein 2	ACTR2	sp|P61160|ARP2_HUMAN Actin-related protein 2 OS=Homo sapiens OX=9606 GN=ACTR2 PE=1 SV=1;tr|B4DWQ5|B4DWQ5_HUMAN cDNA FLJ51655, highly similar to Actin-like protein 2 OS=Homo sapiens OX=9606 PE=2 SV=1;tr|Q8IY98|Q8IY98_HUMAN ACTR2 protein OS=Homo sapiens OX=9	7	9	9	9	31.7	44.76	394	36.736	17.5	12.7	25.6	3	6.9	3	203640000	151040000	215780000	0	91903000	55364000
P30050;Q59FI9;D3DS95;Q76P68	P30050;Q59FI9;D3DS95	60S ribosomal protein L12	RPL12;hCG_21173	sp|P30050|RL12_HUMAN 60S ribosomal protein L12 OS=Homo sapiens OX=9606 GN=RPL12 PE=1 SV=1;tr|Q59FI9|Q59FI9_HUMAN Ribosomal protein L12 variant (Fragment) OS=Homo sapiens OX=9606 PE=2 SV=1;tr|D3DS95|D3DS95_HUMAN HCG21173, isoform CRA_a OS=Homo sapiens OX=96	4	8	8	8	62.4	17.818	165	236.19	58.8	58.8	58.8	54.5	53.3	53.3	4807800000	4897700000	4838300000	1732900000	1975500000	1926900000
Q16352;Q59EM6;B4DE66	Q16352;Q59EM6	Alpha-internexin	INA	sp|Q16352|AINX_HUMAN Alpha-internexin OS=Homo sapiens OX=9606 GN=INA PE=1 SV=2;tr|Q59EM6|Q59EM6_HUMAN Internexin neuronal intermediate filament protein, alpha variant (Fragment) OS=Homo sapiens OX=9606 PE=2 SV=1	3	13	12	12	32.5	55.39	499	37.018	6	9.4	24.2	3.8	5.4	5.8	27079000	35234000	163030000	38547000	0	19700000
A0A024R2Z6;Q9BVP2;C9JYH9;C9JZT7;B4DMU5	A0A024R2Z6;Q9BVP2	Guanine nucleotide-binding protein-like 3	GNL3	tr|A0A024R2Z6|A0A024R2Z6_HUMAN Guanine nucleotide binding protein-like 3 (Nucleolar), isoform CRA_b OS=Homo sapiens OX=9606 GN=GNL3 PE=4 SV=1;sp|Q9BVP2|GNL3_HUMAN Guanine nucleotide-binding protein-like 3 OS=Homo sapiens OX=9606 GN=GNL3 PE=1 SV=2	5	19	19	19	39.1	60.572	537	122.25	22.2	25.9	21.2	4.5	5	5	480120000	403070000	712960000	117580000	253250000	248510000
A0A384N6B9;Q15366;F8VZX2;H3BRU6;B4DRD7;F8W0G4;F8VXH9;F8W1G6;J3QT27;F8VTZ0;H3BND9;H3BSS4;H3BSP4	A0A384N6B9;Q15366;F8VZX2;H3BRU6;B4DRD7;F8W0G4;F8VXH9	Poly(rC)-binding protein 2	PCBP2	tr|A0A384N6B9|A0A384N6B9_HUMAN Epididymis secretory sperm binding protein OS=Homo sapiens OX=9606 PE=2 SV=1;sp|Q15366|PCBP2_HUMAN Poly(rC)-binding protein 2 OS=Homo sapiens OX=9606 GN=PCBP2 PE=1 SV=1;tr|F8VZX2|F8VZX2_HUMAN Poly(rC)-binding protein 2 OS=Hom	13	13	9	0	53.3	38.651	366	93.762	40.2	48.6	38.5	21.9	21.9	26.5	1919500000	1754700000	1242800000	691020000	393520000	830920000
Q6IBA2;Q59G24;P53999;B7Z1Z0;Q6E433;D6RC37;D6R970	Q6IBA2;Q59G24;P53999;B7Z1Z0	Activated RNA polymerase II transcriptional coactivator p15	PC4;SUB1	tr|Q6IBA2|Q6IBA2_HUMAN PC4 protein OS=Homo sapiens OX=9606 GN=PC4 PE=2 SV=1;tr|Q59G24|Q59G24_HUMAN Activated RNA polymerase II transcription cofactor 4 variant (Fragment) OS=Homo sapiens OX=9606 PE=2 SV=1;sp|P53999|TCP4_HUMAN Activated RNA polymerase II tr	7	6	6	6	52.8	14.395	127	30.438	37	37.8	37.8	44.9	19.7	37	604540000	468940000	535110000	186530000	234060000	206400000
A0A0C4DFM1;A0A024QYR3;Q92544;B4DH88;B4DKC1;B4DYH6;Q6ZTK5	A0A0C4DFM1;A0A024QYR3;Q92544;B4DH88;B4DKC1;B4DYH6;Q6ZTK5	Transmembrane 9 superfamily member 4	TM9SF4	tr|A0A0C4DFM1|A0A0C4DFM1_HUMAN Transmembrane 9 superfamily member OS=Homo sapiens OX=9606 GN=TM9SF4 PE=1 SV=1;tr|A0A024QYR3|A0A024QYR3_HUMAN Transmembrane 9 superfamily member OS=Homo sapiens OX=9606 PE=2 SV=1;sp|Q92544|TM9S4_HUMAN Transmembrane 9 superfam	7	12	12	12	17.6	72.54	625	66.605	16.3	12.6	12.2	4.5	4.6	4.6	355420000	368320000	453670000	97727000	178240000	183800000
O60506;B2R8Z8;F6UXX1	O60506;B2R8Z8	Heterogeneous nuclear ribonucleoprotein Q	SYNCRIP	sp|O60506|HNRPQ_HUMAN Heterogeneous nuclear ribonucleoprotein Q OS=Homo sapiens OX=9606 GN=SYNCRIP PE=1 SV=2;tr|B2R8Z8|B2R8Z8_HUMAN cDNA, FLJ94136, highly similar to Homo sapiens synaptotagmin binding, cytoplasmic RNA interacting protein (SYNCRIP), mRNA OS	3	24	24	0	43.2	69.602	623	161.87	37.9	34.2	34.5	9.6	16.7	16.7	2497200000	2695600000	3114400000	767830000	1417200000	1059300000
Q13242;A8K3M9;H0YIB4;S4R3G0;B4DFT9	Q13242;A8K3M9;H0YIB4	Serine/arginine-rich splicing factor 9	SRSF9	sp|Q13242|SRSF9_HUMAN Serine/arginine-rich splicing factor 9 OS=Homo sapiens OX=9606 GN=SRSF9 PE=1 SV=1;tr|A8K3M9|A8K3M9_HUMAN cDNA FLJ76387, highly similar to Homo sapiens splicing factor, arginine/serine-rich 9 (SFRS9), mRNA OS=Homo sapiens OX=9606 PE=2	5	11	10	10	46.2	25.542	221	37.39	29.9	30.8	38.5	22.6	22.2	14.9	438350000	451300000	457150000	418020000	71991000	37070000
P62917;E9PKU4;B4DVG7;E9PKZ0;G3V1A1;E9PP36	P62917;E9PKU4;B4DVG7;E9PKZ0;G3V1A1;E9PP36	60S ribosomal protein L8	RPL8	sp|P62917|RL8_HUMAN 60S ribosomal protein L8 OS=Homo sapiens OX=9606 GN=RPL8 PE=1 SV=2;tr|E9PKU4|E9PKU4_HUMAN 60S ribosomal protein L8 (Fragment) OS=Homo sapiens OX=9606 GN=RPL8 PE=1 SV=1;tr|B4DVG7|B4DVG7_HUMAN cDNA FLJ53750, highly similar to 60S ribosoma	6	11	11	11	50.2	28.024	257	151.67	39.3	38.9	47.1	30.7	21.8	21.8	3844000000	4094300000	3716900000	1596600000	1421600000	1552200000
Q6FHJ5;O14828	Q6FHJ5;O14828	Secretory carrier-associated membrane protein 3	SCAMP3	tr|Q6FHJ5|Q6FHJ5_HUMAN Secretory carrier-associated membrane protein (Fragment) OS=Homo sapiens OX=9606 GN=SCAMP3 PE=2 SV=1;sp|O14828|SCAM3_HUMAN Secretory carrier-associated membrane protein 3 OS=Homo sapiens OX=9606 GN=SCAMP3 PE=1 SV=3	2	8	8	8	32.9	38.242	347	58.731	30.8	26.2	22.8	4.6	2	6.6	272520000	261050000	225170000	37283000	151100000	109270000
A8K3M3;P18031;B4DSN5;REV__J3QSB5;REV__Q9Y3U8;REV__B4DWH4;REV__B7ZA76;REV__B4DIA9;REV__Q8IX04	A8K3M3;P18031;B4DSN5	Tyrosine-protein phosphatase non-receptor type;Tyrosine-protein phosphatase non-receptor type 1	PTPN1	tr|A8K3M3|A8K3M3_HUMAN Tyrosine-protein phosphatase non-receptor type OS=Homo sapiens OX=9606 GN=PTPN1 PE=2 SV=1;sp|P18031|PTN1_HUMAN Tyrosine-protein phosphatase non-receptor type 1 OS=Homo sapiens OX=9606 GN=PTPN1 PE=1 SV=1;tr|B4DSN5|B4DSN5_HUMAN Tyrosin	9	19	19	19	53.1	49.966	435	115.5	45.5	43.7	24.8	11	11.5	11.5	887910000	894180000	524170000	270380000	350880000	284190000
H7BXI1;A0A087WXU3;A0FGR8	H7BXI1;A0A087WXU3;A0FGR8	Extended synaptotagmin-2	ESYT2	tr|H7BXI1|H7BXI1_HUMAN Extended synaptotagmin-2 (Fragment) OS=Homo sapiens OX=9606 GN=ESYT2 PE=1 SV=1;tr|A0A087WXU3|A0A087WXU3_HUMAN Extended synaptotagmin-2 OS=Homo sapiens OX=9606 GN=ESYT2 PE=1 SV=1;sp|A0FGR8|ESYT2_HUMAN Extended synaptotagmin-2 OS=Homo	3	29	28	28	44.3	98.008	884	102.54	29.1	29.2	30.1	4.9	2	2	534570000	516440000	889760000	238450000	263260000	264810000
A0A024QZN2;Q8WXX5;Q2VIL4	A0A024QZN2;Q8WXX5	DnaJ homolog subfamily C member 9	hCG_2024613;DNAJC9	tr|A0A024QZN2|A0A024QZN2_HUMAN HCG2024613, isoform CRA_a OS=Homo sapiens OX=9606 GN=hCG_2024613 PE=4 SV=1;sp|Q8WXX5|DNJC9_HUMAN DnaJ homolog subfamily C member 9 OS=Homo sapiens OX=9606 GN=DNAJC9 PE=1 SV=1	3	12	12	12	45.4	29.909	260	43.236	37.3	39.6	25.8	7.7	12.7	13.1	493060000	391950000	409100000	93774000	262150000	156080000
A3KPE2;B0YIW2;P02656	A3KPE2;B0YIW2;P02656	Apolipoprotein C-III	APOC3	tr|A3KPE2|A3KPE2_HUMAN Apolipoprotein C-III OS=Homo sapiens OX=9606 GN=APOC3 PE=2 SV=1;tr|B0YIW2|B0YIW2_HUMAN Apolipoprotein C-III variant 1 OS=Homo sapiens OX=9606 GN=APOC3 PE=1 SV=1;sp|P02656|APOC3_HUMAN Apolipoprotein C-III OS=Homo sapiens OX=9606 GN=AP	3	1	1	1	16.2	10.852	99	14.244	16.2	16.2	16.2	16.2	0	16.2	37603000	33714000	42446000	14806000	0	15253000
Q96EL3	Q96EL3	39S ribosomal protein L53, mitochondrial	MRPL53	sp|Q96EL3|RM53_HUMAN 39S ribosomal protein L53, mitochondrial OS=Homo sapiens OX=9606 GN=MRPL53 PE=1 SV=1	1	4	4	4	49.1	12.107	112	14.023	35.7	35.7	24.1	8.9	22.3	22.3	200460000	158740000	160950000	48118000	80070000	79530000
P41091;Q2VIR3;H7BZU1	P41091;Q2VIR3	Eukaryotic translation initiation factor 2 subunit 3;Putative eukaryotic translation initiation factor 2 subunit 3-like protein	EIF2S3;EIF2S3L	sp|P41091|IF2G_HUMAN Eukaryotic translation initiation factor 2 subunit 3 OS=Homo sapiens OX=9606 GN=EIF2S3 PE=1 SV=3;sp|Q2VIR3|IF2GL_HUMAN Eukaryotic translation initiation factor 2 subunit 3B OS=Homo sapiens OX=9606 GN=EIF2S3B PE=2 SV=2	3	22	22	22	56.8	51.109	472	214.56	48.1	45.1	39.8	17.8	20.8	23.1	1642000000	1612800000	1616700000	717120000	592010000	640590000
O95782;Q8N9K4;B4DXJ6;B7Z1Q4;M0R2D9;E9PPZ3;E9PS94;E9PPY8	O95782;Q8N9K4	AP-2 complex subunit alpha-1	AP2A1	sp|O95782|AP2A1_HUMAN AP-2 complex subunit alpha-1 OS=Homo sapiens OX=9606 GN=AP2A1 PE=1 SV=3;tr|Q8N9K4|Q8N9K4_HUMAN cDNA FLJ36998 fis, clone BRACE2007295, highly similar to ALPHA-ADAPTIN A OS=Homo sapiens OX=9606 PE=2 SV=1	8	34	34	25	42.2	107.54	977	124.33	29.4	24.8	28.4	4.7	6.1	5	1003600000	780900000	1060200000	225170000	517220000	396180000
A0A384NPQ2;Q06830;A0A0A0MSI0;B2R4P2;A0A0A0MRQ5	A0A384NPQ2;Q06830;A0A0A0MSI0;B2R4P2	Peroxiredoxin-1	PRDX1	tr|A0A384NPQ2|A0A384NPQ2_HUMAN Epididymis secretory sperm binding protein OS=Homo sapiens OX=9606 PE=2 SV=1;sp|Q06830|PRDX1_HUMAN Peroxiredoxin-1 OS=Homo sapiens OX=9606 GN=PRDX1 PE=1 SV=1;tr|A0A0A0MSI0|A0A0A0MSI0_HUMAN Peroxiredoxin-1 (Fragment) OS=Homo s	5	13	11	10	72.9	22.11	199	66.662	68.8	68.8	72.9	35.7	35.7	35.7	2915700000	3062400000	3082700000	1603800000	1041000000	984280000
Q496I0;D6RIE3;D6RGV5;H0UI06;P14406;D6R9C3	Q496I0;D6RIE3;D6RGV5;H0UI06;P14406;D6R9C3	Cytochrome c oxidase subunit 7A2, mitochondrial	COX7A2	tr|Q496I0|Q496I0_HUMAN COX7A2 protein OS=Homo sapiens OX=9606 GN=COX7A2 PE=2 SV=1;tr|D6RIE3|D6RIE3_HUMAN Cytochrome c oxidase subunit 7A2, mitochondrial OS=Homo sapiens OX=9606 GN=COX7A2 PE=1 SV=1;tr|D6RGV5|D6RGV5_HUMAN Cytochrome c oxidase subunit 7A2, mi	6	2	2	2	27.7	9.4259	83	18.35	27.7	27.7	15.7	27.7	27.7	27.7	712400000	667140000	662640000	261590000	293160000	263910000
Q6LES8;E5KSX8;E5KSU5;Q00059;H7BYN3;Q05D31;Q3SX57	Q6LES8;E5KSX8;E5KSU5;Q00059;H7BYN3	Transcription factor A, mitochondrial	TFAM	tr|Q6LES8|Q6LES8_HUMAN TFAM protein (Fragment) OS=Homo sapiens OX=9606 GN=TFAM PE=2 SV=1;tr|E5KSX8|E5KSX8_HUMAN Mitochondrial transcription factor A OS=Homo sapiens OX=9606 PE=4 SV=1;tr|E5KSU5|E5KSU5_HUMAN Mitochondrial transcription factor A OS=Homo sapie	7	9	9	9	30.1	29.082	246	35.69	20.7	26.4	20.3	2.8	10.2	2.8	531880000	495090000	517030000	220780000	229730000	168540000
P18124;A0A024R814;A8MUD9;O95036;C9JIJ5;C9JZ88;REV__A0A2P9ASQ2	P18124;A0A024R814;A8MUD9;O95036	60S ribosomal protein L7	RPL7;WUGSC:H_RG054D04.1	sp|P18124|RL7_HUMAN 60S ribosomal protein L7 OS=Homo sapiens OX=9606 GN=RPL7 PE=1 SV=1;tr|A0A024R814|A0A024R814_HUMAN Ribosomal protein L7, isoform CRA_a OS=Homo sapiens OX=9606 GN=RPL7 PE=4 SV=1;tr|A8MUD9|A8MUD9_HUMAN 60S ribosomal protein L7 OS=Homo sapi	7	18	18	17	58.5	29.225	248	164.86	55.6	49.2	58.1	36.7	36.7	36.7	5493200000	5739100000	4800300000	1874400000	2410900000	2174100000
Q96A33;A0A087WYW6;J3QR89	Q96A33;A0A087WYW6	Coiled-coil domain-containing protein 47	CCDC47	sp|Q96A33|CCD47_HUMAN Coiled-coil domain-containing protein 47 OS=Homo sapiens OX=9606 GN=CCDC47 PE=1 SV=1;tr|A0A087WYW6|A0A087WYW6_HUMAN Coiled-coil domain-containing protein 47 OS=Homo sapiens OX=9606 GN=CCDC47 PE=1 SV=1	3	17	17	17	38.9	55.873	483	74.586	29.2	25.1	34.2	8.7	1.4	3.3	518980000	325200000	606090000	299500000	96952000	188880000
A0A024R8D5;O14684	A0A024R8D5;O14684	Prostaglandin E synthase	hCG_30600;PTGES	tr|A0A024R8D5|A0A024R8D5_HUMAN HCG30600, isoform CRA_a OS=Homo sapiens OX=9606 GN=hCG_30600 PE=4 SV=1;sp|O14684|PTGES_HUMAN Prostaglandin E synthase OS=Homo sapiens OX=9606 GN=PTGES PE=1 SV=2	2	3	3	3	11.7	20.147	180	33.12	11.1	11.7	11.1	5.6	5.6	5.6	956420000	1024700000	678080000	257390000	586690000	229570000
B4DJV2;A0A024RB75;O75390;B3KTN4;A0A0C4DGI3;Q0QEL2;H0YIC4;F8VTT8;F8W4S1;B7Z1E1;F8VPF9;F8VPA1;F8W1S4;F8W642;F8VZK9;F8VX07;F8VRP1;F8VX68;F8VWQ5;F8VRI6;F8VU34;F8VR34	B4DJV2;A0A024RB75;O75390;B3KTN4;A0A0C4DGI3	Citrate synthase;Citrate synthase, mitochondrial	CS	tr|B4DJV2|B4DJV2_HUMAN Citrate synthase OS=Homo sapiens OX=9606 GN=CS PE=1 SV=1;tr|A0A024RB75|A0A024RB75_HUMAN Citrate synthase OS=Homo sapiens OX=9606 GN=CS PE=3 SV=1;sp|O75390|CISY_HUMAN Citrate synthase, mitochondrial OS=Homo sapiens OX=9606 GN=CS PE=1	22	15	15	10	37.1	50.431	453	94.3	26	27.6	26.3	17	17	17	2804500000	2973400000	3077900000	1262600000	1129200000	1191400000
P27348;B4DMT8;E9PG15;Q53S41;B4DY04;Q53RR5;Q3YBA8	P27348;B4DMT8;E9PG15;Q53S41;B4DY04	14-3-3 protein theta	YWHAQ	sp|P27348|1433T_HUMAN 14-3-3 protein theta OS=Homo sapiens OX=9606 GN=YWHAQ PE=1 SV=1;tr|B4DMT8|B4DMT8_HUMAN cDNA FLJ52118, highly similar to 14-3-3 protein theta OS=Homo sapiens OX=9606 PE=2 SV=1;tr|E9PG15|E9PG15_HUMAN 14-3-3 protein theta (Fragment) OS=H	7	14	10	10	56.3	27.764	245	169.45	40.4	53.5	53.5	25.3	14.7	9.8	321590000	489630000	759380000	271710000	217610000	146870000
Q6IB54;P18859;Q6NZ59;A8MUH2	Q6IB54;P18859;Q6NZ59;A8MUH2	ATP synthase-coupling factor 6, mitochondrial	ATP5J	tr|Q6IB54|Q6IB54_HUMAN ATP synthase-coupling factor 6, mitochondrial OS=Homo sapiens OX=9606 GN=ATP5J PE=2 SV=1;sp|P18859|ATP5J_HUMAN ATP synthase-coupling factor 6, mitochondrial OS=Homo sapiens OX=9606 GN=ATP5PF PE=1 SV=1;tr|Q6NZ59|Q6NZ59_HUMAN ATP synth	4	5	5	5	50.9	12.587	108	62.838	50.9	50.9	50.9	38	38	38	803550000	903270000	873660000	392100000	313480000	339740000
P42677	P42677	40S ribosomal protein S27	RPS27	sp|P42677|RS27_HUMAN 40S ribosomal protein S27 OS=Homo sapiens OX=9606 GN=RPS27 PE=1 SV=3	1	4	4	2	39.3	9.461	84	38.792	39.3	39.3	39.3	38.1	38.1	38.1	1776500000	1702900000	1693700000	554480000	708070000	836320000
P38117;M0QY67;A0A2P9ALT1	P38117;M0QY67	Electron transfer flavoprotein subunit beta	ETFB	sp|P38117|ETFB_HUMAN Electron transfer flavoprotein subunit beta OS=Homo sapiens OX=9606 GN=ETFB PE=1 SV=3;tr|M0QY67|M0QY67_HUMAN Electron transfer flavoprotein subunit beta (Fragment) OS=Homo sapiens OX=9606 GN=ETFB PE=1 SV=1	3	16	16	16	63.5	27.843	255	82.104	54.9	51.8	54.5	27.8	33.7	27.5	2355500000	2305700000	1677200000	966670000	696720000	911060000
L0R512	L0R512		NCAM2	tr|L0R512|L0R512_HUMAN Alternative protein NCAM2 OS=Homo sapiens OX=9606 GN=NCAM2 PE=4 SV=1	1	1	1	1	21.4	4.7347	42	8.7145	21.4	21.4	21.4	21.4	21.4	21.4	1623400000	2190700000	1974500000	600240000	952440000	819270000
P62906;Q1JQ76;A0A024RCW3	P62906;Q1JQ76;A0A024RCW3	60S ribosomal protein L10a;Ribosomal protein	RPL10A	sp|P62906|RL10A_HUMAN 60S ribosomal protein L10a OS=Homo sapiens OX=9606 GN=RPL10A PE=1 SV=2;tr|Q1JQ76|Q1JQ76_HUMAN Ribosomal protein (Fragment) OS=Homo sapiens OX=9606 GN=RPL10A PE=2 SV=1;tr|A0A024RCW3|A0A024RCW3_HUMAN Ribosomal protein OS=Homo sapiens OX	3	11	11	11	45.6	24.831	217	140.99	41.9	36.4	36.4	30	30.9	30.9	4107500000	4667300000	3572600000	1817200000	1624900000	1646600000
A0A024R872;Q96TA1;Q9H8K1;Q2YD88;Q9H6L6	A0A024R872;Q96TA1	Niban-like protein 1	C9orf88;FAM129B	tr|A0A024R872|A0A024R872_HUMAN Chromosome 9 open reading frame 88, isoform CRA_a OS=Homo sapiens OX=9606 GN=C9orf88 PE=4 SV=1;sp|Q96TA1|NIBL1_HUMAN Niban-like protein 1 OS=Homo sapiens OX=9606 GN=FAM129B PE=1 SV=3	5	17	17	17	30.3	82.682	733	47.161	18.4	18.4	14.2	0	1	1	156550000	296070000	185650000	0	89207000	86445000
O60832;C9IYT0;U5UA77;H7C0M1;U5U7S7;H7C2Q2;H7C2Q9;U5U768;H7BZF2	O60832;C9IYT0	H/ACA ribonucleoprotein complex subunit 4	DKC1	sp|O60832|DKC1_HUMAN H/ACA ribonucleoprotein complex subunit DKC1 OS=Homo sapiens OX=9606 GN=DKC1 PE=1 SV=3;tr|C9IYT0|C9IYT0_HUMAN H/ACA ribonucleoprotein complex subunit DKC1 (Fragment) OS=Homo sapiens OX=9606 GN=DKC1 PE=1 SV=8	9	15	15	15	30.5	57.673	514	68.044	19.5	21	22	6.2	10.7	10.9	599040000	633190000	783880000	254680000	358300000	225420000
A0A024R8L0;J3QLS3;Q9Y2R9;J3QQS1;J3KSI8;J3QKW2;Q96Q63	A0A024R8L0;J3QLS3;Q9Y2R9;J3QQS1;J3KSI8;J3QKW2	28S ribosomal protein S7, mitochondrial	MRPS7	tr|A0A024R8L0|A0A024R8L0_HUMAN Mitochondrial ribosomal protein S7, isoform CRA_a OS=Homo sapiens OX=9606 GN=MRPS7 PE=4 SV=1;tr|J3QLS3|J3QLS3_HUMAN 28S ribosomal protein S7, mitochondrial OS=Homo sapiens OX=9606 GN=MRPS7 PE=1 SV=1;sp|Q9Y2R9|RT07_HUMAN 28S r	7	12	12	12	50	28.134	242	37.101	28.5	27.7	41.3	12.4	7.9	2.5	238090000	296590000	477590000	136790000	154420000	130590000
K7EJE8;K7EKE6;B3KU28;Q2VPA0;B3KXS5;P36776;E5KMI6;B4DPX0;A4VCH6;K7ER27;K7ER56;K7ERR6;K7EQF8;REV__R4GNJ5;REV__A0A0C4DGT6;REV__Q96AP0	K7EJE8;K7EKE6;B3KU28;Q2VPA0;B3KXS5;P36776;E5KMI6;B4DPX0	Lon protease homolog, mitochondrial;Lon protease homolog	LONP1	tr|K7EJE8|K7EJE8_HUMAN Lon protease homolog, mitochondrial OS=Homo sapiens OX=9606 GN=LONP1 PE=1 SV=1;tr|K7EKE6|K7EKE6_HUMAN Lon protease homolog, mitochondrial OS=Homo sapiens OX=9606 GN=LONP1 PE=1 SV=1;tr|B3KU28|B3KU28_HUMAN Lon protease homolog, mitocho	16	33	33	33	45.4	93.296	829	252.56	36.2	35.1	31.1	10.7	8.3	7.5	1088300000	1325300000	1458700000	551400000	594680000	471620000
A0A1L1UHR1;P21796;B3KTS5;C9JI87;B4DEI3	A0A1L1UHR1;P21796;B3KTS5;C9JI87;B4DEI3	Voltage-dependent anion-selective channel protein 1	VDAC1	tr|A0A1L1UHR1|A0A1L1UHR1_HUMAN Sperm binding protein 1a OS=Homo sapiens OX=9606 PE=2 SV=1;sp|P21796|VDAC1_HUMAN Voltage-dependent anion-selective channel protein 1 OS=Homo sapiens OX=9606 GN=VDAC1 PE=1 SV=2;tr|B3KTS5|B3KTS5_HUMAN cDNA FLJ38670 fis, clone H	5	20	20	19	77.7	30.772	283	322.31	74.6	71.7	74.9	60.1	57.6	47.7	11640000000	10578000000	5196800000	3761200000	4351900000	3384900000
G3V203;A0A024QZD1;J3QQ67;Q07020;Q0QEW2;H0YHA7;F8VUA6;F8VYV2;B4DDY5;A0A075B7A0;F8VXR6	G3V203;A0A024QZD1;J3QQ67;Q07020;Q0QEW2;H0YHA7;F8VUA6;F8VYV2;B4DDY5;A0A075B7A0	60S ribosomal protein L18	RPL18	tr|G3V203|G3V203_HUMAN 60S ribosomal protein L18 OS=Homo sapiens OX=9606 GN=RPL18 PE=1 SV=1;tr|A0A024QZD1|A0A024QZD1_HUMAN Ribosomal protein L18, isoform CRA_c OS=Homo sapiens OX=9606 GN=RPL18 PE=4 SV=1;tr|J3QQ67|J3QQ67_HUMAN 60S ribosomal protein L18 (Fra	11	7	7	7	43.3	18.756	164	113.79	39.6	39.6	39.6	39	32.9	39	4509600000	6042300000	4579800000	1685800000	2873500000	1788600000
Q9NZM1;H0YD14;B3KSL7;REV__H0YEL7;REV__P24752;REV__A0A140VJX1	Q9NZM1;H0YD14	Myoferlin	MYOF	sp|Q9NZM1|MYOF_HUMAN Myoferlin OS=Homo sapiens OX=9606 GN=MYOF PE=1 SV=1;tr|H0YD14|H0YD14_HUMAN Myoferlin (Fragment) OS=Homo sapiens OX=9606 GN=MYOF PE=1 SV=1	6	97	97	95	53.5	234.71	2061	323.31	45.3	42.5	46	15.1	13.7	13.7	5589300000	5418300000	5583300000	2214600000	2430200000	2321000000
B2RDK6;D3DR65;O75477;B4DPN7;B0QZ43	B2RDK6;D3DR65;O75477;B4DPN7;B0QZ43	Erlin-1	SPFH1;ERLIN1	tr|B2RDK6|B2RDK6_HUMAN cDNA, FLJ96656, highly similar to Homo sapiens SPFH domain family, member 1 (SPFH1), mRNA OS=Homo sapiens OX=9606 PE=2 SV=1;tr|D3DR65|D3DR65_HUMAN SPFH domain family, member 1, isoform CRA_a OS=Homo sapiens OX=9606 GN=SPFH1 PE=4 SV=1	5	10	7	7	32.4	38.911	346	32.418	13	18.5	28.6	8.1	13	7.2	62136000	79989000	202050000	68918000	14744000	61306000
Q53XC0;P05198;H0YJS4;G3V4T5;B4DM12	Q53XC0;P05198;H0YJS4;G3V4T5	Eukaryotic translation initiation factor 2 subunit 1	EIF2S1	tr|Q53XC0|Q53XC0_HUMAN Eukaryotic translation initiation factor 2, subunit 1 alpha, 35kDa, isoform CRA_a OS=Homo sapiens OX=9606 GN=EIF2S1 PE=2 SV=1;sp|P05198|IF2A_HUMAN Eukaryotic translation initiation factor 2 subunit 1 OS=Homo sapiens OX=9606 GN=EIF2S1	5	20	20	20	61.3	36.112	315	188.99	52.1	55.6	56.5	18.4	23.8	22.2	1141200000	1162900000	1397900000	450790000	670800000	441930000
P43246;V9H019;Q53GS1;Q53FK0;A0A2R8YFH0;E9PHA6;A0A2R8Y6P0;A0A2R8YG02;Q53RU4;A0A2R8Y7S8;B4DN49;V9H068;B4DL39;B4DSB9;V9H0D5;V9H023;V9H0B2;V9H062;V9H015;Q0ZAJ1;Q0ZAJ2;C9J809;Q0ZAI9;Q0ZAJ0;Q6VBB7;A0A2R8Y713	P43246;V9H019;Q53GS1;Q53FK0;A0A2R8YFH0;E9PHA6;A0A2R8Y6P0;A0A2R8YG02;Q53RU4;A0A2R8Y7S8;B4DN49;V9H068;B4DL39;B4DSB9;V9H0D5;V9H023	DNA mismatch repair protein Msh2	MSH2	sp|P43246|MSH2_HUMAN DNA mismatch repair protein Msh2 OS=Homo sapiens OX=9606 GN=MSH2 PE=1 SV=1;tr|V9H019|V9H019_HUMAN MSH2 protein OS=Homo sapiens OX=9606 GN=MSH2 PE=1 SV=1;tr|Q53GS1|Q53GS1_HUMAN DNA mismatch repair protein (Fragment) OS=Homo sapiens OX=9	26	16	16	16	21	104.74	934	41.044	11.9	13.6	13	0	1.1	2.1	128670000	175050000	136670000	0	49355000	74675000
Q01813;Q8WTZ9;Q5VSR5;O14943;B1APP8;B1APP6;H0Y757;V9GYV7;Q49A78;V9GY25;H0Y3Y3	Q01813	ATP-dependent 6-phosphofructokinase, platelet type	PFKP	sp|Q01813|PFKAP_HUMAN ATP-dependent 6-phosphofructokinase, platelet type OS=Homo sapiens OX=9606 GN=PFKP PE=1 SV=2	11	21	21	18	32.9	85.595	784	138.46	22.6	23.2	27	1.1	2.6	1.4	481340000	417970000	499920000	157380000	132430000	301980000
B2RBE0;A0A024R497;O95573;B3KN05;B3KMA6;Q6PIM8;F5GWH2;F5H062;C9JC11	B2RBE0;A0A024R497;O95573;B3KN05;B3KMA6	Long-chain-fatty-acid--CoA ligase 3	ACSL3	tr|B2RBE0|B2RBE0_HUMAN cDNA, FLJ95462, highly similar to Homo sapiens fatty-acid-Coenzyme A ligase, long-chain 3 (FACL3),mRNA OS=Homo sapiens OX=9606 PE=2 SV=1;tr|A0A024R497|A0A024R497_HUMAN Acyl-CoA synthetase long-chain family member 3, isoform CRA_a OS=	9	28	28	26	51.7	80.347	720	213.66	34.2	40.7	46.1	12.8	13.9	6.7	2177600000	2189100000	2407100000	978090000	1071800000	822830000
P54709;D3DNF9;C9JA36;C9JXZ1;Q58I18;H7C547;F8WBY4;H7C4L9	P54709;D3DNF9;C9JA36	Sodium/potassium-transporting ATPase subunit beta-3	ATP1B3	sp|P54709|AT1B3_HUMAN Sodium/potassium-transporting ATPase subunit beta-3 OS=Homo sapiens OX=9606 GN=ATP1B3 PE=1 SV=1;tr|D3DNF9|D3DNF9_HUMAN Sodium/potassium-transporting ATPase subunit beta OS=Homo sapiens OX=9606 GN=ATP1B3 PE=3 SV=1;tr|C9JA36|C9JA36_HUMA	8	8	8	8	35.8	31.512	279	49.841	29.7	31.2	35.8	10	16.8	10	758080000	970640000	927000000	352660000	394980000	380840000
Q15269;A0A0B4J2E5;C9J544;Q59FM2;A0A0J9YX21	Q15269;A0A0B4J2E5	Periodic tryptophan protein 2 homolog	PWP2	sp|Q15269|PWP2_HUMAN Periodic tryptophan protein 2 homolog OS=Homo sapiens OX=9606 GN=PWP2 PE=2 SV=2;tr|A0A0B4J2E5|A0A0B4J2E5_HUMAN Uncharacterized protein OS=Homo sapiens OX=9606 GN=LOC102724159 PE=1 SV=1	5	14	14	11	17.4	102.45	919	56.683	11.2	13.6	14.4	2.7	0	1	147010000	238170000	174110000	93990000	0	65097000
V9HW65;A0A024R5Z7;P07355;H0YN42;H0YMD0;H0YMU9;H0YM50;A6NMY6;B3KRQ1;H0YKS4;H0YNP5;H0YN28;H0YL33;B4DNH8;H0YMM1;H0YKZ7;H0YLV6;H0YMT9;H0YKX9;H0YNA0;H0YKL9;H0YMW4;H0YN52;H0YKV8;H0YMD9;H0YNB8;H0YKN4;H0YLE2	V9HW65;A0A024R5Z7;P07355;H0YN42;H0YMD0;H0YMU9;H0YM50;A6NMY6;B3KRQ1;H0YKS4;H0YNP5	Annexin;Annexin A2;Putative annexin A2-like protein	HEL-S-270;ANXA2;ANXA2P2	tr|V9HW65|V9HW65_HUMAN Annexin OS=Homo sapiens OX=9606 GN=HEL-S-270 PE=2 SV=1;tr|A0A024R5Z7|A0A024R5Z7_HUMAN Annexin OS=Homo sapiens OX=9606 GN=ANXA2 PE=2 SV=1;sp|P07355|ANXA2_HUMAN Annexin A2 OS=Homo sapiens OX=9606 GN=ANXA2 PE=1 SV=2;tr|H0YN42|H0YN42_HUM	28	31	31	31	78.5	38.576	339	323.31	75.8	71.7	64	63.7	53.4	61.7	24550000000	26131000000	28812000000	10245000000	11910000000	12066000000
B4DLT2;A0A024R071;O75694;E9PF10;B3KMK3	B4DLT2;A0A024R071;O75694;E9PF10	Nuclear pore complex protein Nup155	NUP155	tr|B4DLT2|B4DLT2_HUMAN cDNA FLJ56637, highly similar to Nuclear pore complex protein Nup155 OS=Homo sapiens OX=9606 PE=2 SV=1;tr|A0A024R071|A0A024R071_HUMAN Nucleoporin 155kDa, isoform CRA_a OS=Homo sapiens OX=9606 GN=NUP155 PE=4 SV=1;sp|O75694|NU155_HUMAN	5	41	41	41	37.8	151.23	1353	293.92	33.3	26.9	27.1	8.7	8.8	7.5	1709800000	1826700000	1819300000	896160000	732450000	677270000
A0A024RD80;P08238;B4DMA2;B4DGL0;Q9H6X9;A8K3W9;Q6PK50;Q58FF7;O14942;A0A2P9AJN2;Q504U7;Q58FF4;Q05BW6	A0A024RD80;P08238;B4DMA2;B4DGL0	Heat shock protein HSP 90-beta	HSP90AB1	tr|A0A024RD80|A0A024RD80_HUMAN Heat shock protein 90kDa alpha (Cytosolic), class B member 1, isoform CRA_a OS=Homo sapiens OX=9606 GN=HSP90AB1 PE=3 SV=1;sp|P08238|HS90B_HUMAN Heat shock protein HSP 90-beta OS=Homo sapiens OX=9606 GN=HSP90AB1 PE=1 SV=4;tr|B	13	48	48	24	60.2	83.263	724	323.31	56.8	50.4	55.5	26	27.6	25.3	10783000000	9936200000	9714400000	4275900000	4953300000	3903300000
Q6FHX6;P39748;B4DWZ4;I3L3E9;F5H1Y3	Q6FHX6;P39748;B4DWZ4;I3L3E9	Flap endonuclease 1	FEN1	tr|Q6FHX6|Q6FHX6_HUMAN Flap endonuclease 1 OS=Homo sapiens OX=9606 GN=FEN1 PE=2 SV=1;sp|P39748|FEN1_HUMAN Flap endonuclease 1 OS=Homo sapiens OX=9606 GN=FEN1 PE=1 SV=1;tr|B4DWZ4|B4DWZ4_HUMAN Flap endonuclease 1 OS=Homo sapiens OX=9606 GN=FEN1 PE=2 SV=1;tr|	5	10	10	10	32.4	42.592	380	52.722	15.8	29.5	17.1	1.8	0	1.8	455050000	223900000	175370000	104720000	0	141260000
K9;D6MLK8;D6MLK6;D6MLK3;D6MLK2;D6MLJ9;D6MLJ4;D6MLJ1;D6MLJ0;D6MLI3;D6MLH8;D6MLH6;D6MLH5;D6MLH3;D6MLH2;D6MLH1;D6ML64;D6ML63;D6ML56;D6ML55;D6ML54;D6ML53;D6ML52;D6ML51;D6ML50;D6ML46;D6ML44;D6ML42;D6ML40;D6ML35;D6ML33;D6ML21;D6ML20;D6ML18;D6ML17;D6ML16;D6ML12;D6ML10;D6ML09;D6ML07;D6ML06;D6ML04;D6ML01;D6MKZ9;D6MKZ6;D6MKZ4;D6MKZ1;D6MKZ0;D6MKY9;D6MKY7;D6MJF7;D6MJC9;D6MJ98;D6MJ95;D6MJ94;D6MJ92;D6MJ91;D6MJ…	Q1ELT0;A0A2U8RNM3;A0A291NGJ9;A0A286MC51;A0A286LDB9;A0A1Z2RTL3;A0A1W1B6Q0;A0A142J2H5;A0A2H4WPZ9;A0A286LDC0;A0A0S4XRX2;A0A0S4XRI0;A0A0S4XQW8;R4RUH0;M4RBI3;I6R1A7;Q704T5;Q5G274;X5MNS5;A0A0D6K9D0;A0A060VHJ3;A0A060VCY9;A0A060VCY8;A0A060VCU4;A4UTT5;A0A0U5Q0A6;P79603;A0A0S4XQY4;U6A3P1;I3ZN80;E3Q1L4;B1PKZ2;A0A2H4ZAU2;A0A2H4ZAT3;A0A2H4ZAS5;A0A286LDB8;A0A286LDB6;A0A223FLI8;A0A220IGB9;A0A1W1B5Y6;A0A142J252;…	HLA class I histocompatibility antigen, A-68 alpha chain;HLA class I histocompatibility antigen, A-69 alpha chain;HLA class I histocompatibility antigen, A-2 alpha chain;HLA class I histocompatibility antigen, A-34 alpha chain	HLA-A;HLA-A*02;HLA A;MHC class I HLA-A;HLA-A*0226;HLA	tr|Q1ELT0|Q1ELT0_HUMAN MHC class I antigen OS=Homo sapiens OX=9606 GN=HLA-A PE=3 SV=1;tr|A0A2U8RNM3|A0A2U8RNM3_HUMAN MHC class I antigen OS=Homo sapiens OX=9606 GN=HLA-A PE=3 SV=1;tr|A0A291NGJ9|A0A291NGJ9_HUMAN MHC class I antigen OS=Homo sapiens OX=9606 G	4535	16	16	0	47.1	41.004	365	268.19	46.8	47.1	40.5	17.5	14.5	14.5	3785800000	4613000000	4190200000	1820700000	1902500000	1749000000
P82933;Q86WV4;H7BZC4	P82933;Q86WV4	28S ribosomal protein S9, mitochondrial	MRPS9	sp|P82933|RT09_HUMAN 28S ribosomal protein S9, mitochondrial OS=Homo sapiens OX=9606 GN=MRPS9 PE=1 SV=2;tr|Q86WV4|Q86WV4_HUMAN MRPS9 protein (Fragment) OS=Homo sapiens OX=9606 GN=MRPS9 PE=2 SV=1	3	14	14	14	42.4	45.834	396	96.034	31.3	33.6	32.6	4.8	1.8	1.8	227890000	246050000	485720000	178380000	118100000	121990000
A0A024R1N1;P35579;A0A0U4BW16;Q86XU5;B4E3S1;Q6ZNL4;P35580;Q99529;A0A024QZJ6;A0A024QZJ4;B1PS43;P35749;Q7Z7R0;Q2PS10;Q68D89;Q5BKV1;A0A0C4DFM8;O14729;O14794;A0A2R8Y4C3;B4E177;A1L2Z2;A8CLL2;B1AH99;E7ERA5;Q66K75;B4DFX9;B4DRV3;B4E0I9;REV__Q08AF3;REV__B4E0B1;REV__B4DQZ7;REV__S4R3H4;REV__E7EQT4;REV__Q9UKV3;A0A087X0T3;P11055;A7E2Y1	A0A024R1N1;P35579;A0A0U4BW16;Q86XU5	Myosin-9	MYH9	tr|A0A024R1N1|A0A024R1N1_HUMAN Myosin, heavy polypeptide 9, non-muscle, isoform CRA_a OS=Homo sapiens OX=9606 GN=MYH9 PE=3 SV=1;sp|P35579|MYH9_HUMAN Myosin-9 OS=Homo sapiens OX=9606 GN=MYH9 PE=1 SV=4;tr|A0A0U4BW16|A0A0U4BW16_HUMAN Non-muscle myosin heavy c	38	80	80	74	44.5	226.53	1960	323.31	31.7	33	30	3	6.4	6.4	2444900000	2452900000	2796700000	945590000	1159300000	1254000000
M9P9U0;A0A0A7C8J0;G1ENK8	M9P9U0;A0A0A7C8J0;G1ENK8		HLA-C;HLA-B	tr|M9P9U0|M9P9U0_HUMAN MHC class I antigen (Fragment) OS=Homo sapiens OX=9606 GN=HLA-C PE=3 SV=1;tr|A0A0A7C8J0|A0A0A7C8J0_HUMAN MHC class I antigen (Fragment) OS=Homo sapiens OX=9606 GN=HLA-C PE=3 SV=1;tr|G1ENK8|G1ENK8_HUMAN MHC class I antigen (Fragment)	3	6	1	1	40.3	20.825	181	22.403	40.3	40.3	40.3	18.2	18.2	10.5	131400000	138810000	87865000	40731000	63688000	0
Q53HG5;A8K4K9;Q15006;H0YAS9;E5RGJ2	Q53HG5;A8K4K9;Q15006	ER membrane protein complex subunit 2	EMC2	tr|Q53HG5|Q53HG5_HUMAN KIAA0103 variant (Fragment) OS=Homo sapiens OX=9606 PE=2 SV=1;tr|A8K4K9|A8K4K9_HUMAN cDNA FLJ76169 OS=Homo sapiens OX=9606 PE=2 SV=1;sp|Q15006|EMC2_HUMAN ER membrane protein complex subunit 2 OS=Homo sapiens OX=9606 GN=EMC2 PE=1 SV=1	5	7	7	7	29.3	34.761	297	32.147	8.4	27.3	11.8	8.4	4	4	70199000	140590000	83964000	46818000	37274000	45349000
Q5T094;Q9P0H9;O15258;Q5T092;A0A0A0MR06;Q5T091;Q6IBJ7;Q5T093	Q5T094;Q9P0H9;O15258;Q5T092;A0A0A0MR06;Q5T091;Q6IBJ7;Q5T093	Protein RER1	RER1	tr|Q5T094|Q5T094_HUMAN Protein RER1 OS=Homo sapiens OX=9606 GN=RER1 PE=2 SV=1;tr|Q9P0H9|Q9P0H9_HUMAN Protein RER1 OS=Homo sapiens OX=9606 GN=RER1 PE=1 SV=1;sp|O15258|RER1_HUMAN Protein RER1 OS=Homo sapiens OX=9606 GN=RER1 PE=1 SV=1;tr|Q5T092|Q5T092_HUMAN P	8	5	5	5	28.6	22.958	196	41.131	28.6	28.6	28.6	15.8	0	6.6	255570000	227330000	141870000	128690000	0	55387000
A8K3C3;P50991;B7Z9L0;B7Z2Z8;B7Z2F4	A8K3C3;P50991;B7Z9L0;B7Z2Z8;B7Z2F4	T-complex protein 1 subunit delta	CCT4	tr|A8K3C3|A8K3C3_HUMAN T-complex protein 1 subunit delta OS=Homo sapiens OX=9606 PE=2 SV=1;sp|P50991|TCPD_HUMAN T-complex protein 1 subunit delta OS=Homo sapiens OX=9606 GN=CCT4 PE=1 SV=4;tr|B7Z9L0|B7Z9L0_HUMAN T-complex protein 1 subunit delta OS=Homo sap	5	22	22	22	51.8	57.952	539	185.91	44.5	38.4	34.3	11.9	9.1	9.1	1456700000	1258100000	1188500000	614180000	565830000	548280000
A0A0B4J220;L0R588;E9PLD3;E9PRG8	A0A0B4J220;L0R588;E9PLD3;E9PRG8	Uncharacterized protein C11orf98	C11orf98;C11orf48	tr|A0A0B4J220|A0A0B4J220_HUMAN Chromosome 11 open reading frame 48, isoform CRA_c OS=Homo sapiens OX=9606 GN=C11orf98 PE=1 SV=1;tr|L0R588|L0R588_HUMAN Alternative protein C11orf48 OS=Homo sapiens OX=9606 GN=C11orf48 PE=4 SV=1;tr|E9PLD3|E9PLD3_HUMAN Unchara	4	2	2	2	17.1	14.234	123	6.2208	10.6	6.5	10.6	17.1	0	10.6	49713000	0	70591000	28341000	0	25012000
P08729;Q3KNV1;A0A1W2PRP1	P08729	Keratin, type II cytoskeletal 7	KRT7	sp|P08729|K2C7_HUMAN Keratin, type II cytoskeletal 7 OS=Homo sapiens OX=9606 GN=KRT7 PE=1 SV=5	3	35	31	4	61.2	51.385	469	323.31	58	58	59.9	53.3	54.8	55	33019000000	33373000000	32994000000	15684000000	13834000000	14672000000
Q5QNZ2;Q08ET0;A8K4W2;P24539;Q53GB3	Q5QNZ2;Q08ET0;A8K4W2;P24539;Q53GB3	ATP synthase F(0) complex subunit B1, mitochondrial	ATP5F1;hCG_39985	tr|Q5QNZ2|Q5QNZ2_HUMAN ATP synthase F(0) complex subunit B1, mitochondrial OS=Homo sapiens OX=9606 GN=ATP5PB PE=1 SV=1;tr|Q08ET0|Q08ET0_HUMAN Cell proliferation-inducing protein 47 OS=Homo sapiens OX=9606 GN=hCG_39985 PE=2 SV=1;tr|A8K4W2|A8K4W2_HUMAN cDNA	5	9	9	9	43.6	22.275	195	167.66	35.9	40	33.8	27.2	23.6	17.4	2676900000	2640700000	2767900000	1400700000	1101700000	1102000000
A0A024QZK8;P31942;Q53F48;B4DHY1;A0A024QZP1	A0A024QZK8;P31942;Q53F48;B4DHY1	Heterogeneous nuclear ribonucleoprotein H3	HNRPH3;HNRNPH3	tr|A0A024QZK8|A0A024QZK8_HUMAN Heterogeneous nuclear ribonucleoprotein H3 (2H9), isoform CRA_a OS=Homo sapiens OX=9606 GN=HNRPH3 PE=4 SV=1;sp|P31942|HNRH3_HUMAN Heterogeneous nuclear ribonucleoprotein H3 OS=Homo sapiens OX=9606 GN=HNRNPH3 PE=1 SV=2;tr|Q53F	5	14	13	13	50.6	36.926	346	152.18	41	34.4	34.4	21.7	31.5	23.7	2059100000	2204500000	1887400000	1325000000	725120000	693860000
G3V4W0;B4DY08;B2R5W2;G3V4C1;B3KX96;G3V2D6;G3V5X6;G3V3K6;G3V251	G3V4W0;B4DY08;B2R5W2;G3V4C1;B3KX96;G3V2D6		HNRNPC	tr|G3V4W0|G3V4W0_HUMAN Heterogeneous nuclear ribonucleoproteins C1/C2 (Fragment) OS=Homo sapiens OX=9606 GN=HNRNPC PE=1 SV=1;tr|B4DY08|B4DY08_HUMAN Heterogeneous nuclear ribonucleoproteins C1/C2 OS=Homo sapiens OX=9606 GN=HNRNPC PE=1 SV=1;tr|B2R5W2|B2R5W2_	9	18	18	1	54.2	28.916	262	180.44	40.5	43.9	40.5	36.6	43.1	37.8	10022000000	9692900000	8584100000	4516100000	4196800000	3954200000
P23921;B4DNN4;Q53GZ5;B4E0I8;B4DS95;E9PL69;B4DXB0;B4DXD1;E9PP77;H0YCY7	P23921;B4DNN4;Q53GZ5;B4E0I8;B4DS95;E9PL69;B4DXB0;B4DXD1	Ribonucleoside-diphosphate reductase large subunit;Ribonucleoside-diphosphate reductase	RRM1	sp|P23921|RIR1_HUMAN Ribonucleoside-diphosphate reductase large subunit OS=Homo sapiens OX=9606 GN=RRM1 PE=1 SV=1;tr|B4DNN4|B4DNN4_HUMAN Ribonucleoside-diphosphate reductase OS=Homo sapiens OX=9606 PE=2 SV=1;tr|Q53GZ5|Q53GZ5_HUMAN Ribonucleoside-diphosphat	10	16	16	16	30.7	90.069	792	69.148	14.8	14.9	18.7	1.3	1.3	1.3	214560000	210100000	224360000	111880000	97639000	81224000
A0A384N6H1;P13639;Q8TA90;B4DPU3;Q6PK56;B4DRE8;B4DMC6;Q6W6M8	A0A384N6H1;P13639;Q8TA90;B4DPU3;Q6PK56	Elongation factor 2	EEF2	tr|A0A384N6H1|A0A384N6H1_HUMAN Epididymis secretory sperm binding protein OS=Homo sapiens OX=9606 PE=2 SV=1;sp|P13639|EF2_HUMAN Elongation factor 2 OS=Homo sapiens OX=9606 GN=EEF2 PE=1 SV=4;tr|Q8TA90|Q8TA90_HUMAN Similar to Elongation factor 2b (Fragment)	8	35	34	34	46.3	95.337	858	215.47	34.8	30.2	35.2	9.6	8	10.3	1844300000	1904300000	1884900000	948150000	647800000	939170000
A0A0S2Z4C3;P07954;A0A0S2Z3X6;A0A0S2Z4H0;A0A0S2Z3S9;A0A0S2Z3W2;A0A0S2Z408	A0A0S2Z4C3;P07954	Fumarate hydratase, mitochondrial	FH	tr|A0A0S2Z4C3|A0A0S2Z4C3_HUMAN Epididymis secretory sperm binding protein (Fragment) OS=Homo sapiens OX=9606 GN=FH PE=2 SV=1;sp|P07954|FUMH_HUMAN Fumarate hydratase, mitochondrial OS=Homo sapiens OX=9606 GN=FH PE=1 SV=3	7	25	25	25	61.4	54.636	510	323.31	47.3	47.6	57.3	22.7	28.6	26.5	4803000000	4730300000	5329300000	1877000000	2393900000	2420300000
Q9NX20;E9PI14	Q9NX20;E9PI14	39S ribosomal protein L16, mitochondrial	MRPL16	sp|Q9NX20|RM16_HUMAN 39S ribosomal protein L16, mitochondrial OS=Homo sapiens OX=9606 GN=MRPL16 PE=1 SV=1;tr|E9PI14|E9PI14_HUMAN 39S ribosomal protein L16, mitochondrial (Fragment) OS=Homo sapiens OX=9606 GN=MRPL16 PE=1 SV=1	2	7	7	7	31.9	28.449	251	33.747	23.5	18.3	17.9	7.2	7.2	7.2	154010000	105900000	162190000	30361000	99693000	60055000
V9HW31;P06576;Q0QEN7;H0YH81;F8W079;F8W0P7;H0YI37;A0A2P9ARL1	V9HW31;P06576;Q0QEN7;H0YH81	ATP synthase subunit beta;ATP synthase subunit beta, mitochondrial	HEL-S-271;ATP5B	tr|V9HW31|V9HW31_HUMAN ATP synthase subunit beta OS=Homo sapiens OX=9606 GN=HEL-S-271 PE=2 SV=1;sp|P06576|ATPB_HUMAN ATP synthase subunit beta, mitochondrial OS=Homo sapiens OX=9606 GN=ATP5F1B PE=1 SV=3;tr|Q0QEN7|Q0QEN7_HUMAN ATP synthase subunit beta (Fra	8	27	27	27	70.7	56.559	529	323.31	53.5	67.7	62.6	39.1	32.1	35.5	22061000000	18363000000	23401000000	7903800000	11549000000	9316400000
F5GZS6;J3KPF3;P08195	F5GZS6;J3KPF3;P08195	4F2 cell-surface antigen heavy chain	SLC3A2	tr|F5GZS6|F5GZS6_HUMAN 4F2 cell-surface antigen heavy chain OS=Homo sapiens OX=9606 GN=SLC3A2 PE=1 SV=1;tr|J3KPF3|J3KPF3_HUMAN 4F2 cell-surface antigen heavy chain OS=Homo sapiens OX=9606 GN=SLC3A2 PE=1 SV=1;sp|P08195|4F2_HUMAN 4F2 cell-surface antigen hea	3	26	26	1	43.4	64.872	599	323.31	40.9	41.6	39.7	26.5	20.9	27	7413700000	7734500000	9610200000	3349800000	3398200000	4412400000
B5BUB1;A0A384MTR5;Q9Y265;E7ETR0;B3KRS7;H7C4G5;J3QLR1;H7C4I3	B5BUB1;A0A384MTR5;Q9Y265;E7ETR0;B3KRS7	RuvB-like 1	RUVBL1	tr|B5BUB1|B5BUB1_HUMAN RuvB-like helicase (Fragment) OS=Homo sapiens OX=9606 GN=RUVBL1 PE=2 SV=1;tr|A0A384MTR5|A0A384MTR5_HUMAN Epididymis secretory sperm binding protein OS=Homo sapiens OX=9606 PE=2 SV=1;sp|Q9Y265|RUVB1_HUMAN RuvB-like 1 OS=Homo sapiens O	8	15	15	15	45	50.215	456	84.938	27.2	20.4	36	0	5.3	3.7	333270000	180000000	300730000	0	165290000	79666000
Q6LET6;A0A024RAX2;P10620;F5H7F6;F5H6X2;F5H760;F5GX73;F5H613	Q6LET6;A0A024RAX2;P10620;F5H7F6;F5H6X2	Microsomal glutathione S-transferase 1	MGST1	tr|Q6LET6|Q6LET6_HUMAN MGST1 protein (Fragment) OS=Homo sapiens OX=9606 GN=MGST1 PE=2 SV=1;tr|A0A024RAX2|A0A024RAX2_HUMAN Microsomal glutathione S-transferase 1, isoform CRA_a OS=Homo sapiens OX=9606 GN=MGST1 PE=4 SV=1;sp|P10620|MGST1_HUMAN Microsomal glut	8	5	5	5	31	17.57	155	39.118	31	31	23.2	12.3	12.3	12.3	406070000	366610000	352530000	168700000	182220000	157900000
Q99735	Q99735	Microsomal glutathione S-transferase 2	MGST2	sp|Q99735|MGST2_HUMAN Microsomal glutathione S-transferase 2 OS=Homo sapiens OX=9606 GN=MGST2 PE=1 SV=1	1	1	1	1	9.5	16.62	147	6.8952	9.5	9.5	9.5	9.5	9.5	9.5	99388000	120290000	80676000	41787000	38869000	55790000
A0A384NL93;P10606;Q6FHM4;Q6FHJ9	A0A384NL93;P10606;Q6FHM4;Q6FHJ9	Cytochrome c oxidase subunit 5B, mitochondrial	COX5B	tr|A0A384NL93|A0A384NL93_HUMAN Epididymis secretory sperm binding protein OS=Homo sapiens OX=9606 PE=2 SV=1;sp|P10606|COX5B_HUMAN Cytochrome c oxidase subunit 5B, mitochondrial OS=Homo sapiens OX=9606 GN=COX5B PE=1 SV=2;tr|Q6FHM4|Q6FHM4_HUMAN COX5B protein	4	6	6	6	31	13.696	129	19.776	24.8	18.6	24	30.2	31	31	1523900000	2229500000	1332700000	783210000	789130000	749610000
B4DTY8;P56199	B4DTY8;P56199	Integrin alpha-1	ITGA1	tr|B4DTY8|B4DTY8_HUMAN cDNA FLJ61587, highly similar to Integrin alpha-1 (Fragment) OS=Homo sapiens OX=9606 PE=2 SV=1;sp|P56199|ITA1_HUMAN Integrin alpha-1 OS=Homo sapiens OX=9606 GN=ITGA1 PE=1 SV=2	2	17	17	17	14.4	130	1173	49.783	10	7.2	8.4	3.2	2.7	2.6	443480000	390300000	351460000	277950000	126400000	140170000
V9HWJ0;B4DJ30;Q14697;F5H6X6;B4DSM6;A0A024R592;B4DIW2	V9HWJ0;B4DJ30;Q14697;F5H6X6;B4DSM6;A0A024R592;B4DIW2	Neutral alpha-glucosidase AB	HEL-S-164nA;GANAB	tr|V9HWJ0|V9HWJ0_HUMAN Epididymis secretory sperm binding protein Li 164nA OS=Homo sapiens OX=9606 GN=HEL-S-164nA PE=2 SV=1;tr|B4DJ30|B4DJ30_HUMAN cDNA FLJ61290, highly similar to Neutral alpha-glucosidase AB OS=Homo sapiens OX=9606 PE=2 SV=1;sp|Q14697|GAN	7	36	36	9	41.1	106.87	944	233.71	35.3	34.3	35.7	9	8.3	8.3	2134500000	1911000000	2017600000	1105900000	820350000	860100000
A0A0S2Z4G7;A0A0S2Z491;P06748;A0A140VJQ2;A4ZU86;Q9BTI9;Q9NX34;V9HVU7;A0A024RAP1;E5RGW4;A0A024R3V9	A0A0S2Z4G7;A0A0S2Z491;P06748;A0A140VJQ2;A4ZU86;Q9BTI9	Nucleophosmin	NPM1	tr|A0A0S2Z4G7|A0A0S2Z4G7_HUMAN Nucleophosmin (Nucleolar phosphoprotein B23, numatrin), isoform CRA_f (Fragment) OS=Homo sapiens OX=9606 GN=NPM1 PE=2 SV=1;tr|A0A0S2Z491|A0A0S2Z491_HUMAN Nucleophosmin isoform 2 (Fragment) OS=Homo sapiens OX=9606 GN=NPM1 PE=2	11	14	14	10	66	29.464	265	323.31	60.4	48.7	63	54.3	49.1	45.3	42181000000	49469000000	34575000000	19376000000	23790000000	14899000000
F8VZJ2;B4DDI8;F8W0W4;H0YHX9;A0A024RB41;Q13765;E9PAV3;F8W1N5;F8VNW4	F8VZJ2;B4DDI8;F8W0W4;H0YHX9;A0A024RB41;Q13765;E9PAV3;F8W1N5;F8VNW4	Nascent polypeptide-associated complex subunit alpha;Nascent polypeptide-associated complex subunit alpha, muscle-specific form	NACA;hCG_2016482	tr|F8VZJ2|F8VZJ2_HUMAN Nascent polypeptide-associated complex subunit alpha OS=Homo sapiens OX=9606 GN=NACA PE=1 SV=1;tr|B4DDI8|B4DDI8_HUMAN cDNA FLJ53704, moderately similar to Nascent polypeptide-associated complex subunit alpha OS=Homo sapiens OX=9606 P	9	3	3	3	30.9	15.016	136	23.269	30.9	30.9	20.6	21.3	21.3	21.3	120130000	115820000	123650000	59141000	57362000	48977000
E5KNY5;P42704;B4DSR0;A0A0C4DG06;B8ZZ38;C9JCA9;H7C3W8;A0A2P9AFS2	E5KNY5;P42704;B4DSR0	Leucine-rich PPR motif-containing protein, mitochondrial	LRPPRC	tr|E5KNY5|E5KNY5_HUMAN Leucine-rich PPR-motif containing OS=Homo sapiens OX=9606 GN=LRPPRC PE=4 SV=1;sp|P42704|LPPRC_HUMAN Leucine-rich PPR motif-containing protein, mitochondrial OS=Homo sapiens OX=9606 GN=LRPPRC PE=1 SV=3;tr|B4DSR0|B4DSR0_HUMAN cDNA FLJ6	8	83	83	82	64.2	157.9	1394	323.31	57.5	53.7	56.2	27.3	25	20.2	11904000000	11141000000	12331000000	5784400000	5637100000	4888300000
E5KND5;Q96RP9;E5KND7;C9IZ01;D3DNL3;F8WAU4;A0A0S2Z5W5;Q9H9M0;C9JA25	E5KND5;Q96RP9;E5KND7;C9IZ01;D3DNL3;F8WAU4	Elongation factor G, mitochondrial	GFM1	tr|E5KND5|E5KND5_HUMAN Elongation factor G, mitochondrial OS=Homo sapiens OX=9606 GN=GFM1 PE=2 SV=1;sp|Q96RP9|EFGM_HUMAN Elongation factor G, mitochondrial OS=Homo sapiens OX=9606 GN=GFM1 PE=1 SV=2;tr|E5KND7|E5KND7_HUMAN Elongation factor G, mitochondrial	9	22	22	22	34	83.471	751	89.815	22.5	18.8	27.2	9.3	4.8	8.9	571090000	615520000	724120000	460640000	205340000	215420000
B7ZLD8;B7ZLD5;A0A024R8K7;A0A024R8T0;P16144;A0A024R8N2;Q59H46;Q2VP98;B4E3N0;J3QQL2;J3QRK0;J3KSH9	B7ZLD8;B7ZLD5;A0A024R8K7;A0A024R8T0;P16144;A0A024R8N2;Q59H46	Integrin beta;Integrin beta-4	ITGB4	tr|B7ZLD8|B7ZLD8_HUMAN Integrin beta OS=Homo sapiens OX=9606 GN=ITGB4 PE=2 SV=1;tr|B7ZLD5|B7ZLD5_HUMAN Integrin beta OS=Homo sapiens OX=9606 GN=ITGB4 PE=2 SV=1;tr|A0A024R8K7|A0A024R8K7_HUMAN Integrin beta OS=Homo sapiens OX=9606 GN=ITGB4 PE=3 SV=1;tr|A0A02	12	43	43	43	32.4	195.04	1752	205.42	20.9	19.3	22.5	4.7	4.6	3.9	951650000	898790000	948290000	543500000	386210000	361790000
V9HWB4;P11021;B4DEF7;REV__B4DLB6;REV__Q0IJ45;REV__H3BUZ0;REV__Q0IJ46;REV__A0A024R211;REV__X5D300;REV__X5D963;REV__Q9NXD2	V9HWB4;P11021	78 kDa glucose-regulated protein	HEL-S-89n;HSPA5	tr|V9HWB4|V9HWB4_HUMAN Epididymis secretory sperm binding protein Li 89n OS=Homo sapiens OX=9606 GN=HEL-S-89n PE=2 SV=1;sp|P11021|BIP_HUMAN Endoplasmic reticulum chaperone BiP OS=Homo sapiens OX=9606 GN=HSPA5 PE=1 SV=2	11	36	36	36	53.2	72.332	654	323.31	49.2	50.5	50.5	34.9	39.1	36.9	22363000000	20504000000	19111000000	8873600000	9860000000	9895700000
Q6ICQ8;P84095	Q6ICQ8;P84095	Rho-related GTP-binding protein RhoG	ARHG;RHOG	tr|Q6ICQ8|Q6ICQ8_HUMAN ARHG protein (Fragment) OS=Homo sapiens OX=9606 GN=ARHG PE=2 SV=1;sp|P84095|RHOG_HUMAN Rho-related GTP-binding protein RhoG OS=Homo sapiens OX=9606 GN=RHOG PE=1 SV=1	2	7	6	6	46.1	21.308	191	42.086	32.5	40.3	39.3	27.2	14.7	27.2	278610000	217930000	214340000	103410000	105850000	119250000
Q9BT22;K7EID2;A0A087WZJ8;Q6GMV1;K7EPU3;C9J202	Q9BT22;K7EID2	Chitobiosyldiphosphodolichol beta-mannosyltransferase	ALG1	sp|Q9BT22|ALG1_HUMAN Chitobiosyldiphosphodolichol beta-mannosyltransferase OS=Homo sapiens OX=9606 GN=ALG1 PE=1 SV=2;tr|K7EID2|K7EID2_HUMAN Chitobiosyldiphosphodolichol beta-mannosyltransferase (Fragment) OS=Homo sapiens OX=9606 GN=ALG1 PE=1 SV=8	6	9	9	9	25.2	52.518	464	75.793	14.2	21.6	20.7	2.2	2.2	2.2	172620000	181320000	451460000	128400000	125860000	118580000
Q12792;F8VS81;F8VRG3	Q12792;F8VS81	Twinfilin-1	TWF1	sp|Q12792|TWF1_HUMAN Twinfilin-1 OS=Homo sapiens OX=9606 GN=TWF1 PE=1 SV=3;tr|F8VS81|F8VS81_HUMAN Twinfilin-1 (Fragment) OS=Homo sapiens OX=9606 GN=TWF1 PE=1 SV=1	3	7	7	7	23.7	40.282	350	42.805	15.1	17.1	10.3	0	2.3	3.7	75265000	112440000	80103000	0	47284000	35394000
A0A384DVU0;Q8IY17;B4DEV3;M0QYT1;M0R2C2;M0R2K2;M0QYF5;M0QZK5;M0R2H4;A0A0B4NF33;M0QXH7;B3KXF3;B3KXH5;B4DMT7;Q6ZV29	A0A384DVU0;Q8IY17	Neuropathy target esterase	PNPLA6	tr|A0A384DVU0|A0A384DVU0_HUMAN Neuropathy target esterase OS=Homo sapiens OX=9606 GN=PNPLA6 PE=1 SV=1;sp|Q8IY17|PLPL6_HUMAN Neuropathy target esterase OS=Homo sapiens OX=9606 GN=PNPLA6 PE=1 SV=3	15	19	19	19	15.3	149.92	1365	61.864	9.7	7.6	9	1.8	0.8	0.8	153650000	232660000	253570000	146500000	81462000	68415000
P53621;A0A3B3IT15;A0A3B3IS84;A0A3B3ISC6;A0A3B3IU89;A0A3B3ITV3;A0A3B3ISK1;A0A3B3ITI7;A0A3B3IU78;A0A3B3IS23;A0A3B3ITX2	P53621;A0A3B3IT15;A0A3B3IS84;A0A3B3ISC6;A0A3B3IU89	Coatomer subunit alpha;Xenin;Proxenin	COPA	sp|P53621|COPA_HUMAN Coatomer subunit alpha OS=Homo sapiens OX=9606 GN=COPA PE=1 SV=2;tr|A0A3B3IT15|A0A3B3IT15_HUMAN Coatomer subunit alpha OS=Homo sapiens OX=9606 GN=COPA PE=4 SV=1;tr|A0A3B3IS84|A0A3B3IS84_HUMAN Coatomer subunit alpha OS=Homo sapiens OX=9	11	48	48	48	44.4	138.34	1224	195.09	26.5	28.3	31.9	4.8	5.1	4.2	1100600000	1469900000	1596300000	544500000	724650000	664650000
Q14165;F5H1S8;H0YG07;F5GX14	Q14165;F5H1S8	Malectin	MLEC	sp|Q14165|MLEC_HUMAN Malectin OS=Homo sapiens OX=9606 GN=MLEC PE=1 SV=1;tr|F5H1S8|F5H1S8_HUMAN Malectin (Fragment) OS=Homo sapiens OX=9606 GN=MLEC PE=1 SV=1	4	11	11	11	44.5	32.233	292	68.477	37.7	33.6	37.7	12	11.3	11.3	308050000	369540000	434920000	147260000	171530000	197750000
A0A0K0K1J6;D9IAI1;P30086;B4DRT4;V9HW05	A0A0K0K1J6;D9IAI1;P30086;B4DRT4;V9HW05	Phosphatidylethanolamine-binding protein 1;Hippocampal cholinergic neurostimulating peptide	HEL-S-34;PEBP1;HEL-210	tr|A0A0K0K1J6|A0A0K0K1J6_HUMAN Epididymis secretory protein Li 96 (Fragment) OS=Homo sapiens OX=9606 GN=HEL-S-96 PE=2 SV=1;tr|D9IAI1|D9IAI1_HUMAN Epididymis secretory protein Li 34 OS=Homo sapiens OX=9606 GN=HEL-S-34 PE=2 SV=1;sp|P30086|PEBP1_HUMAN Phospha	5	4	4	4	41.4	15.964	140	21.08	25	14.3	35	20.7	20.7	6.4	76223000	63353000	69753000	32368000	32535000	0
Q15907;H3BMH2;H3BSC1;A0A024R5Z8;P62491;B4DMN1;B4DQU5;M0R2D0;M0R377;H3BN38;P57735	Q15907;H3BMH2;H3BSC1;A0A024R5Z8;P62491;B4DMN1	Ras-related protein Rab-11B;Ras-related protein Rab-11A	RAB11B;RAB11A	sp|Q15907|RB11B_HUMAN Ras-related protein Rab-11B OS=Homo sapiens OX=9606 GN=RAB11B PE=1 SV=4;tr|H3BMH2|H3BMH2_HUMAN Ras-related protein Rab-11A (Fragment) OS=Homo sapiens OX=9606 GN=RAB11A PE=4 SV=1;tr|H3BSC1|H3BSC1_HUMAN Ras-related protein Rab-11A OS=Ho	11	14	14	14	64.2	24.488	218	118.54	50.5	54.1	54.6	27.5	17.9	17.9	1551800000	1486800000	1099800000	705470000	594350000	626980000
H0UID4;H0UID3;A8K916;A0A140VJE8;P63010;H0UID5;Q68DI0;A8K0G3;A0A087X253;B4DWG4;B4E261;A0A087WU93;A0A087WZQ6;A0A087WYD1;B4DIL5;Q96EL6;K7ERB2;K7EN71;K7EJX1;K7EJ01;H7C034;A0A087WXS3;K7EKZ5	H0UID4;H0UID3;A8K916;A0A140VJE8;P63010;H0UID5;Q68DI0;A8K0G3;A0A087X253;B4DWG4;B4E261;A0A087WU93;A0A087WZQ6;A0A087WYD1	AP complex subunit beta;AP-2 complex subunit beta	AP2B1;DKFZp781K0743	tr|H0UID4|H0UID4_HUMAN AP complex subunit beta OS=Homo sapiens OX=9606 GN=AP2B1 PE=3 SV=1;tr|H0UID3|H0UID3_HUMAN AP complex subunit beta OS=Homo sapiens OX=9606 GN=AP2B1 PE=3 SV=1;tr|A8K916|A8K916_HUMAN AP complex subunit beta OS=Homo sapiens OX=9606 PE=2	23	30	30	17	40.2	104.34	935	226.82	35.4	35.7	30.2	6.8	6.8	6.6	1349100000	1159000000	1242600000	608420000	563310000	579610000
Q5ST80;Q53HQ0;O75955;Q6IB58;A0A140T9R1;A2VCL5;A0A140T9W4;A0A140T9X0;A2AB12;A2AB09;A2AB10;A2AB13;A0A0G2JJQ6;A0A140T9C3;A0A140T959;A2AB11;A0A140T974;A0A140T9B1;A0A140T957;A0A140T910;A0A140T907;A0A140T905;A2ABJ5	Q5ST80;Q53HQ0;O75955;Q6IB58;A0A140T9R1;A2VCL5;A0A140T9W4;A0A140T9X0;A2AB12;A2AB09;A2AB10	Flotillin-1	FLOT1	tr|Q5ST80|Q5ST80_HUMAN FLOT1 OS=Homo sapiens OX=9606 GN=FLOT1 PE=2 SV=1;tr|Q53HQ0|Q53HQ0_HUMAN Flotillin 1 variant (Fragment) OS=Homo sapiens OX=9606 PE=2 SV=1;sp|O75955|FLOT1_HUMAN Flotillin-1 OS=Homo sapiens OX=9606 GN=FLOT1 PE=1 SV=3;tr|Q6IB58|Q6IB58_HU	23	14	14	14	46.8	47.355	427	156.2	35.8	43.3	37.2	7	9.8	9.8	608460000	432030000	501520000	151120000	306310000	263860000
Q6NUM9;B4DKE1;H7BZ16;H7BZ81;H7C3J0;I0EZ74;H0YGU3	Q6NUM9;B4DKE1;H7BZ16;H7BZ81	All-trans-retinol 13,14-reductase	RETSAT	sp|Q6NUM9|RETST_HUMAN All-trans-retinol 13,14-reductase OS=Homo sapiens OX=9606 GN=RETSAT PE=1 SV=2;tr|B4DKE1|B4DKE1_HUMAN cDNA FLJ54014, highly similar to All-trans-retinol 13,14-reductase OS=Homo sapiens OX=9606 PE=2 SV=1;tr|H7BZ16|H7BZ16_HUMAN All-trans	7	17	17	17	32.1	66.819	610	49.546	15.7	17.9	19.8	0	2.8	1.3	187960000	194840000	389360000	0	110170000	131580000
Q15397;B2RDG4;Q9NYH5	Q15397;B2RDG4	Pumilio domain-containing protein KIAA0020	KIAA0020	sp|Q15397|PUM3_HUMAN Pumilio homolog 3 OS=Homo sapiens OX=9606 GN=PUM3 PE=1 SV=3;tr|B2RDG4|B2RDG4_HUMAN cDNA, FLJ96597 OS=Homo sapiens OX=9606 PE=2 SV=1	3	16	16	16	25.6	73.584	648	97.354	15.4	21.5	18.2	3.7	3.7	3.7	438920000	371390000	419660000	277980000	152390000	148460000
A0A0A0MR02;A0A024QZT0;P45880;A0A024QZN9;B4DKM5;Q5JSD2;Q5JSD1;A2A3S1	A0A0A0MR02;A0A024QZT0;P45880;A0A024QZN9;B4DKM5;Q5JSD2;Q5JSD1	Voltage-dependent anion-selective channel protein 2	VDAC2	tr|A0A0A0MR02|A0A0A0MR02_HUMAN Voltage-dependent anion-selective channel protein 2 (Fragment) OS=Homo sapiens OX=9606 GN=VDAC2 PE=1 SV=1;tr|A0A024QZT0|A0A024QZT0_HUMAN Epididymis secretory sperm binding protein OS=Homo sapiens OX=9606 GN=VDAC2 PE=2 SV=1;sp	8	13	12	12	64.5	30.348	282	256.01	57.1	57.1	52.5	55	45.4	45	4520800000	4567200000	4219400000	2031000000	2155300000	2078100000
A0A0S2Z5U6;Q96C36;A0A087WTV6;A0A024R3Q9;A0A087WZR9;B3KMB7;Q4W8W1;J3KR12;B4DQK8;Q8NCZ0;A0A087WX69;A0A0S2Z578;A0A087WZF0	A0A0S2Z5U6;Q96C36;A0A087WTV6;A0A024R3Q9;A0A087WZR9;B3KMB7;Q4W8W1;J3KR12;B4DQK8	Pyrroline-5-carboxylate reductase 2;Pyrroline-5-carboxylate reductase	PYCR2;P5CR2	tr|A0A0S2Z5U6|A0A0S2Z5U6_HUMAN Pyrroline-5-carboxylate reductase (Fragment) OS=Homo sapiens OX=9606 GN=PYCR2 PE=2 SV=1;sp|Q96C36|P5CR2_HUMAN Pyrroline-5-carboxylate reductase 2 OS=Homo sapiens OX=9606 GN=PYCR2 PE=1 SV=1;tr|A0A087WTV6|A0A087WTV6_HUMAN Pyrro	13	11	11	10	42.8	33.637	320	184.54	31.2	35	40	15.3	19.7	16.2	892020000	768610000	846860000	372760000	416750000	393390000
Q8WWQ0;Q9NWP3	Q8WWQ0	PH-interacting protein	PHIP	sp|Q8WWQ0|PHIP_HUMAN PH-interacting protein OS=Homo sapiens OX=9606 GN=PHIP PE=1 SV=2	2	14	14	14	11.3	206.69	1821	53.93	8.1	7.7	7.7	0.7	1.4	0	165010000	138220000	176770000	50104000	101730000	0
O75947;A0PJH2;F5H608	O75947;A0PJH2	ATP synthase subunit d, mitochondrial	ATP5H	sp|O75947|ATP5H_HUMAN ATP synthase subunit d, mitochondrial OS=Homo sapiens OX=9606 GN=ATP5PD PE=1 SV=3;tr|A0PJH2|A0PJH2_HUMAN ATP5H protein (Fragment) OS=Homo sapiens OX=9606 GN=ATP5H PE=2 SV=1	3	12	12	12	70.2	18.491	161	71.708	60.2	65.8	53.4	39.8	49.7	49.7	2292600000	2297700000	2583700000	1284200000	1187700000	937590000
V9HWN7;P04075;H3BQN4;J3KPS3;A0A0M4FNU3;H3BPS8;H3BUH7;H3BR04;H3BR68;H3BMQ8;A4UCS9;H3BU78;A4UCT0;B7Z1L5;Q8NHT3;A0A087WXX2;A0A3B3IS80;A8K430;A0A024R145;P05062	V9HWN7;P04075;H3BQN4;J3KPS3;A0A0M4FNU3;H3BPS8	Fructose-bisphosphate aldolase;Fructose-bisphosphate aldolase A	HEL-S-87p;ALDOA	tr|V9HWN7|V9HWN7_HUMAN Fructose-bisphosphate aldolase OS=Homo sapiens OX=9606 GN=HEL-S-87p PE=2 SV=1;sp|P04075|ALDOA_HUMAN Fructose-bisphosphate aldolase A OS=Homo sapiens OX=9606 GN=ALDOA PE=1 SV=2;tr|H3BQN4|H3BQN4_HUMAN Fructose-bisphosphate aldolase OS=	20	19	19	16	66.5	39.42	364	221.02	64	58	47.5	28	33	31	2626100000	2538700000	3921400000	1338200000	1001900000	1982900000
A0A024R3M1;Q9P016	A0A024R3M1;Q9P016	Thymocyte nuclear protein 1	THYN1	tr|A0A024R3M1|A0A024R3M1_HUMAN Thymocyte nuclear protein 1, isoform CRA_a OS=Homo sapiens OX=9606 GN=THYN1 PE=4 SV=1;sp|Q9P016|THYN1_HUMAN Thymocyte nuclear protein 1 OS=Homo sapiens OX=9606 GN=THYN1 PE=1 SV=1	2	6	6	6	27.1	25.697	225	17.571	13.3	6.7	18.2	9.8	8.4	3.1	54758000	54156000	48496000	20447000	0	29572000
A0A024R3J7;P46977;A0A0C4DH80;E9PN73;E9PI32;H0YET6	A0A024R3J7;P46977	Dolichyl-diphosphooligosaccharide--protein glycosyltransferase subunit STT3A	hCG_2032701;STT3A	tr|A0A024R3J7|A0A024R3J7_HUMAN HCG2032701, isoform CRA_a OS=Homo sapiens OX=9606 GN=hCG_2032701 PE=4 SV=1;sp|P46977|STT3A_HUMAN Dolichyl-diphosphooligosaccharide--protein glycosyltransferase subunit STT3A OS=Homo sapiens OX=9606 GN=STT3A PE=1 SV=2	6	17	17	15	22.3	80.428	703	71.785	19.1	17.9	18.6	3.4	3.1	4.4	1038500000	1052800000	930420000	553260000	421770000	465660000
A0A384MQX1;P02545;Q5I6Y5;Q8N519;H0YAB0;A0A0C4DGC5;W5X314	A0A384MQX1;P02545;Q5I6Y5;Q8N519	Prelamin-A/C;Lamin-A/C	LMNA	tr|A0A384MQX1|A0A384MQX1_HUMAN Epididymis secretory sperm binding protein OS=Homo sapiens OX=9606 PE=2 SV=1;sp|P02545|LMNA_HUMAN Prelamin-A/C OS=Homo sapiens OX=9606 GN=LMNA PE=1 SV=1;tr|Q5I6Y5|Q5I6Y5_HUMAN Epididymis secretory sperm binding protein OS=Hom	7	52	52	4	72.6	74.139	664	323.31	63.3	71.1	69.1	55.3	57.2	57.4	57465000000	62660000000	57207000000	27805000000	27444000000	29386000000
O95168;F2Z3P9;C9JXQ9	O95168;F2Z3P9;C9JXQ9	NADH dehydrogenase [ubiquinone] 1 beta subcomplex subunit 4	NDUFB4	sp|O95168|NDUB4_HUMAN NADH dehydrogenase [ubiquinone] 1 beta subcomplex subunit 4 OS=Homo sapiens OX=9606 GN=NDUFB4 PE=1 SV=3;tr|F2Z3P9|F2Z3P9_HUMAN NADH dehydrogenase [ubiquinone] 1 beta subcomplex subunit 4 OS=Homo sapiens OX=9606 GN=NDUFB4 PE=1 SV=1;tr|	3	4	4	4	31	15.208	129	28.465	31	31	31	14	14	14	203910000	142290000	221110000	48802000	115190000	106770000
Q8WYJ5;Q53HJ8;Q9BX68	Q8WYJ5;Q53HJ8;Q9BX68	Histidine triad nucleotide-binding protein 2, mitochondrial	HINT2	tr|Q8WYJ5|Q8WYJ5_HUMAN Protein kinase C inhibitor-2 OS=Homo sapiens OX=9606 PE=2 SV=1;tr|Q53HJ8|Q53HJ8_HUMAN PKCI-1-related HIT protein variant (Fragment) OS=Homo sapiens OX=9606 PE=2 SV=1;sp|Q9BX68|HINT2_HUMAN Histidine triad nucleotide-binding protein 2,	3	4	4	4	45.3	13.918	128	67.922	45.3	39.8	45.3	5.5	11.7	5.5	226970000	246890000	249070000	159920000	39640000	145580000
C9J8Q5;X5DQN2;A8K435;X5D299;P51649;X5DNC0;X5D8T4;B4DGP6;Q8N3W7	C9J8Q5;X5DQN2;A8K435;X5D299;P51649;X5DNC0;X5D8T4;B4DGP6	Succinate-semialdehyde dehydrogenase, mitochondrial	ALDH5A1	tr|C9J8Q5|C9J8Q5_HUMAN Succinate-semialdehyde dehydrogenase, mitochondrial OS=Homo sapiens OX=9606 GN=ALDH5A1 PE=1 SV=1;tr|X5DQN2|X5DQN2_HUMAN Aldehyde dehydrogenase 5 family member A1 isoform B (Fragment) OS=Homo sapiens OX=9606 GN=ALDH5A1 PE=2 SV=1;tr|A8	9	10	10	10	25.2	53.867	507	43.141	16.8	16.8	20.3	0	1.4	1.4	172830000	188460000	298520000	0	111260000	99089000
Q53GW1;Q8WVM8;B7Z738;B7Z5N7;J3KNG4;G3V4I1;G3V5F3;G3V2M8;G3V3K9;G3V363;H0YJS6;G3V5E2;H0YJY1	Q53GW1;Q8WVM8;B7Z738;B7Z5N7	Sec1 family domain-containing protein 1	SCFD1	tr|Q53GW1|Q53GW1_HUMAN Vesicle transport-related protein isoform a variant (Fragment) OS=Homo sapiens OX=9606 PE=2 SV=1;sp|Q8WVM8|SCFD1_HUMAN Sec1 family domain-containing protein 1 OS=Homo sapiens OX=9606 GN=SCFD1 PE=1 SV=4;tr|B7Z738|B7Z738_HUMAN cDNA FLJ	13	15	15	15	34.7	72.307	642	72.626	21.5	15.4	18.4	6.9	9.3	7.2	254340000	188190000	362680000	67424000	185610000	132950000
C9J9K3;A0A024R2P0;A0A0C4DG17;P08865;A0A024R7P5	C9J9K3;A0A024R2P0;A0A0C4DG17;P08865;A0A024R7P5	40S ribosomal protein SA	RPSA;LOC388524	tr|C9J9K3|C9J9K3_HUMAN 40S ribosomal protein SA (Fragment) OS=Homo sapiens OX=9606 GN=RPSA PE=1 SV=8;tr|A0A024R2P0|A0A024R2P0_HUMAN 40S ribosomal protein SA OS=Homo sapiens OX=9606 GN=RPSA PE=3 SV=1;tr|A0A0C4DG17|A0A0C4DG17_HUMAN 40S ribosomal protein SA O	5	10	10	3	44.9	29.404	263	117.63	34.2	39.2	34.6	19.4	19.4	19.4	631070000	759230000	689800000	299150000	388610000	310970000
Q5U091;P01111	Q5U091;P01111	GTPase NRas	NRAS	tr|Q5U091|Q5U091_HUMAN Neuroblastoma RAS viral (V-ras) oncogene homolog OS=Homo sapiens OX=9606 GN=NRAS PE=2 SV=1;sp|P01111|RASN_HUMAN GTPase NRas OS=Homo sapiens OX=9606 GN=NRAS PE=1 SV=1	2	8	8	2	48.1	21.229	189	47.997	31.2	40.2	48.1	29.6	12.2	26.5	345700000	323130000	308330000	217470000	139260000	112570000
Q12846;B7Z425;C9JFM5;A0A087WWW0;H3BMK2	Q12846;B7Z425	Syntaxin-4	STX4;STX4A	sp|Q12846|STX4_HUMAN Syntaxin-4 OS=Homo sapiens OX=9606 GN=STX4 PE=1 SV=2;tr|B7Z425|B7Z425_HUMAN Syntaxin 4A (Placental), isoform CRA_a OS=Homo sapiens OX=9606 GN=STX4A PE=2 SV=1	5	10	10	10	47.5	34.18	297	28.367	31.3	18.5	20.9	0	9.8	9.8	361710000	159530000	216450000	0	130110000	106110000
B4DMF5;E9KL48;P00367;B4DMG8;Q53GW3;B4E0N9;B3KT18;A0A140VK14;P49448;Q59FQ4;Q14400;Q9BSD0;Q9UQV0;REV__E7EV89;REV__B4DVX3;REV__B4DVM9;REV__P29375;A6NF36	B4DMF5;E9KL48;P00367;B4DMG8;Q53GW3;B4E0N9;B3KT18;A0A140VK14;P49448;Q59FQ4	Glutamate dehydrogenase;Glutamate dehydrogenase 1, mitochondrial;Glutamate dehydrogenase 2, mitochondrial	GLUD1;GLUD2	tr|B4DMF5|B4DMF5_HUMAN Glutamate dehydrogenase OS=Homo sapiens OX=9606 PE=2 SV=1;tr|E9KL48|E9KL48_HUMAN Epididymis secretory sperm binding protein OS=Homo sapiens OX=9606 GN=GLUD1 PE=2 SV=1;sp|P00367|DHE3_HUMAN Glutamate dehydrogenase 1, mitochondrial OS=H	18	22	22	22	47	56.603	509	154.16	41.1	38.7	39.9	11.8	16.9	15.7	1583900000	1685800000	1758000000	736640000	981200000	700510000
A0A146IHP0;A4D2Q0;E9PHI4;H0Y742;O94901;H0Y6N5;A7MCZ7;B4E278;H7C2K3;Q5S4N2;H7C3X3;H7C019;C9JK55;C9K051	A0A146IHP0;A4D2Q0;E9PHI4;H0Y742;O94901;H0Y6N5;A7MCZ7;B4E278	SUN domain-containing protein 1	UNC84A;SUN1	tr|A0A146IHP0|A0A146IHP0_HUMAN SUN domain-containing protein 1 OS=Homo sapiens OX=9606 GN=SUN1 PE=2 SV=1;tr|A4D2Q0|A4D2Q0_HUMAN Unc-84 homolog A (C. elegans) OS=Homo sapiens OX=9606 GN=UNC84A PE=4 SV=1;tr|E9PHI4|E9PHI4_HUMAN SUN domain-containing protein 1	14	16	16	16	22.9	98.759	888	88.398	8.3	8	19.6	1.4	2.3	2.3	88217000	119710000	254650000	77420000	64034000	81497000
A0A024RA75;P31937;H7BZL2	A0A024RA75;P31937	3-hydroxyisobutyrate dehydrogenase;3-hydroxyisobutyrate dehydrogenase, mitochondrial	HIBADH	tr|A0A024RA75|A0A024RA75_HUMAN 3-hydroxyisobutyrate dehydrogenase OS=Homo sapiens OX=9606 GN=HIBADH PE=2 SV=1;sp|P31937|3HIDH_HUMAN 3-hydroxyisobutyrate dehydrogenase, mitochondrial OS=Homo sapiens OX=9606 GN=HIBADH PE=1 SV=2	3	11	11	11	41.1	35.329	336	72	31.2	33.6	29.2	18.5	11	8.6	497550000	394530000	362300000	198990000	192140000	215390000
C9JXB8;C9JNW5;V9HW01;P83731	C9JXB8;C9JNW5;V9HW01;P83731	60S ribosomal protein L24	RPL24;HEL-S-310	tr|C9JXB8|C9JXB8_HUMAN 60S ribosomal protein L24 OS=Homo sapiens OX=9606 GN=RPL24 PE=1 SV=1;tr|C9JNW5|C9JNW5_HUMAN 60S ribosomal protein L24 OS=Homo sapiens OX=9606 GN=RPL24 PE=1 SV=1;tr|V9HW01|V9HW01_HUMAN Epididymis secretory protein Li 310 OS=Homo sapie	4	5	5	5	39.7	14.369	121	25.784	32.2	32.2	39.7	32.2	32.2	32.2	2277600000	2387000000	2435500000	893610000	1376000000	1180600000
B5BUE6;P17844;B4DN41;J3KTA4;B4DNG2;Q7Z2V5;Q59E92;J3QRQ7;J3KRZ1;J3QSF1;J3KRX8;J3QR02;C1IK54;J3KTQ4;X6RLV5;J3QKN9;J3QS79;J3QLG9;J3QR62;J3QRN5	B5BUE6;P17844;B4DN41;J3KTA4;B4DNG2;Q7Z2V5;Q59E92	Probable ATP-dependent RNA helicase DDX5	DDX5;DKFZp686J01190	tr|B5BUE6|B5BUE6_HUMAN ATP-dependent RNA helicase DDX5 (Fragment) OS=Homo sapiens OX=9606 GN=DDX5 PE=2 SV=1;sp|P17844|DDX5_HUMAN Probable ATP-dependent RNA helicase DDX5 OS=Homo sapiens OX=9606 GN=DDX5 PE=1 SV=1;tr|B4DN41|B4DN41_HUMAN cDNA FLJ53366, highly	20	31	31	22	50.3	69.12	614	296.64	43.6	45.8	41.7	26.2	24.1	30.3	6447600000	5813200000	5398700000	2618900000	2944300000	3041300000
A0A140VJX1;P24752;H0YEL7;E9PRQ6;E9PKF3	A0A140VJX1;P24752	Acetyl-CoA acetyltransferase, mitochondrial	ACAT1	tr|A0A140VJX1|A0A140VJX1_HUMAN Testicular tissue protein Li 198 OS=Homo sapiens OX=9606 PE=2 SV=1;sp|P24752|THIL_HUMAN Acetyl-CoA acetyltransferase, mitochondrial OS=Homo sapiens OX=9606 GN=ACAT1 PE=1 SV=1	5	21	21	21	67.2	45.199	427	323.31	56.2	49.6	46.1	36.8	38.9	36.8	3756100000	3745100000	3878300000	1737400000	1871800000	1937200000
A8K4Z4;A0A024RBS2;P05388;F8VWS0;Q53HW2;Q53HK9;F8VU65;F8VW21;Q6NSF2;G3V210;F8VZS0;F8VQY6;F8VPE8;F8VRK7;B4E3D5;Q8NHW5;F8VS58;F8VWV4;Q3MHV2;F8W1K8;F8VYN4	A8K4Z4;A0A024RBS2;P05388;F8VWS0;Q53HW2;Q53HK9;F8VU65;F8VW21;Q6NSF2;G3V210;F8VZS0;F8VQY6;F8VPE8;F8VRK7;B4E3D5;Q8NHW5;F8VS58	60S acidic ribosomal protein P0;60S acidic ribosomal protein P0-like	RPLP0;RPLP0P6	tr|A8K4Z4|A8K4Z4_HUMAN 60S acidic ribosomal protein P0 OS=Homo sapiens OX=9606 PE=2 SV=1;tr|A0A024RBS2|A0A024RBS2_HUMAN 60S acidic ribosomal protein P0 OS=Homo sapiens OX=9606 GN=RPLP0 PE=3 SV=1;sp|P05388|RLA0_HUMAN 60S acidic ribosomal protein P0 OS=Homo	21	15	15	15	55.5	34.239	317	163.08	55.5	51.7	55.5	39.7	37.5	37.5	8297000000	7101300000	7544500000	3824400000	3584800000	3786200000
P08754;Q5T697;P19087;A0A024R2Z1;B3KP89;P11488;P09471;A8MTJ3;A0A1W2PRE1;A2A2R6;A0A1W2PQK2;A0A087WTB6;A0A1W2PRJ7;Q6AWC5;A0A087WZE5;A0A1W2PS82;H3BTM2;A0A1W2PP38;Q8N6I9	P08754	Guanine nucleotide-binding protein G(k) subunit alpha	GNAI3	sp|P08754|GNAI3_HUMAN Guanine nucleotide-binding protein G(k) subunit alpha OS=Homo sapiens OX=9606 GN=GNAI3 PE=1 SV=3	19	12	6	6	41	40.532	354	95.519	41	41	39.3	20.9	24.9	20.1	719720000	650650000	575100000	293930000	336250000	320850000
Q6IBP2;P30519;B3KSE0;Q6FHB5;A0A087WT44;Q53HF1;I3L159;I3L1F5;I3L4P8;A0A1B0GXH0;I3L463;I3L276;I3L1Y2	Q6IBP2;P30519;B3KSE0;Q6FHB5;A0A087WT44;Q53HF1;I3L159;I3L1F5	Heme oxygenase 2	HMOX2	tr|Q6IBP2|Q6IBP2_HUMAN Heme oxygenase OS=Homo sapiens OX=9606 GN=HMOX2 PE=2 SV=1;sp|P30519|HMOX2_HUMAN Heme oxygenase 2 OS=Homo sapiens OX=9606 GN=HMOX2 PE=1 SV=2;tr|B3KSE0|B3KSE0_HUMAN Heme oxygenase OS=Homo sapiens OX=9606 PE=2 SV=1;tr|Q6FHB5|Q6FHB5_HUMA	13	14	14	14	63.6	36.014	316	56.982	44.6	45.9	39.6	6	2.5	2.5	340240000	193670000	278760000	178410000	118070000	102490000
B3KQF0;A0A0S2Z5M1;Q9UGP8;B3KNE7;B3KWU4;A0A0S2Z518;A6PVC9	B3KQF0;A0A0S2Z5M1;Q9UGP8;B3KNE7	Translocation protein SEC63 homolog	SEC63	tr|B3KQF0|B3KQF0_HUMAN cDNA FLJ90354 fis, clone NT2RP2003390, highly similar to Translocation protein SEC63 homolog OS=Homo sapiens OX=9606 PE=2 SV=1;tr|A0A0S2Z5M1|A0A0S2Z5M1_HUMAN SEC63-like (S. cerevisiae) (Fragment) OS=Homo sapiens OX=9606 GN=SEC63 PE=2	7	22	22	22	35.4	87.998	760	113.07	22.8	26.1	30.5	5.7	7.9	8.6	791350000	749970000	757050000	195530000	436330000	496780000
P35606;B4E2C9;D6RBT6;D6R997;D6RBZ7;D6RCL6;D6RBG7;H0YAC7;H0Y938	P35606	Coatomer subunit beta	COPB2	sp|P35606|COPB2_HUMAN Coatomer subunit beta OS=Homo sapiens OX=9606 GN=COPB2 PE=1 SV=2	9	27	27	27	37.1	102.49	906	127.92	23	17.1	28.3	5.2	5.6	4.5	563690000	537220000	570790000	215040000	373130000	233500000
Q13740;F5GXJ9;B3KNN9;B4DX43;H7C543	Q13740;F5GXJ9;B3KNN9	CD166 antigen	ALCAM	sp|Q13740|CD166_HUMAN CD166 antigen OS=Homo sapiens OX=9606 GN=ALCAM PE=1 SV=2;tr|F5GXJ9|F5GXJ9_HUMAN CD166 antigen OS=Homo sapiens OX=9606 GN=ALCAM PE=1 SV=1;tr|B3KNN9|B3KNN9_HUMAN cDNA FLJ30070 fis, clone ASTRO2000046, highly similar to CD166 ANTIGEN OS=	5	11	11	11	22.6	65.102	583	82.159	17.7	14.1	19.6	6.7	3.6	1.9	342710000	204370000	692980000	392340000	151940000	67415000
B3KRY3;A0A024RDY3;P11279;Q59FZ0	B3KRY3;A0A024RDY3;P11279	Lysosome-associated membrane glycoprotein 1	LAMP1	tr|B3KRY3|B3KRY3_HUMAN cDNA FLJ35079 fis, clone PLACE6005283, highly similar to Lysosome-associated membrane glycoprotein 1 OS=Homo sapiens OX=9606 PE=2 SV=1;tr|A0A024RDY3|A0A024RDY3_HUMAN Lysosomal-associated membrane protein 1, isoform CRA_a OS=Homo sapi	4	6	6	6	14.9	42.585	395	47.067	14.9	14.9	14.9	7.1	5.1	5.1	933670000	1010200000	1333600000	678110000	458950000	486840000
Q5HYB6;B2RDE1;A0A0S2Z4G4;A0A087WWU8;A0A0S2Z4I4;Q5VU61;Q8NAG3;B4DWT5;A0A0S2Z4G8;D6R904;D6RFM2	Q5HYB6;B2RDE1;A0A0S2Z4G4;A0A087WWU8;A0A0S2Z4I4;Q5VU61;Q8NAG3;B4DWT5;A0A0S2Z4G8		DKFZp686J1372;TPM3	tr|Q5HYB6|Q5HYB6_HUMAN Epididymis luminal protein 189 OS=Homo sapiens OX=9606 GN=TPM3 PE=1 SV=1;tr|B2RDE1|B2RDE1_HUMAN cDNA, FLJ96568, highly similar to Homo sapiens tropomyosin 3 (TPM3), mRNA OS=Homo sapiens OX=9606 PE=2 SV=1;tr|A0A0S2Z4G4|A0A0S2Z4G4_HUMA	11	16	16	4	53.4	27.175	232	91.624	42.7	45.3	35.3	25.9	35.3	35.3	1573100000	1830000000	1925500000	888340000	890980000	861750000
P26368;B5BU25;K7ENG2;K7ELP8	P26368;B5BU25;K7ENG2	Splicing factor U2AF 65 kDa subunit	U2AF2	sp|P26368|U2AF2_HUMAN Splicing factor U2AF 65 kDa subunit OS=Homo sapiens OX=9606 GN=U2AF2 PE=1 SV=4;tr|B5BU25|B5BU25_HUMAN U2 snRNP auxiliary factor large subunit OS=Homo sapiens OX=9606 GN=U2AF2 PE=2 SV=1;tr|K7ENG2|K7ENG2_HUMAN U2 snRNP auxiliary factor	4	11	11	11	39.8	53.5	475	107.08	36.8	31.2	38.1	15.4	15.4	13.5	780600000	676050000	927380000	575200000	298220000	315460000
P35659;B4DFG0;B4DNW3;H0Y8X0;D6RDA2;H0Y993;Q6MZJ9;D6R9L5	P35659;B4DFG0;B4DNW3;H0Y8X0	Protein DEK	DEK	sp|P35659|DEK_HUMAN Protein DEK OS=Homo sapiens OX=9606 GN=DEK PE=1 SV=1;tr|B4DFG0|B4DFG0_HUMAN cDNA FLJ53031, highly similar to Protein DEK OS=Homo sapiens OX=9606 GN=DEK PE=1 SV=1;tr|B4DNW3|B4DNW3_HUMAN cDNA FLJ51914, highly similar to Protein DEK OS=Hom	8	9	9	9	28.8	42.674	375	71.972	16	13.1	28.5	6.1	11.7	8.5	577100000	688250000	644900000	180000000	428440000	345910000
Q9Y6C9;Q53G34;B4DHQ0	Q9Y6C9;Q53G34	Mitochondrial carrier homolog 2	MTCH2	sp|Q9Y6C9|MTCH2_HUMAN Mitochondrial carrier homolog 2 OS=Homo sapiens OX=9606 GN=MTCH2 PE=1 SV=1;tr|Q53G34|Q53G34_HUMAN Mitochondrial carrier homolog 2 variant (Fragment) OS=Homo sapiens OX=9606 PE=2 SV=1	3	13	13	3	59.4	33.331	303	182.64	52.1	49.8	52.5	18.2	20.8	15.8	2792500000	2681100000	2148200000	577960000	1864200000	1366800000
D3DPU2;B2RDY9;Q01518;B4DNW7;B4DI38;B4DNY3;B4DNA3;B4DUZ8;Q5T0R7;Q5T0R6;Q5T0R5;Q5T0R4;Q5T0R3;Q5T0R2;Q5T0R1;Q5T0R9;Q5T0R8;Q5T0S3;B7Z385;Q5JPJ8;A0A087X0J3;A0A087WZ15;E9PDI2;B7Z4M3;P40123	D3DPU2;B2RDY9;Q01518;B4DNW7;B4DI38;B4DNY3;B4DNA3;B4DUZ8;Q5T0R7;Q5T0R6;Q5T0R5;Q5T0R4;Q5T0R3;Q5T0R2;Q5T0R1	Adenylyl cyclase-associated protein;Adenylyl cyclase-associated protein 1	CAP1	tr|D3DPU2|D3DPU2_HUMAN Adenylyl cyclase-associated protein OS=Homo sapiens OX=9606 GN=CAP1 PE=2 SV=1;tr|B2RDY9|B2RDY9_HUMAN Adenylyl cyclase-associated protein OS=Homo sapiens OX=9606 PE=2 SV=1;sp|Q01518|CAP1_HUMAN Adenylyl cyclase-associated protein 1 OS=	25	16	16	16	44.4	51.672	475	105.74	29.5	28.2	31.4	5.9	2.1	10.3	419970000	341970000	437000000	161720000	204880000	238950000
O95202;D3DVQ1	O95202;D3DVQ1	LETM1 and EF-hand domain-containing protein 1, mitochondrial	LETM1	sp|O95202|LETM1_HUMAN Mitochondrial proton/calcium exchanger protein OS=Homo sapiens OX=9606 GN=LETM1 PE=1 SV=1;tr|D3DVQ1|D3DVQ1_HUMAN Leucine zipper-EF-hand containing transmembrane protein 1, isoform CRA_a OS=Homo sapiens OX=9606 GN=LETM1 PE=4 SV=1	2	20	20	20	35.3	83.353	739	137.93	30.2	26.4	27.2	4.1	5.5	7.2	957000000	909900000	941510000	532010000	443480000	447730000
Q9UPN1;F8VYE8;A0A024RBP2;P36873;F8VR82;F8W0W8;A0A087WYY5	Q9UPN1;F8VYE8;A0A024RBP2;P36873;F8VR82;F8W0W8;A0A087WYY5	Serine/threonine-protein phosphatase;Serine/threonine-protein phosphatase PP1-gamma catalytic subunit	PPP1CC	tr|Q9UPN1|Q9UPN1_HUMAN Serine/threonine-protein phosphatase (Fragment) OS=Homo sapiens OX=9606 GN=PPP1CC PE=3 SV=1;tr|F8VYE8|F8VYE8_HUMAN Serine/threonine-protein phosphatase OS=Homo sapiens OX=9606 GN=PPP1CC PE=1 SV=1;tr|A0A024RBP2|A0A024RBP2_HUMAN Serine	7	12	2	2	52.7	33.773	294	15.881	44.6	36.4	44.9	9.5	6.8	6.8	87241000	41973000	97235000	0	35989000	40580000
A0A024R9Y7;Q9UNF1;B4DX55;Q5H909;Q5H907;B4DNG7;B4DWM5;Q9BX88;Q9BX89;A0A087X070;Q9NVY3;Q9BX91;G5E9N2;Q9BX90;A0A024R9X0;B4DS47;B4DK08;Q12816	A0A024R9Y7;Q9UNF1;B4DX55;Q5H909;Q5H907	Melanoma-associated antigen D2	MAGED2	tr|A0A024R9Y7|A0A024R9Y7_HUMAN Melanoma antigen family D, 2, isoform CRA_a OS=Homo sapiens OX=9606 GN=MAGED2 PE=4 SV=1;sp|Q9UNF1|MAGD2_HUMAN Melanoma-associated antigen D2 OS=Homo sapiens OX=9606 GN=MAGED2 PE=1 SV=2;tr|B4DX55|B4DX55_HUMAN cDNA FLJ58171, mo	18	15	15	15	29.7	64.953	606	124.7	19.5	22.4	11.1	6.9	5.9	2.1	413060000	343970000	354300000	403790000	92714000	69777000
E5RHW4;A0A384ME54;O94905;E5RJ09	E5RHW4;A0A384ME54;O94905;E5RJ09	Erlin-2	ERLIN2	tr|E5RHW4|E5RHW4_HUMAN Erlin-2 (Fragment) OS=Homo sapiens OX=9606 GN=ERLIN2 PE=1 SV=1;tr|A0A384ME54|A0A384ME54_HUMAN Epididymis secretory sperm binding protein OS=Homo sapiens OX=9606 PE=2 SV=1;sp|O94905|ERLN2_HUMAN Erlin-2 OS=Homo sapiens OX=9606 GN=ERLIN	4	14	14	11	51.2	37.725	338	123.79	38.5	38.2	42.3	6.5	27.8	20.7	800420000	692650000	913510000	160110000	528300000	540090000
R4GNH3;A8K781;A0A140VK42;P17980;E9PM69;E9PKD5;E9PMD8;E9PN50;E9PLG2	R4GNH3;A8K781;A0A140VK42;P17980;E9PM69;E9PKD5;E9PMD8	26S protease regulatory subunit 6A	PSMC3	tr|R4GNH3|R4GNH3_HUMAN 26S proteasome regulatory subunit 6A OS=Homo sapiens OX=9606 GN=PSMC3 PE=1 SV=1;tr|A8K781|A8K781_HUMAN cDNA FLJ75299, highly similar to Xenopus laevis proteasome (prosome, macropain) 26S subunit, ATPase 3, mRNA OS=Homo sapiens OX=960	9	13	13	13	42.6	47.352	423	82.912	27.2	34.5	21.3	0	6.6	6.6	227900000	352650000	283380000	0	166490000	127980000
A0A0K0K1H7;A2A274;Q99798;B4DZ08;B2RBW5;B4DLY4;B4DJW1;Q71UF1;B4DW08;B4DEC3;O75944	A0A0K0K1H7;A2A274;Q99798;B4DZ08;B2RBW5;B4DLY4;B4DJW1;Q71UF1;B4DW08;B4DEC3	Aconitate hydratase, mitochondrial	ACO2	tr|A0A0K0K1H7|A0A0K0K1H7_HUMAN Aconitate hydratase, mitochondrial OS=Homo sapiens OX=9606 GN=HEL-S-284 PE=2 SV=1;tr|A2A274|A2A274_HUMAN Aconitate hydratase, mitochondrial OS=Homo sapiens OX=9606 GN=ACO2 PE=1 SV=1;sp|Q99798|ACON_HUMAN Aconitate hydratase, m	11	30	30	30	48.7	85.564	780	225.15	34.4	38.6	42.6	3.1	7.1	5.6	1117100000	1009100000	1128700000	593760000	532490000	539560000
E7ETK0;A0A2R8Y849;A0A087WUS0;A0A2R8YD14;P62847;A0A2R8Y8A0	E7ETK0;A0A2R8Y849;A0A087WUS0;A0A2R8YD14;P62847	40S ribosomal protein S24	RPS24	tr|E7ETK0|E7ETK0_HUMAN 40S ribosomal protein S24 OS=Homo sapiens OX=9606 GN=RPS24 PE=1 SV=1;tr|A0A2R8Y849|A0A2R8Y849_HUMAN 40S ribosomal protein S24 OS=Homo sapiens OX=9606 GN=RPS24 PE=1 SV=1;tr|A0A087WUS0|A0A087WUS0_HUMAN 40S ribosomal protein S24 OS=Homo	6	5	5	5	35.9	15.197	131	32.026	29.8	35.9	35.9	35.1	26	17.6	1332200000	1557000000	1102500000	672370000	569160000	811530000
V9HW22;Q53GZ6;P11142;E9PKE3;Q96IS6;B3KTV0;Q53HF2;E9PNE6;B4E1Q1;A8K7Q2;E9PN89;E9PQQ4;E9PQK7;E9PLF4;B4DTX2;E9PPY6;E9PS65;Q96BE0;Q96H53;E9PN25;E9PM13;A0A384MDT7;A0A024R6B5;P54652;E9PI65;Q9NZ87;Q9NWW3;A4D111;B3KUS2;A4D110	V9HW22;Q53GZ6;P11142;E9PKE3;Q96IS6;B3KTV0;Q53HF2;E9PNE6;B4E1Q1;A8K7Q2;E9PN89	Heat shock cognate 71 kDa protein	HEL-S-72p;HSPA8	tr|V9HW22|V9HW22_HUMAN Epididymis luminal protein 33 OS=Homo sapiens OX=9606 GN=HEL-S-72p PE=2 SV=1;tr|Q53GZ6|Q53GZ6_HUMAN Heat shock 70kDa protein 8 isoform 1 variant (Fragment) OS=Homo sapiens OX=9606 PE=2 SV=1;sp|P11142|HSP7C_HUMAN Heat shock cognate 71	30	30	30	15	51.7	70.897	646	323.31	39.3	42.9	47.7	33.7	33.3	35.1	11884000000	13216000000	11376000000	5280500000	6577500000	6921000000
Q9HBH0;V9GY67;A8K0B7;F5GXB1;V9GYQ1	Q9HBH0;V9GY67;A8K0B7	Rho-related GTP-binding protein RhoF	RHOF	sp|Q9HBH0|RHOF_HUMAN Rho-related GTP-binding protein RhoF OS=Homo sapiens OX=9606 GN=RHOF PE=1 SV=1;tr|V9GY67|V9GY67_HUMAN Rho-related GTP-binding protein RhoF OS=Homo sapiens OX=9606 GN=RHOF PE=1 SV=1;tr|A8K0B7|A8K0B7_HUMAN cDNA FLJ75043, highly similar t	5	7	7	7	45	23.625	211	51.454	32.2	32.2	40.3	22.3	12.8	8.1	197350000	182300000	191520000	111730000	119050000	64020000
F8W6I7;A0A024RB53;A0A024RAZ7;P09651;Q6IPF2;Q0VAC0;A0A024RC46;Q9BSM5;F8VZ49;F8VTQ5;A0A024QZ98;Q32P51;B4E0B5;A0A2R8Y4L2;H0YH80;B4DP35;F8W646;F8VYN5;Q3MI39	F8W6I7;A0A024RB53;A0A024RAZ7;P09651;Q6IPF2;Q0VAC0;A0A024RC46;Q9BSM5;F8VZ49;F8VTQ5;A0A024QZ98;Q32P51;B4E0B5;A0A2R8Y4L2	Heterogeneous nuclear ribonucleoprotein A1;Heterogeneous nuclear ribonucleoprotein A1, N-terminally processed;Heterogeneous nuclear ribonucleoprotein A1-like 2	HNRNPA1;HNRPA1;hCG_2020860;RP11-78J21.1;HNRNPA1L2	tr|F8W6I7|F8W6I7_HUMAN Heterogeneous nuclear ribonucleoprotein A1 OS=Homo sapiens OX=9606 GN=HNRNPA1 PE=1 SV=2;tr|A0A024RB53|A0A024RB53_HUMAN Epididymis secretory sperm binding protein OS=Homo sapiens OX=9606 GN=HNRPA1 PE=2 SV=1;tr|A0A024RAZ7|A0A024RAZ7_HU	19	17	16	16	60.9	33.155	307	323.31	54.1	54.4	54.1	44.6	30	26.7	12933000000	14246000000	12300000000	3385700000	7870600000	9239900000
C9JY28;H7C4Q5;C9JRX8;F5H189;Q9HD34	C9JY28;H7C4Q5;C9JRX8;F5H189;Q9HD34	LYR motif-containing protein 4	LYRM4	tr|C9JY28|C9JY28_HUMAN LYR motif-containing protein 4 OS=Homo sapiens OX=9606 GN=LYRM4 PE=1 SV=1;tr|H7C4Q5|H7C4Q5_HUMAN LYR motif-containing protein 4 (Fragment) OS=Homo sapiens OX=9606 GN=LYRM4 PE=1 SV=2;tr|C9JRX8|C9JRX8_HUMAN LYR motif-containing protein	5	2	2	2	28.6	8.2474	70	18.205	20	8.6	20	0	20	20	69814000	0	34448000	0	24543000	29737000
Q5RLJ0;Q549M8;Q9Y224;G3V4C6;H0YJB9;G3V4E7;B4DN28;P53708	Q5RLJ0;Q549M8;Q9Y224;G3V4C6	UPF0568 protein C14orf166	C14orf166	tr|Q5RLJ0|Q5RLJ0_HUMAN CLE OS=Homo sapiens OX=9606 PE=2 SV=1;tr|Q549M8|Q549M8_HUMAN CLE7 OS=Homo sapiens OX=9606 GN=C14orf166 PE=2 SV=1;sp|Q9Y224|RTRAF_HUMAN RNA transcription, translation and transport factor protein OS=Homo sapiens OX=9606 GN=RTRAF PE=1	8	11	11	11	52.9	27.969	244	102.58	40.6	40.2	34.4	11.9	9.4	9.4	271540000	210550000	420730000	172990000	149250000	148640000
A0A023T6R1;Q96A72;F5H6P7;F5H6N1;F5H3U9;F5H124	A0A023T6R1;Q96A72;F5H6P7;F5H6N1	Protein mago nashi homolog 2	FLJ10292;MAGOHB	tr|A0A023T6R1|A0A023T6R1_HUMAN Mago nashi protein OS=Homo sapiens OX=9606 GN=FLJ10292 PE=2 SV=1;sp|Q96A72|MGN2_HUMAN Protein mago nashi homolog 2 OS=Homo sapiens OX=9606 GN=MAGOHB PE=1 SV=1;tr|F5H6P7|F5H6P7_HUMAN Protein mago nashi homolog 2 OS=Homo sapien	6	7	7	1	47.3	17.276	148	62.426	43.2	31.8	37.2	13.5	23.6	0	568190000	396090000	532760000	252410000	268510000	0
A8KAH9;P62834;Q5U0C3;A0A075B6Q0	A8KAH9;P62834;Q5U0C3;A0A075B6Q0	Ras-related protein Rap-1A	RAP1A	tr|A8KAH9|A8KAH9_HUMAN RAP1A, member of RAS oncogene family OS=Homo sapiens OX=9606 GN=RAP1A PE=2 SV=1;sp|P62834|RAP1A_HUMAN Ras-related protein Rap-1A OS=Homo sapiens OX=9606 GN=RAP1A PE=1 SV=1;tr|Q5U0C3|Q5U0C3_HUMAN RAP1A, member of RAS oncogene family O	4	8	2	2	45.7	20.987	184	6.1663	45.1	38	38.6	29.9	23.4	23.4	143550000	245590000	167010000	83806000	111400000	97277000
A0A024RBY9;P53701;Q68D50	A0A024RBY9;P53701;Q68D50	Cytochrome c-type heme lyase	HCCS;DKFZp779I1858	tr|A0A024RBY9|A0A024RBY9_HUMAN Cytochrome c heme lyase OS=Homo sapiens OX=9606 GN=HCCS PE=3 SV=1;sp|P53701|CCHL_HUMAN Cytochrome c-type heme lyase OS=Homo sapiens OX=9606 GN=HCCS PE=1 SV=1;tr|Q68D50|Q68D50_HUMAN Cytochrome c heme lyase OS=Homo sapiens OX=9	3	14	14	14	62.3	30.601	268	60.349	56	42.9	55.6	5.6	11.9	19.8	642550000	491290000	608870000	147300000	342240000	428480000
A0A090N7X1;A0A090N7Y2;Q9UG63;C9JHK9;C9JZV3	A0A090N7X1;A0A090N7Y2;Q9UG63	ATP-binding cassette sub-family F member 2	ABCF2	tr|A0A090N7X1|A0A090N7X1_HUMAN ATP-binding cassette, sub-family F (GCN20), member 2 OS=Homo sapiens OX=9606 GN=ABCF2 PE=4 SV=1;tr|A0A090N7Y2|A0A090N7Y2_HUMAN ATP-binding cassette, sub-family F (GCN20), member 2 OS=Homo sapiens OX=9606 GN=ABCF2 PE=4 SV=1;sp	5	14	14	14	26.8	71.289	623	32.11	9.8	18.3	13.5	1.4	3.4	1.1	154420000	195140000	130450000	47564000	81608000	123810000
A0A2R8Y811;P62263;E5RH77;A4D1M5	A0A2R8Y811;P62263;E5RH77	40S ribosomal protein S14	RPS14	tr|A0A2R8Y811|A0A2R8Y811_HUMAN 40S ribosomal protein S14 (Fragment) OS=Homo sapiens OX=9606 GN=RPS14 PE=1 SV=1;sp|P62263|RS14_HUMAN 40S ribosomal protein S14 OS=Homo sapiens OX=9606 GN=RPS14 PE=1 SV=3;tr|E5RH77|E5RH77_HUMAN 40S ribosomal protein S14 OS=Hom	4	6	6	6	38	16.159	150	75.237	29.3	29.3	38	36.7	36.7	36.7	2687000000	2777300000	3367500000	1301700000	1613300000	1740900000
V9HW35;P30044	V9HW35;P30044	Peroxiredoxin-5, mitochondrial	HEL-S-55;PRDX5	tr|V9HW35|V9HW35_HUMAN Epididymis secretory protein Li 55 OS=Homo sapiens OX=9606 GN=HEL-S-55 PE=2 SV=1;sp|P30044|PRDX5_HUMAN Peroxiredoxin-5, mitochondrial OS=Homo sapiens OX=9606 GN=PRDX5 PE=1 SV=4	2	8	8	8	72.8	17.031	162	79.535	72.8	58.6	51.9	30.2	24.7	24.7	876420000	936020000	961380000	541560000	515250000	406050000
A0A140VK29;Q9HCC0;D6RDF7;A0A0S2Z5R4;D6RD67;D6R9R1;A0A0G2JM88;B3KR24	A0A140VK29;Q9HCC0;D6RDF7;A0A0S2Z5R4	Methylcrotonoyl-CoA carboxylase beta chain, mitochondrial	MCCC2	tr|A0A140VK29|A0A140VK29_HUMAN Testicular secretory protein Li 29 OS=Homo sapiens OX=9606 PE=2 SV=1;sp|Q9HCC0|MCCB_HUMAN Methylcrotonoyl-CoA carboxylase beta chain, mitochondrial OS=Homo sapiens OX=9606 GN=MCCC2 PE=1 SV=1;tr|D6RDF7|D6RDF7_HUMAN Methylcroto	8	13	13	13	32.7	61.332	563	68.262	19.7	25.9	20.6	0	1.6	3.4	633850000	434300000	480390000	0	373050000	171410000
O00116;B7Z3Q4;A0A1B0GWA2;A0A2R8YEL0;Q53SG6;B7ZAC5;Q53SN7;B8ZZ81;Q53S12	O00116;B7Z3Q4;A0A1B0GWA2;A0A2R8YEL0	Alkyldihydroxyacetonephosphate synthase, peroxisomal	AGPS	sp|O00116|ADAS_HUMAN Alkyldihydroxyacetonephosphate synthase, peroxisomal OS=Homo sapiens OX=9606 GN=AGPS PE=1 SV=1;tr|B7Z3Q4|B7Z3Q4_HUMAN Alkylglycerone-phosphate synthase OS=Homo sapiens OX=9606 PE=2 SV=1;tr|A0A1B0GWA2|A0A1B0GWA2_HUMAN Alkylglycerone-pho	9	19	19	19	37.4	72.911	658	147.08	28	36.2	32.2	9.1	9.7	10.9	1041500000	1090700000	1107600000	465390000	724730000	529420000
Q09028;H0YF10;H0YCT5;H0YDK2;H0YEU5;B4DRT0;Q5JP02;E9PNS2;E9PIC4;E9PNS6;C9JAJ9;C9JPP3	Q09028;H0YF10	Histone-binding protein RBBP4	RBBP4	sp|Q09028|RBBP4_HUMAN Histone-binding protein RBBP4 OS=Homo sapiens OX=9606 GN=RBBP4 PE=1 SV=3;tr|H0YF10|H0YF10_HUMAN Histone-binding protein RBBP4 (Fragment) OS=Homo sapiens OX=9606 GN=RBBP4 PE=1 SV=1	12	11	11	5	29.4	47.655	425	56.07	26.6	17.2	26.4	8	8	4.9	680980000	750670000	661210000	405540000	332570000	374220000
B4DJB4;Q53GF8;P50213;H0YL72;B4DSY4;B7Z9J8;H0YLI6;H0YMU3;H0YKD0;H0YNF5;H0YM64;H0YM46	B4DJB4;Q53GF8;P50213;H0YL72;B4DSY4;B7Z9J8;H0YLI6;H0YMU3	Isocitrate dehydrogenase [NAD] subunit, mitochondrial;Isocitrate dehydrogenase [NAD] subunit alpha, mitochondrial	IDH3A	tr|B4DJB4|B4DJB4_HUMAN Isocitrate dehydrogenase [NAD] subunit, mitochondrial OS=Homo sapiens OX=9606 PE=2 SV=1;tr|Q53GF8|Q53GF8_HUMAN Isocitrate dehydrogenase [NAD] subunit, mitochondrial (Fragment) OS=Homo sapiens OX=9606 PE=2 SV=1;sp|P50213|IDH3A_HUMAN I	12	13	13	13	50.9	34.505	316	106.68	36.4	44.6	39.9	13.3	6	6	801290000	944770000	1112500000	544000000	493920000	482180000
Q5T6L4;P00966;A8KAP9;Q5T6L6;A0A0S2Z3B6;Q5T6L5;B4E395;A0A0S2Z3D8;A0A0S2Z3F1;Q8NFZ7	Q5T6L4;P00966;A8KAP9;Q5T6L6;A0A0S2Z3B6;Q5T6L5	Argininosuccinate synthase	ASS;ASS1	tr|Q5T6L4|Q5T6L4_HUMAN Argininosuccinate synthase 1 isoform 1 OS=Homo sapiens OX=9606 GN=ASS PE=2 SV=1;sp|P00966|ASSY_HUMAN Argininosuccinate synthase OS=Homo sapiens OX=9606 GN=ASS1 PE=1 SV=2;tr|A8KAP9|A8KAP9_HUMAN cDNA FLJ78448, highly similar to Homo sa	10	18	18	18	49.3	46.53	412	175.13	42.7	35	43.9	10.4	13.6	10.4	1626000000	1556600000	1299200000	881020000	729840000	778230000
A0A1S5UZ07;Q9Y490;H0YMT1;A0A1B0GVU7;G1UI21;B4DGF3	A0A1S5UZ07;Q9Y490	Talin-1	TLN1	tr|A0A1S5UZ07|A0A1S5UZ07_HUMAN Talin-1 OS=Homo sapiens OX=9606 GN=TLN1 PE=2 SV=1;sp|Q9Y490|TLN1_HUMAN Talin-1 OS=Homo sapiens OX=9606 GN=TLN1 PE=1 SV=3	6	43	43	39	24.4	271.42	2558	185.84	16.6	14.9	13.5	3.2	2.3	2.8	544300000	514410000	567290000	377140000	290500000	200240000
Q9BV40;B8ZZT4;C9JXZ5	Q9BV40;B8ZZT4;C9JXZ5	Vesicle-associated membrane protein 8	VAMP8	sp|Q9BV40|VAMP8_HUMAN Vesicle-associated membrane protein 8 OS=Homo sapiens OX=9606 GN=VAMP8 PE=1 SV=1;tr|B8ZZT4|B8ZZT4_HUMAN Vesicle-associated membrane protein 8 OS=Homo sapiens OX=9606 GN=VAMP8 PE=1 SV=1;tr|C9JXZ5|C9JXZ5_HUMAN Vesicle-associated membran	3	6	6	6	53	11.438	100	37.716	43	42	53	12	21	9	234200000	233950000	229130000	91843000	156530000	124680000
A0A1X7SBZ2;A0A1W2PQ51;Q59F66;Q92841;B4DZQ7;A0A0U1RQJ0;Q9UQL5	A0A1X7SBZ2;A0A1W2PQ51;Q59F66;Q92841;B4DZQ7	Probable ATP-dependent RNA helicase DDX17	DDX17	tr|A0A1X7SBZ2|A0A1X7SBZ2_HUMAN Probable ATP-dependent RNA helicase DDX17 OS=Homo sapiens OX=9606 GN=DDX17 PE=1 SV=1;tr|A0A1W2PQ51|A0A1W2PQ51_HUMAN Probable ATP-dependent RNA helicase DDX17 OS=Homo sapiens OX=9606 GN=DDX17 PE=1 SV=1;tr|Q59F66|Q59F66_HUMAN D	7	29	20	20	42	80.253	729	153.28	37.3	38	29.2	18.8	16.5	19.2	1355600000	1122300000	1024500000	552730000	752250000	573580000
Q6FI03;Q5U0Q1;Q13283;Q53HH4;Q32P45;B7Z8K4;Q6ZP53;E5RIZ6;E5RI46;E5RIF8;E5RH42;E5RJU8;E5RH00	Q6FI03;Q5U0Q1;Q13283;Q53HH4;Q32P45;B7Z8K4;Q6ZP53	Ras GTPase-activating protein-binding protein 1	G3BP;DKFZp686L1159;G3BP1	tr|Q6FI03|Q6FI03_HUMAN G3BP protein OS=Homo sapiens OX=9606 GN=G3BP PE=2 SV=1;tr|Q5U0Q1|Q5U0Q1_HUMAN Ras-GTPase-activating protein SH3-domain-binding protein OS=Homo sapiens OX=9606 GN=G3BP PE=2 SV=1;sp|Q13283|G3BP1_HUMAN Ras GTPase-activating protein-bind	13	10	10	10	29.8	52.164	466	72.779	23.6	18	25.3	7.3	6.2	3.9	489600000	408570000	485860000	226500000	386540000	129620000
Q14684;Q6PJM8	Q14684	Ribosomal RNA processing protein 1 homolog B	RRP1B	sp|Q14684|RRP1B_HUMAN Ribosomal RNA processing protein 1 homolog B OS=Homo sapiens OX=9606 GN=RRP1B PE=1 SV=3	2	19	19	19	39.1	84.427	758	59.021	25.5	18.7	15.7	2.8	3.3	4.5	314690000	240490000	1675800000	285410000	317850000	594670000
E5RI99;A0A024R9D3;P62888;E5RJH3;A0A0C4DH44;A0A0B4J213	E5RI99;A0A024R9D3;P62888;E5RJH3;A0A0C4DH44	60S ribosomal protein L30	RPL30	tr|E5RI99|E5RI99_HUMAN 60S ribosomal protein L30 (Fragment) OS=Homo sapiens OX=9606 GN=RPL30 PE=1 SV=1;tr|A0A024R9D3|A0A024R9D3_HUMAN Ribosomal protein L30, isoform CRA_b OS=Homo sapiens OX=9606 GN=RPL30 PE=3 SV=1;sp|P62888|RL30_HUMAN 60S ribosomal protein	6	9	9	9	70.2	12.656	114	136.04	69.3	69.3	64	53.5	43	43.9	5073100000	4204100000	3378200000	904110000	3228300000	2673100000
V9HW71;P30040;F8VY02;F8W1G0	V9HW71;P30040;F8VY02	Endoplasmic reticulum resident protein 29	HEL-S-107;ERP29	tr|V9HW71|V9HW71_HUMAN Endoplasmic reticulum resident protein 29 OS=Homo sapiens OX=9606 GN=HEL-S-107 PE=2 SV=1;sp|P30040|ERP29_HUMAN Endoplasmic reticulum resident protein 29 OS=Homo sapiens OX=9606 GN=ERP29 PE=1 SV=4;tr|F8VY02|F8VY02_HUMAN Endoplasmic re	4	9	9	9	42.5	28.993	261	60.907	33.3	33.3	38.7	21.1	26.8	23.8	1267800000	1251400000	1193300000	611660000	657670000	732720000
Q6IB11;O00264	Q6IB11;O00264	Membrane-associated progesterone receptor component 1	PGRMC1	tr|Q6IB11|Q6IB11_HUMAN PGRMC1 protein OS=Homo sapiens OX=9606 GN=PGRMC1 PE=2 SV=1;sp|O00264|PGRC1_HUMAN Membrane-associated progesterone receptor component 1 OS=Homo sapiens OX=9606 GN=PGRMC1 PE=1 SV=3	2	11	11	9	64.6	21.671	195	142.5	48.2	64.1	64.6	26.2	26.2	21.5	992770000	1106200000	1148000000	455740000	569260000	733300000
Q9BTX1;B4DZG6	Q9BTX1;B4DZG6	Nucleoporin NDC1	NDC1	sp|Q9BTX1|NDC1_HUMAN Nucleoporin NDC1 OS=Homo sapiens OX=9606 GN=NDC1 PE=1 SV=2;tr|B4DZG6|B4DZG6_HUMAN cDNA FLJ53254, highly similar to Nucleoporin NDC1 OS=Homo sapiens OX=9606 PE=2 SV=1	2	13	13	13	27.3	76.304	674	37.511	12.6	10.8	18	1.2	1.2	2.7	138110000	126590000	122240000	66334000	49946000	94602000
E9PK01;P29692;E9PPR1;E9PL12;E9PQ49;E9PI39;A0A087X1X7;Q71RH4;Q9H7G6;D3DWK1;B2RAR6;E9PRY8;E9PMW7;E9PIZ1;E9PL71;H0YCK7;Q9BW34;E9PN91;E9PK06;E9PQZ1;E9PK72;E9PKK3;E9PNW6;E9PQC9;E9PJD0;H0YE58;H0YE72	E9PK01;P29692;E9PPR1;E9PL12;E9PQ49;E9PI39;A0A087X1X7;Q71RH4;Q9H7G6;D3DWK1;B2RAR6;E9PRY8;E9PMW7;E9PIZ1;E9PL71;H0YCK7;Q9BW34;E9PN91;E9PK06;E9PQZ1	Elongation factor 1-delta	EEF1D	tr|E9PK01|E9PK01_HUMAN Elongation factor 1-delta (Fragment) OS=Homo sapiens OX=9606 GN=EEF1D PE=1 SV=1;sp|P29692|EF1D_HUMAN Elongation factor 1-delta OS=Homo sapiens OX=9606 GN=EEF1D PE=1 SV=5;tr|E9PPR1|E9PPR1_HUMAN Elongation factor 1-delta (Fragment) OS=	27	9	9	9	43.3	28.821	261	88.136	37.5	39.5	41	18.4	15.7	25.7	577250000	699920000	565500000	325580000	351730000	330220000
A0A024QZA8;P29317;B4DL04;Q96HF4;B4DVT5;J3KR66;A0A3B3IRY8;A0A0B4J1T8;P54762;Q9UF33;Q9P0M0;Q9P0L3;Q9P0L7;Q9P0L6;Q9P0L5;Q9NPI2;Q3MS92;Q3MS96;Q5JY90;U3NG26;Q53TA0;F8W9W0;C9JXA2;Q58F15;E9PG71;Q6P4R6;A8K5U6;A0A140VJJ0;A0A024R452;F8VP57;B7ZKW7;Q59FT4;A0A384MU00;B7ZKJ3;Q06187;P29320;P54764;P29322;P54756	A0A024QZA8;P29317;B4DL04;Q96HF4	Receptor protein-tyrosine kinase;Ephrin type-A receptor 2	EPHA2	tr|A0A024QZA8|A0A024QZA8_HUMAN EPH receptor A2, isoform CRA_a OS=Homo sapiens OX=9606 GN=EPHA2 PE=3 SV=1;sp|P29317|EPHA2_HUMAN Ephrin type-A receptor 2 OS=Homo sapiens OX=9606 GN=EPHA2 PE=1 SV=2;tr|B4DL04|B4DL04_HUMAN cDNA FLJ51229, highly similar to Ephri	39	18	18	16	20.1	108.27	976	51.518	12.9	10.7	12.7	1.8	2.9	1.5	325390000	270310000	256780000	194780000	92669000	179990000
Q6P6D7;Q6FHU2;Q53G35;P18669;Q6FHK8;Q0D2Q6;B4DKL5;B4DMJ7;B7Z9E5;B4DJA4;P15259;A4D2J6;B7ZW15;Q8N0Y7	Q6P6D7;Q6FHU2;Q53G35;P18669;Q6FHK8;Q0D2Q6;B4DKL5;B4DMJ7;B7Z9E5;B4DJA4;P15259	Phosphoglycerate mutase;Phosphoglycerate mutase 1;Phosphoglycerate mutase 2	PGAM1;hCG_2015269;PGAM2	tr|Q6P6D7|Q6P6D7_HUMAN Phosphoglycerate mutase OS=Homo sapiens OX=9606 GN=PGAM1 PE=2 SV=1;tr|Q6FHU2|Q6FHU2_HUMAN Phosphoglycerate mutase (Fragment) OS=Homo sapiens OX=9606 GN=PGAM1 PE=2 SV=1;tr|Q53G35|Q53G35_HUMAN Phosphoglycerate mutase (Fragment) OS=Homo	14	10	10	10	51.2	28.82	254	36.922	46.5	42.5	46.9	0	4.3	4.3	390790000	408250000	473280000	0	237790000	228450000
B2RB23;P42765;A0A0B4J2A4;B3KNP8;K7EME0;K7EJB1;K7EJ68;K7ER88	B2RB23;P42765;A0A0B4J2A4;B3KNP8;K7EME0	3-ketoacyl-CoA thiolase, mitochondrial	ACAA2	tr|B2RB23|B2RB23_HUMAN cDNA, FLJ95265, highly similar to Homo sapiens acetyl-Coenzyme A acyltransferase 2 (mitochondrial 3-oxoacyl-Coenzyme A thiolase) (ACAA2), nuclear gene encoding mitochondrial protein, mRNA OS=Homo sapiens OX=9606 PE=2 SV=1;sp|P42765|T	8	22	22	22	66	42.009	397	260.34	59.4	65.5	65.7	32	24.9	32.2	3089100000	2556600000	3355100000	1441400000	1493600000	2018800000
A0A0R4J2G3;A0A0A0MTJ9;Q6PIU2;H7C046;F8WE33	A0A0R4J2G3;A0A0A0MTJ9;Q6PIU2;H7C046	Neutral cholesterol ester hydrolase 1	NCEH1	tr|A0A0R4J2G3|A0A0R4J2G3_HUMAN Arylacetamide deacetylase-like 1 OS=Homo sapiens OX=9606 GN=NCEH1 PE=1 SV=1;tr|A0A0A0MTJ9|A0A0A0MTJ9_HUMAN Neutral cholesterol ester hydrolase 1 OS=Homo sapiens OX=9606 GN=NCEH1 PE=1 SV=1;sp|Q6PIU2|NCEH1_HUMAN Neutral cholest	5	10	10	10	24.8	49.062	440	48.788	19.3	19.3	21.4	9.8	6.4	4.3	409870000	477160000	396270000	250180000	286430000	170080000
Q53GQ0;B4DWS6;B3KQJ0;D3DR22;A0A1B0GV93;A0A1B0GVY6;E9PI21	Q53GQ0;B4DWS6;B3KQJ0;D3DR22;A0A1B0GV93;A0A1B0GVY6	Very-long-chain 3-oxoacyl-CoA reductase	HSD17B12	sp|Q53GQ0|DHB12_HUMAN Very-long-chain 3-oxoacyl-CoA reductase OS=Homo sapiens OX=9606 GN=HSD17B12 PE=1 SV=2;tr|B4DWS6|B4DWS6_HUMAN cDNA FLJ61181, highly similar to Homo sapiens hydroxysteroid (17-beta) dehydrogenase 12 (HSD17B12), mRNA OS=Homo sapiens OX=9	7	10	10	10	40.1	34.324	312	67.635	35.3	32.4	35.3	5.4	9.6	6.7	614840000	568380000	611710000	323310000	384860000	281390000
V9HWD9;Q53EM5;P29401;B4E022;B3KSI4;A0A0B4J1R6;A0A0K0K1H9;B4DVU1;B3KPZ8;E9PFF2;A0A0S2Z5C0;F8W888;Q6MZE3;A0A0S2Z4T2;F8WAX4	V9HWD9;Q53EM5;P29401;B4E022;B3KSI4;A0A0B4J1R6;A0A0K0K1H9;B4DVU1;B3KPZ8	Transketolase	HEL107;TKT	tr|V9HWD9|V9HWD9_HUMAN Epididymis luminal protein 107 OS=Homo sapiens OX=9606 GN=HEL107 PE=2 SV=1;tr|Q53EM5|Q53EM5_HUMAN Transketolase variant (Fragment) OS=Homo sapiens OX=9606 PE=2 SV=1;sp|P29401|TKT_HUMAN Transketolase OS=Homo sapiens OX=9606 GN=TKT PE=	15	23	23	23	42.7	67.877	623	123.46	25.2	28.3	36.9	14.6	13	9.3	1351400000	1486700000	1351200000	604010000	964360000	741430000
P07814;Q3KQZ8;V9GYZ6;B4DKX5;H6WCP5;B4DP50;V9GZ76;REV__A0A2P9AMI7;REV__Q6URC4	P07814;Q3KQZ8;V9GYZ6;B4DKX5;H6WCP5	Bifunctional glutamate/proline--tRNA ligase;Glutamate--tRNA ligase;Proline--tRNA ligase	EPRS	sp|P07814|SYEP_HUMAN Bifunctional glutamate/proline--tRNA ligase OS=Homo sapiens OX=9606 GN=EPRS PE=1 SV=5;tr|Q3KQZ8|Q3KQZ8_HUMAN EPRS protein (Fragment) OS=Homo sapiens OX=9606 GN=EPRS PE=2 SV=1;tr|V9GYZ6|V9GYZ6_HUMAN Bifunctional glutamate/proline--tRNA	9	52	52	50	43.7	170.59	1512	323.31	33.1	37.7	26.8	6.3	8.2	9	1886700000	1900200000	1682400000	1275500000	883790000	860550000
Q13637;B2R5I8;B2R7I9;A0A024R191;Q7Z4W7;P57729	Q13637;B2R5I8	Ras-related protein Rab-32	RAB32	sp|Q13637|RAB32_HUMAN Ras-related protein Rab-32 OS=Homo sapiens OX=9606 GN=RAB32 PE=1 SV=3;tr|B2R5I8|B2R5I8_HUMAN cDNA, FLJ92490, highly similar to Homo sapiens RAB32, member RAS oncogene family (RAB32), mRNA OS=Homo sapiens OX=9606 PE=2 SV=1	6	10	10	9	54.7	24.997	225	35.293	44.4	45.3	31.6	9.3	12.4	12.4	219160000	195040000	131350000	58972000	119790000	122600000
Q92621;B4DE72;Q6P486;U3KPX2;Q6DKH1;Q4VBX7;U3KQ97;B4DM61;U3KQ47	Q92621;B4DE72	Nuclear pore complex protein Nup205	NUP205	sp|Q92621|NU205_HUMAN Nuclear pore complex protein Nup205 OS=Homo sapiens OX=9606 GN=NUP205 PE=1 SV=3;tr|B4DE72|B4DE72_HUMAN cDNA FLJ50078, highly similar to Nuclear pore complex protein Nup205 OS=Homo sapiens OX=9606 PE=2 SV=1	9	39	39	39	22.7	227.92	2012	168.5	17.2	14.6	15.7	3.6	3	2.6	785670000	549090000	867790000	467460000	388580000	360950000
P25789;H0YMA1;H0YMZ1;H0YN18;H0YL69;B2RDG0;H0YLC2;H0YKT8;H0YLS6;H0YMI6	P25789;H0YMA1;H0YMZ1;H0YN18;H0YL69;B2RDG0;H0YLC2;H0YKT8;H0YLS6;H0YMI6	Proteasome subunit alpha type-4;Proteasome subunit alpha type;Proteasome subunit beta type	PSMA4	sp|P25789|PSA4_HUMAN Proteasome subunit alpha type-4 OS=Homo sapiens OX=9606 GN=PSMA4 PE=1 SV=1;tr|H0YMA1|H0YMA1_HUMAN Proteasome subunit alpha type (Fragment) OS=Homo sapiens OX=9606 GN=PSMA4 PE=1 SV=1;tr|H0YMZ1|H0YMZ1_HUMAN Proteasome subunit alpha type	10	6	6	4	30.7	29.483	261	32.19	18.8	19.5	19.5	6.1	3.4	3.4	96127000	81781000	97570000	61681000	42182000	48787000
P27824;H0Y9Q7;D6RGY2;Q6ZP56;Q16094;D6RB85;D6RDP7;D6RAU8;D6RFL1;H0Y9H1;D6RAQ8;D6RHJ3;D6RD16;B4DRG2;A8K454;A0A140VKG2;O14967	P27824	Calnexin	CANX	sp|P27824|CALX_HUMAN Calnexin OS=Homo sapiens OX=9606 GN=CANX PE=1 SV=2	17	35	35	35	46.8	67.567	592	323.31	38.5	40.2	40.4	26.5	23.6	23.6	18123000000	16250000000	13981000000	6495700000	10167000000	10151000000
B2RBA6;A0A0S2Z4A5;P33993;C6EMX8;B3KUD7;B4DDF5;Q9H4N9;C9J8M6;A0A0S2Z441	B2RBA6;A0A0S2Z4A5;P33993;C6EMX8;B3KUD7;B4DDF5;Q9H4N9	DNA helicase;DNA replication licensing factor MCM7	MCM7	tr|B2RBA6|B2RBA6_HUMAN DNA replication licensing factor MCM7 OS=Homo sapiens OX=9606 GN=MCM7 PE=2 SV=1;tr|A0A0S2Z4A5|A0A0S2Z4A5_HUMAN DNA replication licensing factor MCM7 (Fragment) OS=Homo sapiens OX=9606 GN=MCM7 PE=2 SV=1;sp|P33993|MCM7_HUMAN DNA replic	9	15	15	15	25.6	81.279	719	51.903	15	16.1	18.1	3.8	3.8	1.8	131060000	174270000	211500000	146640000	77890000	62505000
Q9Y230;B3KNL2;M0R0Y3;B4DW30;X6R2L4;M0QXI6;M0R0Z0;A0A1W2PS48	Q9Y230;B3KNL2;M0R0Y3	RuvB-like 2	RUVBL2	sp|Q9Y230|RUVB2_HUMAN RuvB-like 2 OS=Homo sapiens OX=9606 GN=RUVBL2 PE=1 SV=3;tr|B3KNL2|B3KNL2_HUMAN RuvB-like helicase OS=Homo sapiens OX=9606 GN=RUVBL2 PE=2 SV=1;tr|M0R0Y3|M0R0Y3_HUMAN RuvB-like helicase OS=Homo sapiens OX=9606 GN=RUVBL2 PE=1 SV=1	8	14	14	14	36.1	51.156	463	42.065	19.9	25.9	28.7	4.8	7.1	7.1	199870000	215380000	307130000	131400000	120870000	149010000
P62851	P62851	40S ribosomal protein S25	RPS25	sp|P62851|RS25_HUMAN 40S ribosomal protein S25 OS=Homo sapiens OX=9606 GN=RPS25 PE=1 SV=1	1	7	7	7	43.2	13.742	125	38.648	29.6	32.8	38.4	29.6	34.4	34.4	2371000000	2202800000	1408000000	919290000	1285800000	1118500000
A8K4A8;A0A024R8Z9;Q6PI48;A0A3B3ISK7;A0A3B3IT01;Q9H9J7;A0A3B3ITS3;A0A3B3IS01;Q9NVT8;A0A3B3IS54;A0A3B3ITK9;Q9H9M6	A8K4A8;A0A024R8Z9;Q6PI48;A0A3B3ISK7;A0A3B3IT01;Q9H9J7;A0A3B3ITS3;A0A3B3IS01;Q9NVT8;A0A3B3IS54	Aspartate--tRNA ligase, mitochondrial	DARS2	tr|A8K4A8|A8K4A8_HUMAN cDNA FLJ76156, highly similar to Homo sapiens aspartyl-tRNA synthetase 2 (DARS2), mRNA OS=Homo sapiens OX=9606 PE=2 SV=1;tr|A0A024R8Z9|A0A024R8Z9_HUMAN Aspartyl-tRNA synthetase 2 (Mitochondrial), isoform CRA_b OS=Homo sapiens OX=9606	12	20	20	20	34.9	73.574	645	105.59	25.3	19.2	21.6	5.9	4.2	2.8	469460000	469660000	540110000	222130000	276780000	323460000
A0A087X2D5;B4DEF8;Q9BRJ2;A0A0G2JMS5;A0A087WU62;Q3MHC5	A0A087X2D5;B4DEF8;Q9BRJ2;A0A0G2JMS5;A0A087WU62	39S ribosomal protein L45, mitochondrial	MRPL45	tr|A0A087X2D5|A0A087X2D5_HUMAN 39S ribosomal protein L45, mitochondrial OS=Homo sapiens OX=9606 GN=MRPL45 PE=1 SV=1;tr|B4DEF8|B4DEF8_HUMAN cDNA FLJ61100, highly similar to 39S ribosomal protein L45, mitochondrial OS=Homo sapiens OX=9606 PE=2 SV=1;sp|Q9BRJ2	6	8	8	8	36.3	35.29	306	16.434	21.6	16.3	31	2.9	2.9	2.9	154220000	123560000	194640000	80210000	92102000	90959000
Q6LAP8;P53007;D9HTE9;B4DP62	Q6LAP8;P53007;D9HTE9	Tricarboxylate transport protein, mitochondrial	SLC25A1	tr|Q6LAP8|Q6LAP8_HUMAN Mitochondrial citrate transport protein (Fragment) OS=Homo sapiens OX=9606 PE=3 SV=1;sp|P53007|TXTP_HUMAN Tricarboxylate transport protein, mitochondrial OS=Homo sapiens OX=9606 GN=SLC25A1 PE=1 SV=2;tr|D9HTE9|D9HTE9_HUMAN Plasma memb	4	10	10	10	31.8	34.787	318	46.606	28.3	28.3	28.3	11.6	6	6	1140200000	996080000	846050000	743590000	445720000	475380000
B0YJ88;A0A2R8Y5S7;P35241;A0A2R8Y7M3;B7Z2S7;Q6PKD3;Q05CU6;E9PNV3;A0A2R8Y5P0;E9PQ82;Q9UJU1;Q9NST9;A0A2R8Y4H6;E9PKN5;E9PNP4	B0YJ88;A0A2R8Y5S7;P35241;A0A2R8Y7M3;B7Z2S7;Q6PKD3;Q05CU6	Radixin	RDX	tr|B0YJ88|B0YJ88_HUMAN Radixin OS=Homo sapiens OX=9606 GN=RDX PE=2 SV=1;tr|A0A2R8Y5S7|A0A2R8Y5S7_HUMAN Radixin OS=Homo sapiens OX=9606 GN=RDX PE=1 SV=1;sp|P35241|RADI_HUMAN Radixin OS=Homo sapiens OX=9606 GN=RDX PE=1 SV=1;tr|A0A2R8Y7M3|A0A2R8Y7M3_HUMAN Rad	15	27	15	15	44.4	68.563	583	76.878	36.4	39.5	37.2	12.2	9.1	7	484340000	705820000	601060000	331190000	384050000	292240000
B4DH58;A0A087WU53;Q9H0U3;A8MUP5;Q96SP2	B4DH58;A0A087WU53;Q9H0U3;A8MUP5;Q96SP2	Magnesium transporter protein 1	MAGT1	tr|B4DH58|B4DH58_HUMAN cDNA FLJ56344, highly similar to Implantation-associated protein OS=Homo sapiens OX=9606 PE=2 SV=1;tr|A0A087WU53|A0A087WU53_HUMAN Magnesium transporter protein 1 OS=Homo sapiens OX=9606 GN=MAGT1 PE=1 SV=1;sp|Q9H0U3|MAGT1_HUMAN Magnes	5	10	10	10	23.2	41.459	367	39.98	19.3	19.3	16.6	2.5	6.3	6.3	439570000	440080000	398370000	0	246770000	233160000
B4DP77;A0A024RD03;P82664;Q9BZS5	B4DP77;A0A024RD03;P82664	28S ribosomal protein S10, mitochondrial	MRPS10	tr|B4DP77|B4DP77_HUMAN cDNA FLJ57413, highly similar to Mitochondrial 28S ribosomal protein S10 OS=Homo sapiens OX=9606 PE=2 SV=1;tr|A0A024RD03|A0A024RD03_HUMAN Mitochondrial ribosomal protein S10, isoform CRA_a OS=Homo sapiens OX=9606 GN=MRPS10 PE=4 SV=1;	4	3	3	3	22.5	18.733	160	12.747	18.8	18.8	18.8	15	3.8	15	123980000	112800000	168110000	71623000	91180000	65353000
P62424;Q5T8U3;Q9BY74;Q5T8U2	P62424;Q5T8U3;Q9BY74;Q5T8U2	60S ribosomal protein L7a	RPL7A;RP-L7a	sp|P62424|RL7A_HUMAN 60S ribosomal protein L7a OS=Homo sapiens OX=9606 GN=RPL7A PE=1 SV=2;tr|Q5T8U3|Q5T8U3_HUMAN 60S ribosomal protein L7a (Fragment) OS=Homo sapiens OX=9606 GN=RPL7A PE=1 SV=1;tr|Q9BY74|Q9BY74_HUMAN Ribosomal protein L7a (Fragment) OS=Homo	4	17	17	17	44.7	29.995	266	175.21	41	41	44.7	23.3	26.7	32	7223800000	8608600000	6451100000	4370800000	4485900000	3704300000
A4D275;O15143	A4D275;O15143	Actin-related protein 2/3 complex subunit 1B	ARPC1B	tr|A4D275|A4D275_HUMAN Actin-related protein 2/3 complex subunit OS=Homo sapiens OX=9606 GN=ARPC1B PE=2 SV=1;sp|O15143|ARC1B_HUMAN Actin-related protein 2/3 complex subunit 1B OS=Homo sapiens OX=9606 GN=ARPC1B PE=1 SV=3	2	8	8	3	30.6	40.949	372	21.761	23.4	11.8	16.1	1.9	1.9	1.9	164300000	85263000	65737000	67442000	52241000	59876000
Q15075;A8K7J3;Q05D76	Q15075;A8K7J3	Early endosome antigen 1	EEA1	sp|Q15075|EEA1_HUMAN Early endosome antigen 1 OS=Homo sapiens OX=9606 GN=EEA1 PE=1 SV=2;tr|A8K7J3|A8K7J3_HUMAN cDNA FLJ75535, highly similar to Homo sapiens early endosome antigen 1, 162kD (EEA1), mRNA (Fragment) OS=Homo sapiens OX=9606 PE=2 SV=1	3	30	30	29	25.4	162.46	1411	114.34	10.8	10.8	15.5	0.7	3	4.3	231480000	260260000	332230000	46183000	211340000	211720000
B2RDE8;A0A384NPW1;P51858;A8K8G0;B7Z958;B7Z525	B2RDE8;A0A384NPW1;P51858;A8K8G0;B7Z958;B7Z525	Hepatoma-derived growth factor	HDGF	tr|B2RDE8|B2RDE8_HUMAN cDNA, FLJ96580, highly similar to Homo sapiens hepatoma-derived growth factor (high-mobility group protein 1-like) (HDGF), mRNA OS=Homo sapiens OX=9606 PE=2 SV=1;tr|A0A384NPW1|A0A384NPW1_HUMAN Epididymis secretory sperm binding prote	6	10	10	10	42.1	26.805	240	50.946	37.5	37.5	30.4	11.7	7.5	7.5	251700000	220620000	244150000	180810000	106470000	120770000
Q96DV6;A2A3R6;P62753;A2A3R5;A2A3R7;Q9BZU1;D3DRJ5	Q96DV6;A2A3R6;P62753;A2A3R5;A2A3R7	40S ribosomal protein S6	RPS6	tr|Q96DV6|Q96DV6_HUMAN 40S ribosomal protein S6 OS=Homo sapiens OX=9606 GN=RPS6 PE=2 SV=1;tr|A2A3R6|A2A3R6_HUMAN 40S ribosomal protein S6 OS=Homo sapiens OX=9606 GN=RPS6 PE=2 SV=1;sp|P62753|RS6_HUMAN 40S ribosomal protein S6 OS=Homo sapiens OX=9606 GN=RPS6	7	8	8	8	28.1	28.708	249	79.026	21.7	21.3	23.7	21.3	25.3	20.5	4274500000	3920300000	4235900000	2106500000	2039300000	2944200000
Q75MT9;Q6FHZ0;A0A024R4K3;P40926;Q0QF37;G3XAL0;B3KTM1;REV__G5E9M0;REV__B3KNT6;REV__X6RJK6;REV__Q5SRE7;REV__A0A024R893	Q75MT9;Q6FHZ0;A0A024R4K3;P40926;Q0QF37;G3XAL0;B3KTM1	Malate dehydrogenase;Malate dehydrogenase, mitochondrial	MDH2	tr|Q75MT9|Q75MT9_HUMAN Malate dehydrogenase (Fragment) OS=Homo sapiens OX=9606 GN=MDH2 PE=3 SV=1;tr|Q6FHZ0|Q6FHZ0_HUMAN Malate dehydrogenase OS=Homo sapiens OX=9606 GN=MDH2 PE=2 SV=1;tr|A0A024R4K3|A0A024R4K3_HUMAN Malate dehydrogenase OS=Homo sapiens OX=96	12	16	16	16	65.2	33.228	316	292.75	63.3	63.3	63.3	44.6	38.6	47.2	8998200000	9244600000	9821800000	4705500000	5799600000	5510300000
Q8TED1;J3KNB5	Q8TED1	Probable glutathione peroxidase 8	GPX8	sp|Q8TED1|GPX8_HUMAN Probable glutathione peroxidase 8 OS=Homo sapiens OX=9606 GN=GPX8 PE=1 SV=2	2	7	7	1	37.8	23.881	209	19.589	20.1	25.8	37.8	6.7	3.3	3.3	173370000	202660000	339080000	175910000	119640000	112540000
Q5CAQ5;V9HWP2;P14625;B4DU71;Q59FC6;B4DHT9;Q96GW1;A0A1W2PRR1;B4DQX3;Q58FF2;Q58FF3;H0YIV0;F8W026;F8VPC7;REV__B7ZB11;REV__B4DYN8;REV__Q8TCB0	Q5CAQ5;V9HWP2;P14625;B4DU71;Q59FC6;B4DHT9	Endoplasmin	TRA1;HEL-S-125m;HSP90B1	tr|Q5CAQ5|Q5CAQ5_HUMAN Epididymis secretory sperm binding protein OS=Homo sapiens OX=9606 GN=TRA1 PE=2 SV=1;tr|V9HWP2|V9HWP2_HUMAN Epididymis luminal protein 35 OS=Homo sapiens OX=9606 GN=HEL-S-125m PE=2 SV=1;sp|P14625|ENPL_HUMAN Endoplasmin OS=Homo sapien	17	45	43	43	58.5	92.339	802	323.31	44	43.8	52	30.7	30	30.5	12805000000	11674000000	11831000000	7112500000	5930400000	7694000000
A8K5I0;A0A1U9X7W4;A0A0G2JIW1;P0DMV9;P0DMV8;B4DNT8;Q59EJ3;B4DWK5;B4DI39;B4DFN9;B4E1S9;B4E388;B4DVU9;V9GZ37;B3KTT5;B4DNX1;B4E1T6;Q9UQC1;B4DNV4	A8K5I0;A0A1U9X7W4;A0A0G2JIW1;P0DMV9;P0DMV8;B4DNT8;Q59EJ3;B4DWK5;B4DI39;B4DFN9;B4E1S9;B4E388;B4DVU9;V9GZ37;B3KTT5;B4DNX1	Heat shock 70 kDa protein 1B;Heat shock 70 kDa protein 1A	HEL-S-103;HSPA1B;HSPA1A	tr|A8K5I0|A8K5I0_HUMAN Epididymis secretory protein Li 103 OS=Homo sapiens OX=9606 GN=HEL-S-103 PE=2 SV=1;tr|A0A1U9X7W4|A0A1U9X7W4_HUMAN HSPA1A OS=Homo sapiens OX=9606 PE=3 SV=1;tr|A0A0G2JIW1|A0A0G2JIW1_HUMAN Heat shock 70 kDa protein 1B OS=Homo sapiens OX	19	29	26	14	54	70.051	641	295.22	48.2	46.3	43.8	22.5	32	32.9	4030400000	3855600000	4948100000	2689100000	2386800000	2274500000
A0A384MTR2;P30048;Q53HC2;A4UCS5	A0A384MTR2;P30048;Q53HC2	Thioredoxin-dependent peroxide reductase, mitochondrial	PRDX3	tr|A0A384MTR2|A0A384MTR2_HUMAN Epididymis secretory sperm binding protein OS=Homo sapiens OX=9606 GN=PRDX3 PE=2 SV=1;sp|P30048|PRDX3_HUMAN Thioredoxin-dependent peroxide reductase, mitochondrial OS=Homo sapiens OX=9606 GN=PRDX3 PE=1 SV=3;tr|Q53HC2|Q53HC2_H	4	9	9	9	43	27.692	256	101.18	37.1	36.3	43	18.8	14.1	18.8	2691200000	2834400000	2770700000	1382400000	2358400000	1017500000
F8WCF6;P59998;H7C0A3;R4GN08	F8WCF6;P59998;H7C0A3;R4GN08	Actin-related protein 2/3 complex subunit 4	ARPC4-TTLL3;ARPC4	tr|F8WCF6|F8WCF6_HUMAN Actin-related protein 2/3 complex subunit 4 OS=Homo sapiens OX=9606 GN=ARPC4-TTLL3 PE=3 SV=1;sp|P59998|ARPC4_HUMAN Actin-related protein 2/3 complex subunit 4 OS=Homo sapiens OX=9606 GN=ARPC4 PE=1 SV=3;tr|H7C0A3|H7C0A3_HUMAN ARPC4-TT	4	4	4	1	21	21.058	181	16.689	21	14.9	16.6	6.1	6.1	6.1	130790000	109390000	130400000	65735000	0	76320000
O43143;B4E0S6	O43143;B4E0S6	Pre-mRNA-splicing factor ATP-dependent RNA helicase DHX15	DHX15	sp|O43143|DHX15_HUMAN Pre-mRNA-splicing factor ATP-dependent RNA helicase DHX15 OS=Homo sapiens OX=9606 GN=DHX15 PE=1 SV=2;tr|B4E0S6|B4E0S6_HUMAN cDNA FLJ55635, highly similar to pre-mRNA-splicing factorATP-dependent RNA helicase DHX15 OS=Homo sapiens OX=9	2	24	24	23	34.3	90.932	795	82.7	27.2	23.9	25.2	6.4	4.9	4.9	548160000	597360000	746200000	355840000	367370000	364800000
A0A024R6I3;Q53GF9;P49755;B4DZH3;B4DL12;G3V2K7	A0A024R6I3;Q53GF9;P49755;B4DZH3;B4DL12	Transmembrane emp24 domain-containing protein 10	TMED10	tr|A0A024R6I3|A0A024R6I3_HUMAN Testicular tissue protein Li 206 OS=Homo sapiens OX=9606 GN=TMED10 PE=2 SV=1;tr|Q53GF9|Q53GF9_HUMAN Full-length cDNA 5-PRIME end of clone CS0DF013YM24 of Fetal brain of Homo sapiens (Human) variant (Fragment) OS=Homo sapiens	6	8	8	8	41.6	24.976	219	96.323	36.1	29.7	36.1	31.5	27.4	24.2	994020000	1640500000	940100000	563010000	699000000	793960000
B7Z242;P27338;Q8TBI1;Q5ULA3;Q53YE7;Q53EZ0;Q49A63;P21397	B7Z242;P27338;Q8TBI1	Amine oxidase [flavin-containing] B	MAOB	tr|B7Z242|B7Z242_HUMAN Amine oxidase OS=Homo sapiens OX=9606 PE=2 SV=1;sp|P27338|AOFB_HUMAN Amine oxidase [flavin-containing] B OS=Homo sapiens OX=9606 GN=MAOB PE=1 SV=3;tr|Q8TBI1|Q8TBI1_HUMAN Amine oxidase OS=Homo sapiens OX=9606 GN=MAOB PE=2 SV=1	8	24	24	24	50.8	57.258	504	177.87	39.3	35.9	47.6	25.8	24.6	24.8	3008900000	2881300000	2692900000	1884300000	1673400000	1384900000
A0A024RB99;V9HW06;Q53ET4;P34897;Q5HYG8;B4DJQ3;B4E1G2;B4DW25;B4DP88;Q5BJF5;B4DJ63;B4DWA7;B4DLV4;H0YIZ0;G3V2Y4;G3V5L0;G3V4W5;G3V540;G3V2W0;G3V241;G3V3Y8;G3V4T0;G3V4X0;G3V2E4;G3V2D2;G3V2Y1;G3V3C6;B4DZB5	A0A024RB99;V9HW06;Q53ET4;P34897;Q5HYG8;B4DJQ3;B4E1G2;B4DW25;B4DP88;Q5BJF5;B4DJ63;B4DWA7;B4DLV4;H0YIZ0;G3V2Y4	Serine hydroxymethyltransferase;Serine hydroxymethyltransferase, mitochondrial	SHMT2;HEL-S-51e;DKFZp686P09201	tr|A0A024RB99|A0A024RB99_HUMAN Serine hydroxymethyltransferase OS=Homo sapiens OX=9606 GN=SHMT2 PE=3 SV=1;tr|V9HW06|V9HW06_HUMAN Serine hydroxymethyltransferase OS=Homo sapiens OX=9606 GN=HEL-S-51e PE=2 SV=1;tr|Q53ET4|Q53ET4_HUMAN Serine hydroxymethyltrans	28	26	26	25	58	53.454	483	263.49	46.8	46.8	50.9	21.5	24.2	19.7	2785900000	3052600000	3048900000	1787500000	1695600000	1637100000
A0A024R040;P55809;Q6IAV5;E9PDW2;B7Z609;A1E286;Q9H7N8;B3KS89;Q9BYC2	A0A024R040;P55809;Q6IAV5;E9PDW2;B7Z609	Succinyl-CoA:3-ketoacid-coenzyme A transferase;Succinyl-CoA:3-ketoacid coenzyme A transferase 1, mitochondrial	OXCT1;OXCT	tr|A0A024R040|A0A024R040_HUMAN Succinyl-CoA:3-ketoacid-coenzyme A transferase OS=Homo sapiens OX=9606 GN=OXCT1 PE=2 SV=1;sp|P55809|SCOT1_HUMAN Succinyl-CoA:3-ketoacid coenzyme A transferase 1, mitochondrial OS=Homo sapiens OX=9606 GN=OXCT1 PE=1 SV=1;tr|Q6I	9	20	20	20	49.8	56.157	520	242.31	40.6	42.7	44.6	24	20.8	22.3	4225100000	4015800000	3207200000	2151800000	2274100000	2179400000
B3KMV8;O75746;F8W9J0;H0YFB2;B4DGK6	B3KMV8;O75746	Calcium-binding mitochondrial carrier protein Aralar1	SLC25A12	tr|B3KMV8|B3KMV8_HUMAN cDNA FLJ12766 fis, clone NT2RP2001520, highly similar to Calcium-binding mitochondrial carrier protein Aralar1 OS=Homo sapiens OX=9606 PE=2 SV=1;sp|O75746|CMC1_HUMAN Calcium-binding mitochondrial carrier protein Aralar1 OS=Homo sapie	5	14	10	10	26.1	74.777	678	37.014	14.3	17.1	26.1	1.2	1.5	2.7	123030000	119090000	185230000	0	84673000	80035000
B7Z9U2;B4DH19;B4DSK5;I3L0N3;B7Z5J7;A0A384MTI6;P46459;B4DGR3;Q96D47;I3L0L3;D3DXJ4;I3L2G1;K7EQD6	B7Z9U2;B4DH19;B4DSK5;I3L0N3;B7Z5J7;A0A384MTI6;P46459;B4DGR3	Vesicle-fusing ATPase	NSF	tr|B7Z9U2|B7Z9U2_HUMAN cDNA, FLJ78956, highly similar to Vesicle-fusing ATPase OS=Homo sapiens OX=9606 PE=2 SV=1;tr|B4DH19|B4DH19_HUMAN cDNA FLJ54615, highly similar to Vesicle-fusing ATPase OS=Homo sapiens OX=9606 PE=2 SV=1;tr|B4DSK5|B4DSK5_HUMAN cDNA FLJ	13	12	12	11	20.3	72.228	650	33.758	8.9	6.9	15.5	1.7	1.5	1.7	49741000	44755000	133070000	58852000	13044000	60096000
A0A0A0MTB8;Q8NI36	A0A0A0MTB8;Q8NI36	WD repeat-containing protein 36	WDR36	tr|A0A0A0MTB8|A0A0A0MTB8_HUMAN WD repeat-containing protein 36 OS=Homo sapiens OX=9606 GN=WDR36 PE=1 SV=1;sp|Q8NI36|WDR36_HUMAN WD repeat-containing protein 36 OS=Homo sapiens OX=9606 GN=WDR36 PE=1 SV=1	2	17	17	17	23.8	99.365	895	77.264	22	9.6	13.1	1.6	1	3.4	254230000	209790000	287210000	178870000	73822000	183060000
E9PNM1;Q6IAX1;P37268;B4DND3;A0A1W2PQ47;B7Z9R8;B4DTK0;B4DWP0;E9PJG4;E9PS69;E9PQ90;E9PNJ2;E9PSH1	E9PNM1;Q6IAX1;P37268;B4DND3;A0A1W2PQ47;B7Z9R8;B4DTK0;B4DWP0	Squalene synthase	FDFT1	tr|E9PNM1|E9PNM1_HUMAN Squalene synthase OS=Homo sapiens OX=9606 GN=FDFT1 PE=1 SV=1;tr|Q6IAX1|Q6IAX1_HUMAN FDFT1 protein OS=Homo sapiens OX=9606 GN=FDFT1 PE=2 SV=1;sp|P37268|FDFT_HUMAN Squalene synthase OS=Homo sapiens OX=9606 GN=FDFT1 PE=1 SV=1;tr|B4DND3|	13	14	14	14	37.6	47.285	410	52.747	13.7	23.2	26.8	4.4	8.5	6.6	166930000	275680000	249250000	90923000	114810000	196380000
A0A2P9AAP7	A0A2P9AAP7			tr|A0A2P9AAP7|A0A2P9AAP7_HUMAN Chaperone Hsp70, co-chaperone with DnaJ OS=Homo sapiens OX=9606 GN=dnaK PE=3 SV=1	1	3	3	3	3.3	74.941	696	36.226	2.4	2.4	2.4	3.3	2.4	2.4	1829200000	2019400000	2256900000	1026400000	1409200000	1128700000
Q59H57;B4DR70;A8K4H1;Q8TBR3;Q6IBQ5;Q13344;P35637;H3BPE7;Q70T18	Q59H57;B4DR70;A8K4H1;Q8TBR3;Q6IBQ5;Q13344;P35637;H3BPE7;Q70T18	RNA-binding protein FUS	FUS	tr|Q59H57|Q59H57_HUMAN Fusion (Involved in t(12;16) in malignant liposarcoma) isoform a variant (Fragment) OS=Homo sapiens OX=9606 PE=2 SV=1;tr|B4DR70|B4DR70_HUMAN cDNA FLJ58049, highly similar to RNA-binding protein FUS OS=Homo sapiens OX=9606 PE=2 SV=1;t	9	11	11	8	41	31.994	300	109.12	37.7	38.3	30	19	19	19	1766100000	1917500000	1667400000	888320000	1069400000	1171000000
A0A140VK11;Q9H078;A0A2U3TZY2;H0YGM0;Q7Z777;A0A2R8Y6R5;F5H392;A0A2R8Y7E8	A0A140VK11;Q9H078;A0A2U3TZY2;H0YGM0;Q7Z777	Caseinolytic peptidase B protein homolog	CLPB	tr|A0A140VK11|A0A140VK11_HUMAN ClpB caseinolytic peptidase B homolog (E. coli), isoform CRA_a OS=Homo sapiens OX=9606 GN=CLPB PE=2 SV=1;sp|Q9H078|CLPB_HUMAN Caseinolytic peptidase B protein homolog OS=Homo sapiens OX=9606 GN=CLPB PE=1 SV=1;tr|A0A2U3TZY2|A0	8	17	16	6	29.8	78.728	707	54.867	14.3	21.4	19.1	3.7	5.5	5.7	307160000	378950000	362680000	150330000	251050000	211860000
B4DF80;Q9H6R4;A0A0A0MRW6;B3KPN5;A0A0C4DFX0	B4DF80;Q9H6R4;A0A0A0MRW6	Nucleolar protein 6	NOL6	tr|B4DF80|B4DF80_HUMAN Nucleolar protein 6 OS=Homo sapiens OX=9606 PE=2 SV=1;sp|Q9H6R4|NOL6_HUMAN Nucleolar protein 6 OS=Homo sapiens OX=9606 GN=NOL6 PE=1 SV=2;tr|A0A0A0MRW6|A0A0A0MRW6_HUMAN Nucleolar protein 6 OS=Homo sapiens OX=9606 GN=NOL6 PE=1 SV=1	5	13	13	13	13.1	122.05	1094	35.856	5.9	8	7.6	3.1	3.9	2.4	117530000	116370000	102270000	88682000	61868000	46057000
G3V295;A0A140VK44;G3V5Z7;P60900;G3V3I1;G3V3U4;Q9BZ93;G3V4S5;G3V2S7;Q59F72	G3V295;A0A140VK44;G3V5Z7;P60900;G3V3I1;G3V3U4	Proteasome subunit alpha type;Proteasome subunit alpha type-6	PSMA6	tr|G3V295|G3V295_HUMAN Proteasome subunit alpha type OS=Homo sapiens OX=9606 GN=PSMA6 PE=1 SV=1;tr|A0A140VK44|A0A140VK44_HUMAN Proteasome subunit alpha type OS=Homo sapiens OX=9606 PE=2 SV=1;tr|G3V5Z7|G3V5Z7_HUMAN Proteasome subunit alpha type OS=Homo sapi	10	10	10	10	49.8	22.842	203	33.341	28.1	23.2	40.4	3.4	4.9	4.9	128480000	102070000	215880000	0	82457000	91787000
Q13151	Q13151	Heterogeneous nuclear ribonucleoprotein A0	HNRNPA0	sp|Q13151|ROA0_HUMAN Heterogeneous nuclear ribonucleoprotein A0 OS=Homo sapiens OX=9606 GN=HNRNPA0 PE=1 SV=1	1	10	10	10	48.5	30.84	305	78.914	40.7	39.3	41	14.1	14.1	20.7	1716200000	2122800000	1754100000	1197000000	996670000	1098800000
A0A024R2F9;Q9BTV4;A0A0S2Z5N2;V9GY05	A0A024R2F9;Q9BTV4;A0A0S2Z5N2	Transmembrane protein 43	TMEM43	tr|A0A024R2F9|A0A024R2F9_HUMAN Transmembrane protein 43 isoform 1 OS=Homo sapiens OX=9606 GN=TMEM43 PE=2 SV=1;sp|Q9BTV4|TMM43_HUMAN Transmembrane protein 43 OS=Homo sapiens OX=9606 GN=TMEM43 PE=1 SV=1;tr|A0A0S2Z5N2|A0A0S2Z5N2_HUMAN Transmembrane protein 43	4	18	18	4	47.5	44.875	400	64.231	36.2	41.2	30	8.8	14.5	7.5	591790000	714680000	697040000	417660000	407870000	355200000
Q96ME4;J3KQ48;Q9Y3E5	Q96ME4;J3KQ48;Q9Y3E5	Peptidyl-tRNA hydrolase 2, mitochondrial	PTRH2	tr|Q96ME4|Q96ME4_HUMAN cDNA FLJ32471 fis, clone SKNMC2000322, highly similar to Peptidyl-tRNA hydrolase 2, mitochondrial OS=Homo sapiens OX=9606 PE=2 SV=2;tr|J3KQ48|J3KQ48_HUMAN Peptidyl-tRNA hydrolase 2, mitochondrial OS=Homo sapiens OX=9606 GN=PTRH2 PE=1	3	4	4	4	39.7	19.163	179	28.886	26.8	39.7	39.7	20.7	20.7	12.8	144920000	128350000	229670000	74783000	110220000	113440000
A8KAP3;Q15029;B3KX19;Q6IBM8;Q8IXJ3;B4DZB1;B3KWY2;K7EP67;K7EJ74;K7EIV5;K7EIT3;REV__A0A2P9AVD6	A8KAP3;Q15029;B3KX19;Q6IBM8;Q8IXJ3;B4DZB1;B3KWY2	116 kDa U5 small nuclear ribonucleoprotein component	EFTUD2;U5-116KD;SNRP116	tr|A8KAP3|A8KAP3_HUMAN cDNA FLJ78483, highly similar to Homo sapiens elongation factor Tu GTP binding domain containing 2 (EFTUD2), mRNA OS=Homo sapiens OX=9606 PE=2 SV=1;sp|Q15029|U5S1_HUMAN 116 kDa U5 small nuclear ribonucleoprotein component OS=Homo sap	12	41	41	40	53.8	109.47	972	211.7	43.1	46.1	39.8	8.6	12.3	11.7	1972800000	1963300000	1502600000	1014200000	1187200000	1026400000
A0A0G2JNZ2;A0A0G2JPP5;Q14160;A0A0G2JMS7;H0YCG0	A0A0G2JNZ2;A0A0G2JPP5;Q14160;A0A0G2JMS7	Protein scribble homolog	SCRIB	tr|A0A0G2JNZ2|A0A0G2JNZ2_HUMAN Protein scribble homolog OS=Homo sapiens OX=9606 GN=SCRIB PE=1 SV=1;tr|A0A0G2JPP5|A0A0G2JPP5_HUMAN Protein scribble homolog OS=Homo sapiens OX=9606 GN=SCRIB PE=1 SV=1;sp|Q14160|SCRIB_HUMAN Protein scribble homolog OS=Homo sap	5	23	23	14	20.4	174.91	1630	86.772	9.6	11	10.7	1	0.6	0.5	171730000	228850000	233280000	146450000	0	104420000
Q9HC03;Q9Y673;B4DR67	Q9HC03;Q9Y673;B4DR67	Dolichyl-phosphate beta-glucosyltransferase	ALG5	tr|Q9HC03|Q9HC03_HUMAN Dolichyl-phosphate beta-glucosyltransferase OS=Homo sapiens OX=9606 PE=2 SV=1;sp|Q9Y673|ALG5_HUMAN Dolichyl-phosphate beta-glucosyltransferase OS=Homo sapiens OX=9606 GN=ALG5 PE=1 SV=1;tr|B4DR67|B4DR67_HUMAN cDNA FLJ56758, highly sim	3	9	9	9	30.2	36.964	324	21.862	15.4	15.7	16	0	1.9	9	44292000	50382000	96324000	0	23272000	52322000
F5H6I0;A6XND9;B4E0X1;P61769;H0YLF3;A6XMH5;A6XMH4	F5H6I0;A6XND9;B4E0X1;P61769;H0YLF3;A6XMH5;A6XMH4	Beta-2-microglobulin;Beta-2-microglobulin;Beta-2-microglobulin form pI 5.3	B2M	tr|F5H6I0|F5H6I0_HUMAN Beta-2-microglobulin OS=Homo sapiens OX=9606 GN=B2M PE=1 SV=2;tr|A6XND9|A6XND9_HUMAN Beta-2-microglobulin OS=Homo sapiens OX=9606 PE=2 SV=1;tr|B4E0X1|B4E0X1_HUMAN Beta-2-microglobulin OS=Homo sapiens OX=9606 PE=2 SV=1;sp|P61769|B2MG_	7	3	3	3	25.7	11.732	101	12.275	19.8	19.8	25.7	19.8	19.8	25.7	1193000000	1191400000	1092300000	855420000	581090000	636320000
Q15046;Q6ZTI3;H3BVA8;J3KRL2;H3BPV7;H3BRC9	Q15046;Q6ZTI3	Lysine--tRNA ligase	KARS	sp|Q15046|SYK_HUMAN Lysine--tRNA ligase OS=Homo sapiens OX=9606 GN=KARS PE=1 SV=3;tr|Q6ZTI3|Q6ZTI3_HUMAN cDNA FLJ44621 fis, clone BRACE2016896, highly similar to Lysyl-tRNA synthetase OS=Homo sapiens OX=9606 PE=2 SV=1	6	25	25	25	45.7	68.047	597	108.19	34.5	22.9	33.7	14.2	15.4	8	1028800000	715840000	814730000	445690000	621110000	463760000
B3KM58	B3KM58			tr|B3KM58|B3KM58_HUMAN cDNA FLJ10358 fis, clone NT2RM2001238, highly similar to Glutaminase kidney isoform, mitochondrial (Fragment) OS=Homo sapiens OX=9606 PE=2 SV=1	1	10	2	0	39.6	41.135	371	37.47	28.3	36.9	39.6	9.2	9.2	9.2	67029000	203280000	191740000	134350000	74911000	67197000
Q6IBR0;P04843;Q96HX3;Q53EP4;B4DL99;B7Z4L4;B4DNJ5;F8WF32	Q6IBR0;P04843;Q96HX3;Q53EP4;B4DL99;B7Z4L4;B4DNJ5	Dolichyl-diphosphooligosaccharide--protein glycosyltransferase subunit 1	RPN1	tr|Q6IBR0|Q6IBR0_HUMAN Dolichyl-diphosphooligosaccharide--protein glycosyltransferase subunit 1 OS=Homo sapiens OX=9606 GN=RPN1 PE=2 SV=1;sp|P04843|RPN1_HUMAN Dolichyl-diphosphooligosaccharide--protein glycosyltransferase subunit 1 OS=Homo sapiens OX=9606	8	34	34	34	60.6	68.606	607	323.31	52.7	56.2	53.9	32	25.2	26.4	8731600000	8745600000	8923700000	4831600000	5802000000	5225200000
B4DSQ5;G3V5X8;G3V4Q2;G3V4V1;G3V1W4;G3V3G5;G3V2R6	B4DSQ5			tr|B4DSQ5|B4DSQ5_HUMAN Protein transport protein SEC23 OS=Homo sapiens OX=9606 PE=2 SV=1	7	9	9	0	16	82.927	736	37.765	11.8	5.6	13.2	1.6	2.7	2.7	150490000	120190000	142240000	44333000	101400000	102530000
B7Z9I1;B4DWX6;A0A0S2Z366;Q5T4U5;Q5HYG7;P11310;B4DVB1;B4DJE7;B4DVE0;A0A0S2Z3A5;H0YDT5;E9PJM9;E9PRX4	B7Z9I1;B4DWX6;A0A0S2Z366;Q5T4U5;Q5HYG7;P11310;B4DVB1;B4DJE7;B4DVE0;A0A0S2Z3A5	Medium-chain specific acyl-CoA dehydrogenase, mitochondrial	ACADM;DKFZp686M24262	tr|B7Z9I1|B7Z9I1_HUMAN Medium-chain-specific acyl-CoA dehydrogenase, mitochondrial OS=Homo sapiens OX=9606 GN=ACADM PE=1 SV=1;tr|B4DWX6|B4DWX6_HUMAN cDNA FLJ53936, highly similar to Medium-chain specific acyl-CoA dehydrogenase, mitochondrial OS=Homo sapien	13	11	11	11	29.4	42.426	385	71.481	22.3	23.4	20.5	10.1	11.9	11.9	534850000	577820000	591340000	331610000	329380000	366510000
Q53GY0;P13797;B4DPW9;A0A0A0MSQ0;Q96HI1;B4DG31;U3KQI3;B4DI60;B4DPU6;H7C4N2;Q59GX5;V9HWJ7;Q53FI1;A0A024RDT4;P13796;A7E2S2;B3KUI1;Q5TBN3;F2Z2Z9	Q53GY0;P13797;B4DPW9;A0A0A0MSQ0;Q96HI1	Plastin-3	PLS3	tr|Q53GY0|Q53GY0_HUMAN Plastin 3 variant (Fragment) OS=Homo sapiens OX=9606 PE=2 SV=1;sp|P13797|PLST_HUMAN Plastin-3 OS=Homo sapiens OX=9606 GN=PLS3 PE=1 SV=4;tr|B4DPW9|B4DPW9_HUMAN cDNA FLJ51929, highly similar to Plastin-3 OS=Homo sapiens OX=9606 PE=2 SV	19	23	23	21	44.4	70.766	630	176.33	33.2	39	37.5	7.5	14.3	12.1	1146200000	1530700000	1567800000	966170000	682910000	912110000
D6R9P3;D6RD18;B4DMY3;D6RBZ0;Q53F64;Q99729	D6R9P3;D6RD18;B4DMY3;D6RBZ0;Q53F64;Q99729	Heterogeneous nuclear ribonucleoprotein A/B	HNRNPAB	tr|D6R9P3|D6R9P3_HUMAN Heterogeneous nuclear ribonucleoprotein A/B OS=Homo sapiens OX=9606 GN=HNRNPAB PE=1 SV=1;tr|D6RD18|D6RD18_HUMAN Heterogeneous nuclear ribonucleoprotein A/B OS=Homo sapiens OX=9606 GN=HNRNPAB PE=1 SV=1;tr|B4DMY3|B4DMY3_HUMAN cDNA FLJ6	6	9	9	9	33.2	30.302	280	90.066	29.6	26.8	33.2	9.6	9.6	9.6	1650400000	1361900000	1696200000	1076700000	851060000	918790000
A0A0S2Z433;O43181;H0Y9M8;D6REP1;D6R916;D6RI09	A0A0S2Z433;O43181;H0Y9M8	NADH dehydrogenase [ubiquinone] iron-sulfur protein 4, mitochondrial	NDUFS4	tr|A0A0S2Z433|A0A0S2Z433_HUMAN NADH dehydrogenase (Ubiquinone) Fe-S protein 4, 18kDa (NADH-coenzyme Q reductase) (Fragment) OS=Homo sapiens OX=9606 GN=NDUFS4 PE=2 SV=1;sp|O43181|NDUS4_HUMAN NADH dehydrogenase [ubiquinone] iron-sulfur protein 4, mitochondri	6	4	4	4	22.9	20.108	175	6.602	5.7	12	12	5.1	13.7	8.6	0	109090000	145430000	87659000	73016000	70156000
J3KS15;Q14197;J3QRF8	J3KS15;Q14197	Peptidyl-tRNA hydrolase ICT1, mitochondrial	ICT1	tr|J3KS15|J3KS15_HUMAN Peptidyl-tRNA hydrolase ICT1, mitochondrial (Fragment) OS=Homo sapiens OX=9606 GN=MRPL58 PE=1 SV=1;sp|Q14197|ICT1_HUMAN Peptidyl-tRNA hydrolase ICT1, mitochondrial OS=Homo sapiens OX=9606 GN=MRPL58 PE=1 SV=1	3	6	6	6	35.4	21.905	192	17.539	17.7	23.4	29.2	5.2	4.2	0	95921000	114330000	109840000	85172000	43993000	0
A0A1U9X819;B0S7P4;Q9Y676;B4DFG6;A0A0G2JIC6	A0A1U9X819;B0S7P4;Q9Y676;B4DFG6	28S ribosomal protein S18b, mitochondrial	MRPS18B	tr|A0A1U9X819|A0A1U9X819_HUMAN MRPS18B OS=Homo sapiens OX=9606 PE=4 SV=1;tr|B0S7P4|B0S7P4_HUMAN MRPS18B OS=Homo sapiens OX=9606 PE=2 SV=1;sp|Q9Y676|RT18B_HUMAN 28S ribosomal protein S18b, mitochondrial OS=Homo sapiens OX=9606 GN=MRPS18B PE=1 SV=1;tr|B4DFG6	5	7	7	7	38.4	29.369	258	21.436	26	27.9	15.1	15.1	3.9	3.9	196200000	127240000	74630000	64480000	92450000	84830000
Q9BV61;Q59EK6;Q53G55;A0A140VJY2;Q12931;Q53FS6;K0A7K7;Q8N9Z3;Q5CAQ4;I3L0K7;I3L239;I3L2D5;I3L253	Q9BV61;Q59EK6;Q53G55;A0A140VJY2;Q12931;Q53FS6;K0A7K7;Q8N9Z3;Q5CAQ4;I3L0K7	Heat shock protein 75 kDa, mitochondrial	TRAP1	tr|Q9BV61|Q9BV61_HUMAN TRAP1 protein (Fragment) OS=Homo sapiens OX=9606 GN=TRAP1 PE=2 SV=2;tr|Q59EK6|Q59EK6_HUMAN TNF receptor-associated protein 1 variant (Fragment) OS=Homo sapiens OX=9606 PE=3 SV=1;tr|Q53G55|Q53G55_HUMAN TNF receptor-associated protein	13	29	29	29	48.9	79.356	699	323.31	39.8	44.9	45.1	22.7	17.6	19.3	3274900000	3193900000	3441000000	1426000000	2397000000	2201000000
P78406;Q5J8M4;E9PPG9;E9PQ57;B0QZ36;B0QZ37	P78406;Q5J8M4;E9PPG9;E9PQ57	mRNA export factor	RAE1	sp|P78406|RAE1L_HUMAN mRNA export factor OS=Homo sapiens OX=9606 GN=RAE1 PE=1 SV=1;tr|Q5J8M4|Q5J8M4_HUMAN Migration-inducing gene 14 OS=Homo sapiens OX=9606 PE=2 SV=1;tr|E9PPG9|E9PPG9_HUMAN mRNA export factor OS=Homo sapiens OX=9606 GN=RAE1 PE=1 SV=1;tr|E9	6	10	10	10	37	40.968	368	36.542	31.2	22	26.6	3.5	5.7	5.7	246660000	196100000	241890000	68399000	171160000	176900000
A0A024R7C7;Q12906;F4ZW66;F4ZW64;A8K590;F4ZW65;B4DFG4;Q59GP7;B4DDF3;K7EKJ9;K7EQR9;K7ER69;K7ERM6;K7ENK6;K7EM82;K7EJ09;K7EQ75;K7ELV3;K7EKY0	A0A024R7C7;Q12906;F4ZW66;F4ZW64;A8K590;F4ZW65;B4DFG4;Q59GP7	Interleukin enhancer-binding factor 3	ILF3	tr|A0A024R7C7|A0A024R7C7_HUMAN Interleukin enhancer binding factor 3, 90kDa, isoform CRA_d OS=Homo sapiens OX=9606 GN=ILF3 PE=4 SV=1;sp|Q12906|ILF3_HUMAN Interleukin enhancer-binding factor 3 OS=Homo sapiens OX=9606 GN=ILF3 PE=1 SV=3;tr|F4ZW66|F4ZW66_HUMAN	19	28	28	24	36.8	95.337	894	168.99	34.7	29.1	31.5	18.3	19.1	13.3	1990500000	2292500000	1889500000	1192800000	1548500000	1018700000
A8K651;Q07021;I3L3Q7;I3L3B0	A8K651;Q07021;I3L3Q7;I3L3B0	Complement component 1 Q subcomponent-binding protein, mitochondrial	C1QBP	tr|A8K651|A8K651_HUMAN cDNA FLJ75700, highly similar to Homo sapiens complement component 1, q subcomponent binding protein (C1QBP), nuclear gene encoding mitochondrial protein, mRNA OS=Homo sapiens OX=9606 PE=2 SV=1;sp|Q07021|C1QBP_HUMAN Complement compon	4	6	6	6	31.6	31.38	282	129.38	31.6	31.6	31.6	26.2	26.2	15.6	2633500000	2240700000	2356500000	1317200000	1270500000	1821500000
A0A024R3T8;P09874;B4E0E1;B2R5W3;Q05D33;Q6PJL0;Q96P95;Q5VX84;Q5VX85	A0A024R3T8;P09874;B4E0E1;B2R5W3	Poly [ADP-ribose] polymerase 1	PARP1	tr|A0A024R3T8|A0A024R3T8_HUMAN Poly [ADP-ribose] polymerase OS=Homo sapiens OX=9606 GN=PARP1 PE=4 SV=1;sp|P09874|PARP1_HUMAN Poly [ADP-ribose] polymerase 1 OS=Homo sapiens OX=9606 GN=PARP1 PE=1 SV=4;tr|B4E0E1|B4E0E1_HUMAN Poly [ADP-ribose] polymerase OS=Ho	9	55	55	55	54.9	113.08	1014	323.31	43.3	50.3	47	22.2	24.7	25.4	6322000000	6516700000	6560700000	3512900000	4240700000	4106000000
Q9BQ39;B4DW97;B4DED6;A0A087WVC1;K0J110;Q9NTA9;Q53FI9	Q9BQ39;B4DW97;B4DED6;A0A087WVC1;K0J110;Q9NTA9	ATP-dependent RNA helicase DDX50	DDX50;mcdrh;DKFZp761E0323	sp|Q9BQ39|DDX50_HUMAN ATP-dependent RNA helicase DDX50 OS=Homo sapiens OX=9606 GN=DDX50 PE=1 SV=1;tr|B4DW97|B4DW97_HUMAN cDNA FLJ61430, highly similar to ATP-dependent RNA helicase DDX50 OS=Homo sapiens OX=9606 PE=2 SV=1;tr|B4DED6|B4DED6_HUMAN cDNA FLJ5654	7	22	20	20	36.2	82.564	737	77.411	24	25.1	20.9	6.9	8.1	8.5	272520000	265100000	229470000	127040000	186350000	157110000
V9HW98;P62258;G9K389;G9K388;B7ZA86;K7EM20;B4DJB0;B4DJF2;I3L3T1;K7EIT4;I3L0W5;B3KT37	V9HW98;P62258;G9K389;G9K388;B7ZA86	14-3-3 protein epsilon	HEL2;YWHAE;YWHAE/FAM22B fusion;YWHAE/FAM22A fusion	tr|V9HW98|V9HW98_HUMAN Epididymis luminal protein 2 OS=Homo sapiens OX=9606 GN=HEL2 PE=1 SV=1;sp|P62258|1433E_HUMAN 14-3-3 protein epsilon OS=Homo sapiens OX=9606 GN=YWHAE PE=1 SV=1;tr|G9K389|G9K389_HUMAN YWHAE/FAM22B fusion protein (Fragment) OS=Homo sapi	12	15	12	12	64.3	29.174	255	125.15	61.2	61.6	54.1	37.3	23.1	25.9	2007200000	2066900000	1488200000	1680400000	892780000	843240000
B4E2J1;Q8NBU5	B4E2J1;Q8NBU5	ATPase family AAA domain-containing protein 1	ATAD1	tr|B4E2J1|B4E2J1_HUMAN cDNA FLJ54240, highly similar to ATPase family AAA domain-containing protein 1 OS=Homo sapiens OX=9606 PE=2 SV=1;sp|Q8NBU5|ATAD1_HUMAN ATPase family AAA domain-containing protein 1 OS=Homo sapiens OX=9606 GN=ATAD1 PE=1 SV=1	2	9	9	9	44.7	30.634	273	61.256	27.1	32.2	22	4.4	4.4	6.6	66973000	117690000	259210000	78003000	89554000	106150000
P68431;Q16695;B4E380;K7EK07;B2R4P9;P84243;A8K4Y7;Q6NXT2;A0A1X8XL64;K7EMV3;B4DEB1;B2R6Y1;K7ES00;Q6TXQ4;K7EP01;P0DPK2;A0A2R8Y7G9;P0DPK5	P68431;Q16695;B4E380;K7EK07;B2R4P9;P84243;A8K4Y7;Q6NXT2;A0A1X8XL64;K7EMV3;B4DEB1;B2R6Y1;K7ES00	Histone H3.1;Histone H3.1t;Histone H3;Histone H3.3;Histone H3.3C	HIST1H3A;HIST3H3;H3F3B;H3F3A;H3F3C	sp|P68431|H31_HUMAN Histone H3.1 OS=Homo sapiens OX=9606 GN=HIST1H3A PE=1 SV=2;sp|Q16695|H31T_HUMAN Histone H3.1t OS=Homo sapiens OX=9606 GN=HIST3H3 PE=1 SV=3;tr|B4E380|B4E380_HUMAN Histone H3 OS=Homo sapiens OX=9606 PE=2 SV=1;tr|K7EK07|K7EK07_HUMAN Histon	18	10	10	1	61	15.404	136	32.887	53.7	30.1	30.9	33.1	32.4	32.4	37967000000	34803000000	33495000000	7219600000	21320000000	37098000000
Q14669;C9JLJ5;C9JSX9;H7C2Y1;C9JLD7;B4DYJ6;G5E9G6;F8W9P3	Q14669	E3 ubiquitin-protein ligase TRIP12	TRIP12	sp|Q14669|TRIPC_HUMAN E3 ubiquitin-protein ligase TRIP12 OS=Homo sapiens OX=9606 GN=TRIP12 PE=1 SV=1	8	8	8	8	5.3	220.43	1992	26.389	1.8	2.4	4.1	0.7	1.5	0.8	71401000	29134000	221180000	35092000	102240000	61662000
Q4KMR3;Q12965;H0YNQ8;H0YLE5;H0YLJ4;Q6ZNI9;O00160;H0YN00;B0I1T1;Q4LE34;Q14779;B4DVP3;Q92827;H0YNB0	Q4KMR3;Q12965	Unconventional myosin-Ie	MYO1E	tr|Q4KMR3|Q4KMR3_HUMAN MYO1E variant protein OS=Homo sapiens OX=9606 GN=MYO1E PE=2 SV=1;sp|Q12965|MYO1E_HUMAN Unconventional myosin-Ie OS=Homo sapiens OX=9606 GN=MYO1E PE=1 SV=2	14	32	32	32	35.9	127.06	1108	148.6	20.9	24.4	24.3	0.9	6.7	3.6	724330000	712320000	826900000	234660000	551600000	618970000
E9PC15;B4E2Z8;A0A3B3ITD0;A4D1U5;Q53H12;A0A3B3ISY9;A0A3B3ISZ0;A0A0G2JLG5;E9PG39;B4DR72;A0A3B3ITV0;A0A3B3ITX7;A0A0G2JLD0;A0A3B3IUC9;A0A3B3IS09	E9PC15;B4E2Z8;A0A3B3ITD0;A4D1U5;Q53H12;A0A3B3ISY9;A0A3B3ISZ0;A0A0G2JLG5;E9PG39;B4DR72	Acylglycerol kinase, mitochondrial	AGK;FLJ10842	tr|E9PC15|E9PC15_HUMAN Acylglycerol kinase, mitochondrial OS=Homo sapiens OX=9606 GN=AGK PE=1 SV=1;tr|B4E2Z8|B4E2Z8_HUMAN cDNA FLJ61206, highly similar to Homo sapiens multiple substrate lipid kinase (MULK), mRNA OS=Homo sapiens OX=9606 PE=2 SV=1;tr|A0A3B3	15	8	8	8	24.4	43.796	394	20.871	11.2	10.9	19.8	2.8	2.8	8.1	83916000	113060000	205640000	73157000	76891000	100250000
A8CG34;L0R526	A8CG34	Nuclear envelope pore membrane protein POM 121C	POM121C	sp|A8CG34|P121C_HUMAN Nuclear envelope pore membrane protein POM 121C OS=Homo sapiens OX=9606 GN=POM121C PE=1 SV=3	2	5	5	2	5.8	125.09	1229	19.704	1.1	1.1	5.8	1	0.7	0	15204000	17049000	53017000	25841000	9502300	0
B2RDG1;Q8WVX9;E9PNW8;Q9H600;E9PPB8	B2RDG1;Q8WVX9;E9PNW8;Q9H600	Fatty acyl-CoA reductase 1	FAR1	tr|B2RDG1|B2RDG1_HUMAN Fatty acyl-CoA reductase OS=Homo sapiens OX=9606 PE=2 SV=1;sp|Q8WVX9|FACR1_HUMAN Fatty acyl-CoA reductase 1 OS=Homo sapiens OX=9606 GN=FAR1 PE=1 SV=1;tr|E9PNW8|E9PNW8_HUMAN Fatty acyl-CoA reductase (Fragment) OS=Homo sapiens OX=9606	5	13	13	13	32.8	59.382	515	51.915	20.6	22.9	21.2	2.5	1.6	4.1	494210000	629000000	537860000	30809000	332050000	670700000
H7BZJ3	H7BZJ3		PDIA3	tr|H7BZJ3|H7BZJ3_HUMAN Protein disulfide-isomerase A3 (Fragment) OS=Homo sapiens OX=9606 GN=PDIA3 PE=1 SV=1	1	7	1	1	54.5	13.519	123	91.153	44.7	44.7	53.7	43.9	53.7	53.7	483130000	479110000	908290000	207140000	521000000	440280000
Q13505;A0A0C4DFQ1	Q13505;A0A0C4DFQ1	Metaxin-1	MTX1	sp|Q13505|MTX1_HUMAN Metaxin-1 OS=Homo sapiens OX=9606 GN=MTX1 PE=1 SV=3;tr|A0A0C4DFQ1|A0A0C4DFQ1_HUMAN Metaxin-1 OS=Homo sapiens OX=9606 GN=MTX1 PE=1 SV=1	2	8	8	8	22.5	51.462	466	33.476	13.1	18.9	14.4	1.5	1.5	0	232960000	157640000	147830000	117760000	106550000	0
Q5QP19;Q53FP3;Q9Y697;B2R5S3;B4DNL7;F2Z2E7;F8WER8;A2A2M1;F8WB23;B4DXH0;B4DHP7;Q8WV90;H7C0I5;H0YGN5	Q5QP19;Q53FP3;Q9Y697;B2R5S3;B4DNL7	Cysteine desulfurase, mitochondrial	NFS1	tr|Q5QP19|Q5QP19_HUMAN NFS1 nitrogen fixation 1 (S. cerevisiae), isoform CRA_b OS=Homo sapiens OX=9606 GN=NFS1 PE=2 SV=1;tr|Q53FP3|Q53FP3_HUMAN NFS1 nitrogen fixation 1 isoform a variant (Fragment) OS=Homo sapiens OX=9606 PE=2 SV=1;sp|Q9Y697|NFS1_HUMAN Cys	14	13	13	13	40.3	44.017	397	84.395	35.3	30.7	27	5	5	5	312630000	313640000	416490000	281300000	183430000	189000000
E9KL44;H0YFD6;P40939;B4DRH6;A0A2R8Y4F5;B4DDZ5;A0A2R8YG21;A0A2R8Y688;V9GZL3	E9KL44;H0YFD6;P40939;B4DRH6;A0A2R8Y4F5;B4DDZ5;A0A2R8YG21	Trifunctional enzyme subunit alpha, mitochondrial;Long-chain enoyl-CoA hydratase;Long chain 3-hydroxyacyl-CoA dehydrogenase	HADHA	tr|E9KL44|E9KL44_HUMAN Epididymis tissue sperm binding protein Li 14m OS=Homo sapiens OX=9606 PE=2 SV=1;tr|H0YFD6|H0YFD6_HUMAN Trifunctional enzyme subunit alpha, mitochondrial OS=Homo sapiens OX=9606 GN=HADHA PE=1 SV=2;sp|P40939|ECHA_HUMAN Trifunctional e	9	38	38	38	59.5	82.999	763	323.31	47.4	53.5	51.8	27.7	21	26.1	7470900000	7171000000	6344200000	4793800000	4468100000	3899800000
B1ANR0;Q13310;Q6IQ30;H0Y5F5;Q15164;Q53GL4;Q59GZ7;H0YEU6;Q147Y3;Q3B867;H0YCC8;B1ANR1;H0Y6X6;P0CB38;H0YER0	B1ANR0;Q13310;Q6IQ30;H0Y5F5;Q15164;Q53GL4	Polyadenylate-binding protein;Polyadenylate-binding protein 4	PABPC4	tr|B1ANR0|B1ANR0_HUMAN Polyadenylate-binding protein OS=Homo sapiens OX=9606 GN=PABPC4 PE=1 SV=1;sp|Q13310|PABP4_HUMAN Polyadenylate-binding protein 4 OS=Homo sapiens OX=9606 GN=PABPC4 PE=1 SV=1;tr|Q6IQ30|Q6IQ30_HUMAN Polyadenylate-binding protein OS=Homo	15	21	13	13	39.2	67.97	615	29.533	27.5	22.4	28.8	1.1	2.1	1.1	172040000	154310000	299280000	98950000	148650000	146260000
A0A2Z6ATB6;Q16643;D6R9W4;B3KSQ7;D6RFI1;B7Z2Z0;D6R9Q9;D6RCR4	A0A2Z6ATB6;Q16643;D6R9W4;B3KSQ7	Drebrin	DBN1	tr|A0A2Z6ATB6|A0A2Z6ATB6_HUMAN Drebrin A OS=Homo sapiens OX=9606 GN=DBN1 PE=2 SV=1;sp|Q16643|DREB_HUMAN Drebrin OS=Homo sapiens OX=9606 GN=DBN1 PE=1 SV=4;tr|D6R9W4|D6R9W4_HUMAN Drebrin (Fragment) OS=Homo sapiens OX=9606 GN=DBN1 PE=1 SV=1;tr|B3KSQ7|B3KSQ7_H	8	21	21	21	35.3	76.309	695	112.28	24.3	27.5	20.4	4.2	3.6	5.2	461160000	475680000	379710000	202270000	277270000	353220000
Q9UIG0;Q9Y6L7	Q9UIG0	Tyrosine-protein kinase BAZ1B	BAZ1B	sp|Q9UIG0|BAZ1B_HUMAN Tyrosine-protein kinase BAZ1B OS=Homo sapiens OX=9606 GN=BAZ1B PE=1 SV=2	2	26	26	26	22.7	170.9	1483	79.739	14.4	15.1	14	2.5	2.2	2.2	377180000	388650000	422960000	193310000	274240000	286840000
A0A0S2Z3L2;P16615;H7C5W9;Q8N3X5;Q7Z675;O14983;Q7Z6E5;B3KS35;H3BVB2;A0A0C4DH86;J3QSY6;A0A0S2Z3H0;A0A0S2Z425;B1PM99;H3BTW4	A0A0S2Z3L2;P16615;H7C5W9	Sarcoplasmic/endoplasmic reticulum calcium ATPase 2	ATP2A2	tr|A0A0S2Z3L2|A0A0S2Z3L2_HUMAN ATPase Ca++ transporting cardiac muscle slow twitch 2 isoform 1 (Fragment) OS=Homo sapiens OX=9606 GN=ATP2A2 PE=2 SV=1;sp|P16615|AT2A2_HUMAN Sarcoplasmic/endoplasmic reticulum calcium ATPase 2 OS=Homo sapiens OX=9606 GN=ATP2A	15	46	46	37	45.5	114.76	1042	323.31	41.5	40.9	41.5	17.6	16.9	17.4	5097300000	5445900000	5064800000	2831000000	3714700000	3368300000
Q14573;Q59ES2;A6H8K3;REV__H0YMB0;REV__Q00978	Q14573;Q59ES2	Inositol 1,4,5-trisphosphate receptor type 3	ITPR3	sp|Q14573|ITPR3_HUMAN Inositol 1,4,5-trisphosphate receptor type 3 OS=Homo sapiens OX=9606 GN=ITPR3 PE=1 SV=2;tr|Q59ES2|Q59ES2_HUMAN Inositol 1,4,5-trisphosphate receptor type 3 variant (Fragment) OS=Homo sapiens OX=9606 PE=2 SV=1	5	49	49	44	22.1	304.1	2671	221.65	12	13.9	12.6	2.9	3.1	3.1	734740000	741340000	810460000	468330000	552350000	435100000
Q96IX5	Q96IX5	Up-regulated during skeletal muscle growth protein 5	USMG5	sp|Q96IX5|USMG5_HUMAN Up-regulated during skeletal muscle growth protein 5 OS=Homo sapiens OX=9606 GN=ATP5MD PE=1 SV=1	1	2	2	2	43.1	6.4575	58	79.975	43.1	25.9	25.9	25.9	25.9	25.9	379810000	346210000	307430000	152480000	395150000	110460000
A0A384MEK5;P05362;Q5NKV8;B4DNT6;B4DQW5;K7EKL8;E7ESS4;B4DW82;Q15462;Q15463;A0A1C9J7T1;O00177;REV__F8WBX4;REV__B7Z7Q7;REV__Q502W6	A0A384MEK5;P05362;Q5NKV8;B4DNT6;B4DQW5	Intercellular adhesion molecule 1	ICAM1	tr|A0A384MEK5|A0A384MEK5_HUMAN Epididymis secretory sperm binding protein OS=Homo sapiens OX=9606 PE=2 SV=1;sp|P05362|ICAM1_HUMAN Intercellular adhesion molecule 1 OS=Homo sapiens OX=9606 GN=ICAM1 PE=1 SV=2;tr|Q5NKV8|Q5NKV8_HUMAN Intercellular adhesion mol	15	11	11	11	22.7	57.825	532	32.431	13.7	7.5	10	1.9	1.9	1.9	96444000	103550000	191730000	60520000	104600000	84621000
V9HWE1;P08670;B0YJC4;Q53HU8;B3KRK8;B0YJC5;A0A1B0GTT5;A0A1B0GVG8;Q53SB5;Q45VM8;Q45VM7;Q45VM6;L7RDA5;A5Z217;A0A384NPX1;P17661;Q9H319;A0A0S2Z4T0;B4DUI0;Q5RLN2;F8W835;B4DR43;Q8TCR7;B3KXJ0;B3KQI5;E7EMV2;B4DJT7;E7ESP9;A5YM63;P07196;P07197;P12036	V9HWE1;P08670;B0YJC4;Q53HU8;B3KRK8	Vimentin	HEL113;VIM	tr|V9HWE1|V9HWE1_HUMAN Epididymis luminal protein 113 OS=Homo sapiens OX=9606 GN=HEL113 PE=2 SV=1;sp|P08670|VIME_HUMAN Vimentin OS=Homo sapiens OX=9606 GN=VIM PE=1 SV=4;tr|B0YJC4|B0YJC4_HUMAN Vimentin variant 3 OS=Homo sapiens OX=9606 GN=VIM PE=1 SV=1;tr|Q	32	43	43	37	77.3	53.651	466	323.31	71.2	71.2	72.7	74.2	71.2	69.7	87200000000	88722000000	89806000000	51513000000	62348000000	55637000000
Q5JP53;A0A384NYT8;Q5SU16;P07437;B7ZAF0;B4DY90;Q6LC01;Q5ST81;Q9BUU9;B4E052;B7ZAK1;B4DQN9;B4DMU8;Q96B85;B4DXZ5;Q1KSF8;B4DMJ5;A6NNZ2;A4UCT2;Q6P602;A4UCU2	Q5JP53;A0A384NYT8;Q5SU16;P07437;B7ZAF0;B4DY90;Q6LC01;Q5ST81;Q9BUU9;B4E052;B7ZAK1;B4DQN9;B4DMU8;Q96B85;B4DXZ5;Q1KSF8;B4DMJ5	Tubulin beta chain	TUBB;XTP3TPATP1	tr|Q5JP53|Q5JP53_HUMAN Tubulin beta chain OS=Homo sapiens OX=9606 GN=TUBB PE=1 SV=1;tr|A0A384NYT8|A0A384NYT8_HUMAN Epididymis secretory sperm binding protein (Fragment) OS=Homo sapiens OX=9606 PE=2 SV=1;tr|Q5SU16|Q5SU16_HUMAN Tubulin beta chain OS=Homo sap	21	19	5	4	58.7	47.766	426	183.44	54.7	54.7	58.5	48.4	27.7	29.6	8395300000	7359100000	7896000000	3119900000	6926100000	5128900000
Q13813;A0A0D9SGF6;A0A384P5S9;A0A024R889;A0A0D9SF54;B4DGT1;B4DTV8;Q9UG16;Q14917;A0A0D9SFF6;A0A0D9SFH4;A0A1B0GW19;A0A1B0GWE2;A0A1B0GTB7;A0A1B0GTD1;A0A1B0GUH3;A0A1B0GV13	Q13813;A0A0D9SGF6;A0A384P5S9;A0A024R889;A0A0D9SF54;B4DGT1;B4DTV8	Spectrin alpha chain, non-erythrocytic 1	SPTAN1	sp|Q13813|SPTN1_HUMAN Spectrin alpha chain, non-erythrocytic 1 OS=Homo sapiens OX=9606 GN=SPTAN1 PE=1 SV=3;tr|A0A0D9SGF6|A0A0D9SGF6_HUMAN Spectrin alpha chain, non-erythrocytic 1 OS=Homo sapiens OX=9606 GN=SPTAN1 PE=1 SV=1;tr|A0A384P5S9|A0A384P5S9_HUMAN Ep	17	111	111	111	53.4	284.54	2472	323.31	35.1	37	39.5	7.4	10.8	7.2	3316700000	2962500000	3416000000	2237900000	2175200000	1810500000
Q5TZP7;P27695;G3V3M6;G3V5Q1;G3V3C7;A0A0C4DGK8;G3V5D9;G3V5M0;G3V359;H7C4A8;G3V3Y6;G3V2D9	Q5TZP7;P27695;G3V3M6;G3V5Q1;G3V3C7;A0A0C4DGK8;G3V5D9;G3V5M0;G3V359	DNA-(apurinic or apyrimidinic site) lyase;DNA-(apurinic or apyrimidinic site) lyase, mitochondrial	APEX1	tr|Q5TZP7|Q5TZP7_HUMAN DNA-(apurinic or apyrimidinic site) lyase OS=Homo sapiens OX=9606 GN=APEX1 PE=2 SV=1;sp|P27695|APEX1_HUMAN DNA-(apurinic or apyrimidinic site) lyase OS=Homo sapiens OX=9606 GN=APEX1 PE=1 SV=2;tr|G3V3M6|G3V3M6_HUMAN DNA-(apurinic or a	12	13	13	13	49.1	35.554	318	161.32	20.4	40.3	45.9	11.6	6.3	6.3	465480000	593910000	807180000	494130000	347250000	357030000
Q9NYK5;C9JG87	Q9NYK5;C9JG87	39S ribosomal protein L39, mitochondrial	MRPL39	sp|Q9NYK5|RM39_HUMAN 39S ribosomal protein L39, mitochondrial OS=Homo sapiens OX=9606 GN=MRPL39 PE=1 SV=3;tr|C9JG87|C9JG87_HUMAN 39S ribosomal protein L39, mitochondrial (Fragment) OS=Homo sapiens OX=9606 GN=MRPL39 PE=1 SV=1	2	14	14	14	44.1	38.711	338	40.996	30.5	29.3	27.8	9.8	3.6	6.2	262230000	246430000	334340000	218150000	130190000	193010000
G3V198;Q12769;E9PR16;E9PSI3	G3V198;Q12769;E9PR16	Nuclear pore complex protein Nup160	NUP160	tr|G3V198|G3V198_HUMAN Nuclear pore complex protein Nup160 (Fragment) OS=Homo sapiens OX=9606 GN=NUP160 PE=1 SV=2;sp|Q12769|NU160_HUMAN Nuclear pore complex protein Nup160 OS=Homo sapiens OX=9606 GN=NUP160 PE=1 SV=3;tr|E9PR16|E9PR16_HUMAN Nuclear pore comp	4	12	12	12	12.5	148.86	1314	57.862	9	6.3	8.2	0.8	1.8	1.8	127720000	170090000	237090000	133310000	106780000	103480000
Q14257;H0YL43;A8MXP8	Q14257;H0YL43;A8MXP8	Reticulocalbin-2	RCN2	sp|Q14257|RCN2_HUMAN Reticulocalbin-2 OS=Homo sapiens OX=9606 GN=RCN2 PE=1 SV=1;tr|H0YL43|H0YL43_HUMAN Reticulocalbin-2 (Fragment) OS=Homo sapiens OX=9606 GN=RCN2 PE=1 SV=1;tr|A8MXP8|A8MXP8_HUMAN Reticulocalbin-2 OS=Homo sapiens OX=9606 GN=RCN2 PE=1 SV=1	3	7	7	7	33.1	36.876	317	33.642	24.6	14.5	29.7	2.5	2.5	7.3	142460000	68284000	128950000	47142000	38339000	133090000
A0A384MR27;P09382;F8WEI7	A0A384MR27;P09382	Galectin-1	LGALS1	tr|A0A384MR27|A0A384MR27_HUMAN Epididymis secretory sperm binding protein OS=Homo sapiens OX=9606 PE=2 SV=1;sp|P09382|LEG1_HUMAN Galectin-1 OS=Homo sapiens OX=9606 GN=LGALS1 PE=1 SV=2	3	8	8	8	64.4	14.716	135	117.21	64.4	58.5	64.4	55.6	55.6	55.6	3401500000	3110000000	2764700000	1918900000	2026900000	2025200000
A0A024RAE1;Q9UKD2;B4DHZ2	A0A024RAE1;Q9UKD2	mRNA turnover protein 4 homolog	C1orf33;MRTO4	tr|A0A024RAE1|A0A024RAE1_HUMAN Ribosome assembly factor mrt4 OS=Homo sapiens OX=9606 GN=C1orf33 PE=3 SV=1;sp|Q9UKD2|MRT4_HUMAN mRNA turnover protein 4 homolog OS=Homo sapiens OX=9606 GN=MRTO4 PE=1 SV=2	3	11	11	11	43.1	27.56	239	48.916	32.2	36.4	39.7	4.6	7.9	9.2	809710000	828890000	680570000	524740000	451190000	524210000
M4QHP2;Q92508;REV__O95165;Q86UK0	M4QHP2;Q92508	Piezo-type mechanosensitive ion channel component;Piezo-type mechanosensitive ion channel component 1	PIEZO1	tr|M4QHP2|M4QHP2_HUMAN Piezo-type mechanosensitive ion channel component OS=Homo sapiens OX=9606 GN=PIEZO1 PE=2 SV=1;sp|Q92508|PIEZ1_HUMAN Piezo-type mechanosensitive ion channel component 1 OS=Homo sapiens OX=9606 GN=PIEZO1 PE=1 SV=4	4	11	11	11	6.9	286.64	2520	40.759	3.9	4.8	3.9	0.2	0.5	0.5	61231000	75153000	70082000	0	48225000	40873000
P23229;H7BZ97;C9JXX7	P23229	Integrin alpha-6;Integrin alpha-6 heavy chain;Integrin alpha-6 light chain;Processed integrin alpha-6	ITGA6	sp|P23229|ITA6_HUMAN Integrin alpha-6 OS=Homo sapiens OX=9606 GN=ITGA6 PE=1 SV=5	3	17	17	17	17.6	126.6	1130	50.76	10	14.7	6.1	2.1	2.2	2.2	217920000	224680000	170280000	106930000	157230000	134170000
Q9BU08;V9HW37;P48643;B7ZAR1;B4DDU6;E9PCA1;B4DZT5;B4DXI1;E7ENZ3;B4DYC8;B4DE30;B4DX08;Q96GI1;B4DZY9;Q9HB74;D6RIZ7;H0Y914	Q9BU08;V9HW37;P48643;B7ZAR1;B4DDU6;E9PCA1;B4DZT5;B4DXI1;E7ENZ3;B4DYC8;B4DE30;B4DX08;Q96GI1;B4DZY9	T-complex protein 1 subunit epsilon	HEL-S-69;CCT5	tr|Q9BU08|Q9BU08_HUMAN T-complex protein 1 subunit epsilon (Fragment) OS=Homo sapiens OX=9606 PE=2 SV=1;tr|V9HW37|V9HW37_HUMAN T-complex protein 1 subunit epsilon OS=Homo sapiens OX=9606 GN=HEL-S-69 PE=2 SV=1;sp|P48643|TCPE_HUMAN T-complex protein 1 subuni	17	26	26	26	60.7	59.468	539	156.18	41.6	26.2	41.7	5.2	8.3	8.3	737340000	619760000	710190000	476600000	439000000	431460000
K7ELL7;B4DJQ5;A0A024R7F1;P14314;A0A0S2Z4W7;A0A0S2Z4D8;A2VCQ4;A0A0S2Z4A0;K7EPW7;A0A0C4DGP4;K7EKX1;K7EJ70	K7ELL7;B4DJQ5;A0A024R7F1;P14314;A0A0S2Z4W7;A0A0S2Z4D8;A2VCQ4	Glucosidase 2 subunit beta	PRKCSH	tr|K7ELL7|K7ELL7_HUMAN Glucosidase 2 subunit beta OS=Homo sapiens OX=9606 GN=PRKCSH PE=1 SV=1;tr|B4DJQ5|B4DJQ5_HUMAN cDNA FLJ59211, highly similar to Glucosidase 2 subunit beta OS=Homo sapiens OX=9606 PE=2 SV=1;tr|A0A024R7F1|A0A024R7F1_HUMAN Protein kinase	12	18	18	18	36.3	60.192	535	156.75	26.2	28.6	32.7	22.2	23.7	17	2338900000	2394400000	2132000000	1599300000	1459500000	1416300000
V9HWJ2;V9HW78;B2R5M8;O75874;Q6FIA4;Q6FI37;Q0QER2;B4DXS4;C9J4N6;C9JJE5;C9JLU6;Q9H302;A0A2P9AQ26;A0A0A0U6N4	V9HWJ2;V9HW78;B2R5M8;O75874;Q6FIA4;Q6FI37;Q0QER2;B4DXS4	Isocitrate dehydrogenase [NADP];Isocitrate dehydrogenase [NADP] cytoplasmic	HEL-S-26;HEL-216;IDH1	tr|V9HWJ2|V9HWJ2_HUMAN Isocitrate dehydrogenase [NADP] OS=Homo sapiens OX=9606 GN=HEL-S-26 PE=2 SV=1;tr|V9HW78|V9HW78_HUMAN Isocitrate dehydrogenase [NADP] OS=Homo sapiens OX=9606 GN=HEL-216 PE=2 SV=1;tr|B2R5M8|B2R5M8_HUMAN Isocitrate dehydrogenase [NADP]	14	13	11	11	30.7	46.659	414	27.03	15	21.5	8.2	4.8	3.1	1.4	85839000	90740000	43963000	72793000	23047000	0
O75367;Q59FH0;B4DJC3;D6RCF2;Q5SQT3	O75367;Q59FH0;B4DJC3	Core histone macro-H2A.1;Histone H2A	H2AFY	sp|O75367|H2AY_HUMAN Core histone macro-H2A.1 OS=Homo sapiens OX=9606 GN=H2AFY PE=1 SV=4;tr|Q59FH0|Q59FH0_HUMAN H2A histone family, member Y isoform 2 variant (Fragment) OS=Homo sapiens OX=9606 PE=2 SV=1;tr|B4DJC3|B4DJC3_HUMAN Histone H2A OS=Homo sapiens O	5	19	19	17	52.2	39.617	372	245.41	52.2	51.9	49.5	25.5	23.7	18.3	3793100000	2950200000	3420100000	2228200000	2209100000	2208200000
B0YIW5;Q6MZV5;B0YIW6;P48444;Q6P1Q5;E9PK34	B0YIW5;Q6MZV5;B0YIW6;P48444	Coatomer subunit delta	ARCN1;DKFZp686M09245	tr|B0YIW5|B0YIW5_HUMAN Coatomer subunit delta OS=Homo sapiens OX=9606 GN=ARCN1 PE=2 SV=1;tr|Q6MZV5|Q6MZV5_HUMAN Uncharacterized protein DKFZp686M09245 OS=Homo sapiens OX=9606 GN=DKFZp686M09245 PE=2 SV=1;tr|B0YIW6|B0YIW6_HUMAN Archain 1, isoform CRA_a OS=Ho	6	11	11	11	28.4	57.21	511	61.208	26.6	18.4	21.1	6.8	4.3	2.5	162180000	182570000	146210000	178230000	92612000	51627000
P56385	P56385	ATP synthase subunit e, mitochondrial	ATP5I	sp|P56385|ATP5I_HUMAN ATP synthase subunit e, mitochondrial OS=Homo sapiens OX=9606 GN=ATP5ME PE=1 SV=2	1	4	4	4	42	7.9331	69	14.801	42	42	42	31.9	31.9	31.9	390940000	379080000	382810000	212870000	259960000	284430000
A0A0S2Z4R1;P54577;A0A0C4DGZ5;A0A0S2Z4P3	A0A0S2Z4R1;P54577;A0A0C4DGZ5	Tyrosine--tRNA ligase, cytoplasmic;Tyrosine--tRNA ligase, cytoplasmic, N-terminally processed;Tyrosine--tRNA ligase	YARS	tr|A0A0S2Z4R1|A0A0S2Z4R1_HUMAN Tyrosine--tRNA ligase (Fragment) OS=Homo sapiens OX=9606 GN=YARS PE=2 SV=1;sp|P54577|SYYC_HUMAN Tyrosine--tRNA ligase, cytoplasmic OS=Homo sapiens OX=9606 GN=YARS PE=1 SV=4;tr|A0A0C4DGZ5|A0A0C4DGZ5_HUMAN Tyrosine--tRNA ligase	4	20	20	20	41.9	59.143	528	58.769	28.8	22.2	27.8	7.8	9.8	3.8	276770000	237420000	383430000	221500000	235140000	134460000
O60568;B3KQQ3;Q9UG85;H7C2V1;H7C2S8;B4DMP0;B4DPX5;H7C0B8;H7C2A8;C9JU11	O60568;B3KQQ3;Q9UG85	Procollagen-lysine,2-oxoglutarate 5-dioxygenase 3	PLOD3;DKFZp564O1822	sp|O60568|PLOD3_HUMAN Multifunctional procollagen lysine hydroxylase and glycosyltransferase LH3 OS=Homo sapiens OX=9606 GN=PLOD3 PE=1 SV=1;tr|B3KQQ3|B3KQQ3_HUMAN cDNA PSEC0016 fis, clone NT2RM1001076, highly similar to Procollagen-lysine,2-oxoglutarate 5-	10	14	14	14	23.3	84.784	738	54.171	20.6	17.2	15.9	4.1	6.8	5.4	264230000	299360000	342960000	169630000	223560000	204340000
B2ZZ89;Q01082;D6W5C0;A0A087WUZ3;K9MS24;F8W6C1;B4DIF8;Q71VG1;Q8WYB3;O14724;A0A024R3L5;REV__A6NFT4;B0YJ61;E9PPZ1;B4DPH0;REV__B3KUD1;REV__B3KT43;REV__B3KVL1;REV__Q96CN4;REV__A0A384MR55;REV__Q9NUW6;REV__Q8NDL0;REV__B3KMY4;REV__B4DST2;REV__Q7L8K0;REV__Q9HBG6;Q86UT5	B2ZZ89;Q01082;D6W5C0;A0A087WUZ3;K9MS24	Spectrin beta chain, non-erythrocytic 1	SPTBN1	tr|B2ZZ89|B2ZZ89_HUMAN Spectrin beta chain OS=Homo sapiens OX=9606 GN=SPTBN1 PE=2 SV=1;sp|Q01082|SPTB2_HUMAN Spectrin beta chain, non-erythrocytic 1 OS=Homo sapiens OX=9606 GN=SPTBN1 PE=1 SV=2;tr|D6W5C0|D6W5C0_HUMAN Spectrin beta chain OS=Homo sapiens OX=9	27	92	92	85	48.9	274.61	2364	323.31	32.8	36.8	35.3	8	8.2	9.9	2524100000	2670000000	2651200000	1519600000	1790200000	1866600000
V9HWC6;P23284	V9HWC6;P23284	Peptidyl-prolyl cis-trans isomerase;Peptidyl-prolyl cis-trans isomerase B	HEL-S-39;PPIB	tr|V9HWC6|V9HWC6_HUMAN Peptidyl-prolyl cis-trans isomerase OS=Homo sapiens OX=9606 GN=HEL-S-39 PE=2 SV=1;sp|P23284|PPIB_HUMAN Peptidyl-prolyl cis-trans isomerase B OS=Homo sapiens OX=9606 GN=PPIB PE=1 SV=2	2	14	14	14	58.7	22.742	208	156.25	56.2	58.2	55.8	36.1	32.2	38.5	4806200000	4903900000	4173300000	3161400000	2706600000	3303800000
Q9H061;E9PI90;E9PIH8	Q9H061;E9PI90	Transmembrane protein 126A	TMEM126A	sp|Q9H061|T126A_HUMAN Transmembrane protein 126A OS=Homo sapiens OX=9606 GN=TMEM126A PE=1 SV=1;tr|E9PI90|E9PI90_HUMAN Transmembrane protein 126A OS=Homo sapiens OX=9606 GN=TMEM126A PE=1 SV=1	3	6	6	6	32.3	21.527	195	27.678	29.2	24.6	24.6	4.6	4.6	7.7	236210000	176710000	232020000	137550000	129320000	159610000
Q53Z07;P32969;A0A2R8Y5Y7;D6RAN4;H0Y9V9;E7ESE0;B4E1M5;B4DLV8;Q2NKY6;H0Y9R4;REV__A0A2R8YDK3;REV__B4DZN5;REV__A0A2R8YFQ3;REV__B4DHM1;REV__A0A2R8Y4R7;REV__A0A2R8Y6L6;REV__O75648	Q53Z07;P32969;A0A2R8Y5Y7;D6RAN4;H0Y9V9;E7ESE0;B4E1M5;B4DLV8;Q2NKY6	60S ribosomal protein L9	RPL9	tr|Q53Z07|Q53Z07_HUMAN NPC-A-16 OS=Homo sapiens OX=9606 GN=RPL9 PE=2 SV=1;sp|P32969|RL9_HUMAN 60S ribosomal protein L9 OS=Homo sapiens OX=9606 GN=RPL9 PE=1 SV=1;tr|A0A2R8Y5Y7|A0A2R8Y5Y7_HUMAN 60S ribosomal protein L9 OS=Homo sapiens OX=9606 GN=RPL9 PE=1 SV	17	10	10	10	56.8	21.863	192	94.636	53.6	53.6	49.5	19.3	9.9	27.1	1688700000	2127100000	1698700000	1071500000	1463000000	1113900000
B2R4R9;P62857	B2R4R9;P62857	40S ribosomal protein S28	RPS28	tr|B2R4R9|B2R4R9_HUMAN HCG26477 OS=Homo sapiens OX=9606 GN=RPS28 PE=2 SV=1;sp|P62857|RS28_HUMAN 40S ribosomal protein S28 OS=Homo sapiens OX=9606 GN=RPS28 PE=1 SV=1	2	2	2	2	30.4	7.8409	69	19.779	30.4	30.4	30.4	30.4	30.4	30.4	879770000	669990000	583670000	474200000	452710000	487950000
A0A024R9M9;Q99653;H0YLY7;H0YKE7;F5GX29;B4DSB5;H0YNG9	A0A024R9M9;Q99653;H0YLY7;H0YKE7;F5GX29;B4DSB5;H0YNG9	Calcineurin B homologous protein 1	CHP;CHP1	tr|A0A024R9M9|A0A024R9M9_HUMAN Calcium binding protein P22, isoform CRA_a OS=Homo sapiens OX=9606 GN=CHP PE=4 SV=1;sp|Q99653|CHP1_HUMAN Calcineurin B homologous protein 1 OS=Homo sapiens OX=9606 GN=CHP1 PE=1 SV=3;tr|H0YLY7|H0YLY7_HUMAN Calcineurin B homolo	7	2	2	2	10.3	22.456	195	6.0273	10.3	6.2	6.2	6.2	0	6.2	37746000	38779000	31831000	22393000	0	25637000
A0A384NPU5;Q15084	A0A384NPU5;Q15084	Protein disulfide-isomerase A6	PDIA6	tr|A0A384NPU5|A0A384NPU5_HUMAN Epididymis secretory sperm binding protein OS=Homo sapiens OX=9606 PE=2 SV=1;sp|Q15084|PDIA6_HUMAN Protein disulfide-isomerase A6 OS=Homo sapiens OX=9606 GN=PDIA6 PE=1 SV=1	2	18	18	18	48.6	48.121	440	295.57	42.5	45	29.8	26.1	18.4	21.6	2655900000	3042100000	3120600000	1989400000	2155900000	1722200000
Q6FI51;Q6FHS4;P25685;M0R080;M0QYT3;M0QXK0;B4DKK9;M0R1D6;M0QZD0;M0R128;A0A1B0GX60;B4DNN2;Q59E89;Q9UDY4	Q6FI51;Q6FHS4;P25685;M0R080	DnaJ homolog subfamily B member 1	DNAJB1	tr|Q6FI51|Q6FI51_HUMAN DNAJB1 protein OS=Homo sapiens OX=9606 GN=DNAJB1 PE=2 SV=1;tr|Q6FHS4|Q6FHS4_HUMAN DNAJB1 protein (Fragment) OS=Homo sapiens OX=9606 GN=DNAJB1 PE=2 SV=1;sp|P25685|DNJB1_HUMAN DnaJ homolog subfamily B member 1 OS=Homo sapiens OX=9606 G	14	11	11	11	34.1	38.01	340	24.374	22.6	15	17.6	0	2.6	2.6	98717000	50459000	76579000	0	52900000	47297000
Q01650;Q96QB2;Q2MCL6;A0A0C4DGL4;H0YJ95;G3V4Z6;B4DVT0;A0A0S2Z502;Q9UM01	Q01650;Q96QB2	Large neutral amino acids transporter small subunit 1	SLC7A5;lat1	sp|Q01650|LAT1_HUMAN Large neutral amino acids transporter small subunit 1 OS=Homo sapiens OX=9606 GN=SLC7A5 PE=1 SV=2;tr|Q96QB2|Q96QB2_HUMAN Sodium-independent neutral amino acid transporter LAT1 OS=Homo sapiens OX=9606 GN=lat1 PE=4 SV=1	9	8	8	7	14.6	55.01	507	118.26	13.2	14.6	14.4	11.2	11.2	11.2	1795200000	1630900000	2649600000	1717800000	880390000	1448600000
A0A024R5D8;P43353;A0A024R5K0;Q59F10;Q9BUJ8;A0A087X192;A0A087X2D4;A0A087WUF8;B4DSX1;P48448;A0A087WTE0;E9PJV0;C9JKT2;C9JMC5;I3L3I9;A8MYB8;E9PNN6;B3KSJ6;Q6PKA6;Q8N9T9;P30838	A0A024R5D8;P43353;A0A024R5K0;Q59F10	Aldehyde dehydrogenase;Aldehyde dehydrogenase family 3 member B1	ALDH3B1	tr|A0A024R5D8|A0A024R5D8_HUMAN Aldehyde dehydrogenase OS=Homo sapiens OX=9606 GN=ALDH3B1 PE=3 SV=1;sp|P43353|AL3B1_HUMAN Aldehyde dehydrogenase family 3 member B1 OS=Homo sapiens OX=9606 GN=ALDH3B1 PE=1 SV=1;tr|A0A024R5K0|A0A024R5K0_HUMAN Aldehyde dehydrog	21	11	10	10	30.3	51.839	468	37.902	19	15	20.1	4.5	4.5	1.9	97300000	115840000	184430000	130950000	66138000	67719000
Q6IAA8;F5GX19;F5H3Y3;H0YFI1;F5H479;B4DUK2	Q6IAA8;F5GX19;F5H3Y3;H0YFI1;F5H479	Ragulator complex protein LAMTOR1	LAMTOR1	sp|Q6IAA8|LTOR1_HUMAN Ragulator complex protein LAMTOR1 OS=Homo sapiens OX=9606 GN=LAMTOR1 PE=1 SV=2;tr|F5GX19|F5GX19_HUMAN Ragulator complex protein LAMTOR1 OS=Homo sapiens OX=9606 GN=LAMTOR1 PE=1 SV=1;tr|F5H3Y3|F5H3Y3_HUMAN Ragulator complex protein LAMT	6	7	7	7	52.2	17.745	161	62.855	51.6	50.9	34.2	8.1	8.1	8.1	226150000	246940000	270380000	127990000	176020000	192370000
Q53F03;B2R7N6;P43007;B7Z9M1;B7Z561;Q9P2X2	Q53F03;B2R7N6;P43007;B7Z9M1;B7Z561;Q9P2X2	Amino acid transporter;Neutral amino acid transporter A	SLC1A4	tr|Q53F03|Q53F03_HUMAN Solute carrier family 1, member 4 variant (Fragment) OS=Homo sapiens OX=9606 PE=2 SV=1;tr|B2R7N6|B2R7N6_HUMAN cDNA, FLJ93528, highly similar to Homo sapiens solute carrier family 1 (glutamate/neutral amino acid transporter), member 4	6	7	7	7	17.7	55.722	532	28.727	7.5	7.9	13.7	7.1	8.6	5.5	183150000	158550000	115120000	71076000	95913000	138230000
Q6FGE5;P60903;D3DV26	Q6FGE5;P60903;D3DV26	Protein S100-A10	S100A10	tr|Q6FGE5|Q6FGE5_HUMAN S100A10 protein (Fragment) OS=Homo sapiens OX=9606 GN=S100A10 PE=2 SV=1;sp|P60903|S10AA_HUMAN Protein S100-A10 OS=Homo sapiens OX=9606 GN=S100A10 PE=1 SV=2;tr|D3DV26|D3DV26_HUMAN S100 calcium binding protein A10 (Annexin II ligand, c	3	4	4	4	35.1	11.187	97	34.579	35.1	35.1	35.1	17.5	17.5	17.5	1092300000	925390000	704140000	0	570460000	643450000
Q8TDD1;F8VRX4;H0YHH7	Q8TDD1	ATP-dependent RNA helicase DDX54	DDX54	sp|Q8TDD1|DDX54_HUMAN ATP-dependent RNA helicase DDX54 OS=Homo sapiens OX=9606 GN=DDX54 PE=1 SV=2	3	29	29	29	39	98.594	881	121.44	22.9	18.5	21.8	2.8	4.4	5.8	866080000	794240000	1525700000	836520000	826630000	468320000
B3KQT9;V9HVY3;P30101;B3KQT2;B4DJ98;B4DDM1	B3KQT9;V9HVY3;P30101;B3KQT2;B4DJ98;B4DDM1	Protein disulfide-isomerase;Protein disulfide-isomerase A3	HEL-S-269;PDIA3	tr|B3KQT9|B3KQT9_HUMAN Protein disulfide-isomerase OS=Homo sapiens OX=9606 PE=2 SV=1;tr|V9HVY3|V9HVY3_HUMAN Protein disulfide-isomerase OS=Homo sapiens OX=9606 GN=HEL-S-269 PE=2 SV=1;sp|P30101|PDIA3_HUMAN Protein disulfide-isomerase A3 OS=Homo sapiens OX=9	6	31	31	25	66.7	54.102	480	323.31	62.5	61.5	64	39	32.1	32.1	11827000000	10596000000	8740800000	6548000000	6713000000	7597600000
B2RWN5;Q9H583;Q5T3Q7;A0A024R3R7;A2VDI1;B4E263;B7ZAU8;B3KWS1;Q8N7L7;Q96ES5;Q6P664	B2RWN5;Q9H583;Q5T3Q7;A0A024R3R7;A2VDI1;B4E263;B7ZAU8;B3KWS1	HEAT repeat-containing protein 1;HEAT repeat-containing protein 1, N-terminally processed	HEATR1	tr|B2RWN5|B2RWN5_HUMAN HEAT repeat containing 1 OS=Homo sapiens OX=9606 GN=HEATR1 PE=2 SV=1;sp|Q9H583|HEAT1_HUMAN HEAT repeat-containing protein 1 OS=Homo sapiens OX=9606 GN=HEATR1 PE=1 SV=3;tr|Q5T3Q7|Q5T3Q7_HUMAN HEAT repeat-containing protein 1 OS=Homo s	11	42	42	42	23.8	242.26	2144	136.79	15	11.6	9.7	3.1	3.1	3.6	568530000	387800000	557120000	410170000	324350000	282720000
Q96DV4;B2R894	Q96DV4;B2R894	39S ribosomal protein L38, mitochondrial	MRPL38	sp|Q96DV4|RM38_HUMAN 39S ribosomal protein L38, mitochondrial OS=Homo sapiens OX=9606 GN=MRPL38 PE=1 SV=2;tr|B2R894|B2R894_HUMAN Mitochondrial ribosomal protein L38, isoform CRA_b OS=Homo sapiens OX=9606 GN=MRPL38 PE=1 SV=1	2	10	10	10	31.1	44.596	380	62.421	26.8	26.8	29.2	7.6	7.6	9.5	168860000	161190000	208200000	115450000	120790000	125730000
Q13442;F8WBW6	Q13442	28 kDa heat- and acid-stable phosphoprotein	PDAP1	sp|Q13442|HAP28_HUMAN 28 kDa heat- and acid-stable phosphoprotein OS=Homo sapiens OX=9606 GN=PDAP1 PE=1 SV=1	2	3	3	3	26.5	20.63	181	11.125	26.5	26.5	19.3	10.5	0	10.5	37609000	30400000	36499000	27106000	0	19829000
Q9P015;B2R739;E5RIZ4;E5RHF4;D6RAZ0;H0YAM8;F2Z2L2;B4DEI6;E9PD12;Q96AX9	Q9P015;B2R739;E5RIZ4;E5RHF4	39S ribosomal protein L15, mitochondrial	MRPL15	sp|Q9P015|RM15_HUMAN 39S ribosomal protein L15, mitochondrial OS=Homo sapiens OX=9606 GN=MRPL15 PE=1 SV=1;tr|B2R739|B2R739_HUMAN cDNA, FLJ93269, highly similar to Homo sapiens mitochondrial ribosomal protein L15 (MRPL15), nuclear gene encoding mitochondria	10	8	8	8	32.1	33.419	296	24.639	18.2	10.5	22.3	8.8	5.4	5.4	105300000	171200000	103180000	103880000	0	66686000
Q14008;Q8IYN5;Q8NAH3;E9PQH5;H0YDX5;H0YCF6;H0YEK7	Q14008	Cytoskeleton-associated protein 5	CKAP5	sp|Q14008|CKAP5_HUMAN Cytoskeleton-associated protein 5 OS=Homo sapiens OX=9606 GN=CKAP5 PE=1 SV=3	7	40	40	39	24.9	225.49	2032	111.98	11.9	10	13.9	2.5	2.2	1.7	308430000	340790000	393430000	270890000	241050000	191260000
A0A140VJC9;O95372;Q5QPQ0;Q5QPQ1;Q5QPQ3;Q5QPQ2;Q5QPN9;Q5QPN5	A0A140VJC9;O95372;Q5QPQ0;Q5QPQ1;Q5QPQ3;Q5QPQ2	Acyl-protein thioesterase 2	LYPLA2	tr|A0A140VJC9|A0A140VJC9_HUMAN Lysophospholipase II, isoform CRA_f OS=Homo sapiens OX=9606 GN=LYPLA2 PE=2 SV=1;sp|O95372|LYPA2_HUMAN Acyl-protein thioesterase 2 OS=Homo sapiens OX=9606 GN=LYPLA2 PE=1 SV=1;tr|Q5QPQ0|Q5QPQ0_HUMAN Acyl-protein thioesterase 2	8	6	6	6	36.8	24.737	231	12.355	14.3	25.5	25.5	0	3.5	3.5	22786000	46865000	42071000	0	25205000	25118000
E5KLM2;E5KLM0;E5KLM1;E5KLL9;A0A2R8Y3X5;E5KLK0;E5KLJ9;O60313;A0A2R8YE78;A0A2R8YDM2;C9JMB8;A0A2R8YFD1;A0A2R8YGE5;A0A2R8YD53;A0A2R8Y4Q3;Q6PEK6;A0A2R8Y4G4;A0A2R8YE54;H7C141;H7C3G2	E5KLM2;E5KLM0;E5KLM1;E5KLL9;A0A2R8Y3X5;E5KLK0;E5KLJ9;O60313;A0A2R8YE78;A0A2R8YDM2;C9JMB8;A0A2R8YFD1;A0A2R8YGE5	Dynamin-like 120 kDa protein, mitochondrial;Dynamin-like 120 kDa protein, form S1	OPA1	tr|E5KLM2|E5KLM2_HUMAN Mitochondrial dynamin-like 120 kDa protein OS=Homo sapiens OX=9606 PE=3 SV=1;tr|E5KLM0|E5KLM0_HUMAN Mitochondrial dynamin-like 120 kDa protein OS=Homo sapiens OX=9606 PE=3 SV=1;tr|E5KLM1|E5KLM1_HUMAN Mitochondrial dynamin-like 120 kD	20	25	25	25	31.5	111.66	960	97.32	23.3	23.3	20.5	4.1	2.9	2.9	505250000	501200000	415900000	337510000	326360000	297590000
B3KPV5;O00566;U3KQ48	B3KPV5;O00566	U3 small nucleolar ribonucleoprotein protein MPP10	MPHOSPH10	tr|B3KPV5|B3KPV5_HUMAN cDNA FLJ32300 fis, clone PROST2002227, highly similar to U3 small nucleolar ribonucleoprotein protein MPP10 (Fragment) OS=Homo sapiens OX=9606 PE=2 SV=1;sp|O00566|MPP10_HUMAN U3 small nucleolar ribonucleoprotein protein MPP10 OS=Homo	3	9	9	9	20.6	76.344	661	28.684	9.1	15.6	6.7	0	3	3.9	54010000	134340000	48107000	0	40884000	65688000
B2R6E5;A8K3B4;Q59ED7;P16435;Q63HL4;H0Y4R2;B4DJI8;B4DKM8;E7EMD0;B4DDH3;B4E305;E7EWU0;C9JU80	B2R6E5;A8K3B4;Q59ED7;P16435;Q63HL4;H0Y4R2;B4DJI8;B4DKM8;E7EMD0;B4DDH3;B4E305	NADPH--cytochrome P450 reductase	POR;DKFZp686G04235	tr|B2R6E5|B2R6E5_HUMAN NADPH--cytochrome P450 reductase OS=Homo sapiens OX=9606 GN=POR PE=2 SV=1;tr|A8K3B4|A8K3B4_HUMAN NADPH--cytochrome P450 reductase OS=Homo sapiens OX=9606 GN=POR PE=2 SV=1;tr|Q59ED7|Q59ED7_HUMAN Uncharacterized protein (Fragment) OS=H	13	22	22	22	37.5	77.02	680	102.46	25.6	30.1	31.9	4.6	5.6	5	703400000	686530000	711060000	402860000	506720000	511530000
Q9H8H0;J3QLQ6;J3QR28;J3QKV1	Q9H8H0	Nucleolar protein 11	NOL11	sp|Q9H8H0|NOL11_HUMAN Nucleolar protein 11 OS=Homo sapiens OX=9606 GN=NOL11 PE=1 SV=1	4	11	11	11	18.5	81.123	719	40.168	11.3	10.7	4.5	1.1	1.1	1.1	91483000	195690000	86452000	102610000	77374000	73129000
O14980;B3KWD0;B7ZB16;B4DR01;C9JKM9;C9J673;C9IZS4;C9JQ02;C9JV99;F8WF71;C9IYM2;C9JF49;H7BZC5	O14980;B3KWD0;B7ZB16;B4DR01	Exportin-1	XPO1	sp|O14980|XPO1_HUMAN Exportin-1 OS=Homo sapiens OX=9606 GN=XPO1 PE=1 SV=1;tr|B3KWD0|B3KWD0_HUMAN cDNA FLJ42779 fis, clone BRAWH3005300, highly similar to Exportin-1 OS=Homo sapiens OX=9606 PE=2 SV=1;tr|B7ZB16|B7ZB16_HUMAN cDNA, FLJ79380, highly similar to	13	27	27	27	32.5	123.38	1071	108.47	20.3	23.8	18.8	0.9	0.9	0.9	221190000	226810000	417590000	50501000	290930000	246570000
Q6NTA2;A0A384N6C7;P14866;B2R959;M0QXS5;A0A3B3ITJ4;M0R1W6;B4DPK8;B4DVF8;M0QYL7	Q6NTA2;A0A384N6C7;P14866;B2R959;M0QXS5;A0A3B3ITJ4	Heterogeneous nuclear ribonucleoprotein L	HNRNPL	tr|Q6NTA2|Q6NTA2_HUMAN HNRNPL protein (Fragment) OS=Homo sapiens OX=9606 GN=HNRNPL PE=2 SV=2;tr|A0A384N6C7|A0A384N6C7_HUMAN Epididymis secretory sperm binding protein OS=Homo sapiens OX=9606 PE=2 SV=1;sp|P14866|HNRPL_HUMAN Heterogeneous nuclear ribonucleop	10	22	22	14	53.8	61.926	572	239.48	45.6	50.3	49	23.4	23.8	25.2	4046000000	3935200000	3809900000	2291300000	2646800000	3071800000
A0A0S2Z3L0;P13804;A0A0S2Z3M4;H0YLU7;H0YK49;H0YL12;H0YNX6;H0YKF0;H0YL83;J3KN60	A0A0S2Z3L0;P13804;A0A0S2Z3M4;H0YLU7;H0YK49;H0YL12;H0YNX6;H0YKF0	Electron transfer flavoprotein subunit alpha, mitochondrial	ETFA	tr|A0A0S2Z3L0|A0A0S2Z3L0_HUMAN Electron-transfer-flavoprotein alpha polypeptide isoform 1 (Fragment) OS=Homo sapiens OX=9606 GN=ETFA PE=2 SV=1;sp|P13804|ETFA_HUMAN Electron transfer flavoprotein subunit alpha, mitochondrial OS=Homo sapiens OX=9606 GN=ETFA	10	15	15	15	61.3	35.079	333	135.77	47.7	50.8	37.2	30.3	26.4	28.5	2289800000	2219300000	2261600000	1457100000	1406100000	1745900000
Q15717;M0QZR9;M0R055;B1AM48;B7Z5E0;B1APY9;B1APY8;A0A0A0MRX1;A0A0R4J2E6;Q12926;P26378	Q15717;M0QZR9	ELAV-like protein 1	ELAVL1	sp|Q15717|ELAV1_HUMAN ELAV-like protein 1 OS=Homo sapiens OX=9606 GN=ELAVL1 PE=1 SV=2;tr|M0QZR9|M0QZR9_HUMAN ELAV-like protein 1 OS=Homo sapiens OX=9606 GN=ELAVL1 PE=1 SV=1	11	12	12	12	44.2	36.091	326	117.79	41.4	41.4	37.4	12.9	15.6	15.6	1435700000	1373800000	1309800000	753480000	1052000000	1000200000
D3DVL7;B4DU42;Q969Z0;B3KRS4;B3KMT3;B3KM73;C9IZN7;C9J7P5;H7C4R5;C9J5A2;C9J347;C9J618	D3DVL7;B4DU42;Q969Z0;B3KRS4;B3KMT3;B3KM73	Protein TBRG4	TBRG4	tr|D3DVL7|D3DVL7_HUMAN Transforming growth factor beta regulator 4, isoform CRA_b OS=Homo sapiens OX=9606 GN=TBRG4 PE=4 SV=1;tr|B4DU42|B4DU42_HUMAN cDNA FLJ56153, highly similar to Homo sapiens transforming growth factor beta regulator 4 (TBRG4), transcrip	12	16	16	16	32.4	65.007	577	89.531	23.1	22.2	22.9	7.8	2.8	7.8	556440000	587300000	572340000	470310000	326230000	373960000
B2R4R0;P62805;Q0VAS5;Q6B823	B2R4R0;P62805;Q0VAS5	Histone H4	HIST1H4H;HIST1H4A	tr|B2R4R0|B2R4R0_HUMAN Histone H4 OS=Homo sapiens OX=9606 GN=HIST1H4L PE=2 SV=1;sp|P62805|H4_HUMAN Histone H4 OS=Homo sapiens OX=9606 GN=HIST1H4A PE=1 SV=2;tr|Q0VAS5|Q0VAS5_HUMAN Histone H4 OS=Homo sapiens OX=9606 GN=HIST1H4H PE=2 SV=1	4	10	10	10	60.2	11.367	103	200.66	53.4	52.4	60.2	59.2	59.2	59.2	120000000000	124160000000	82030000000	72546000000	82182000000	67974000000
A0A0C4DFL7;Q16850;B3KRC6;H7C0D0;Q05D40;A0A3B3ITR4	A0A0C4DFL7;Q16850;B3KRC6	Lanosterol 14-alpha demethylase	CYP51A1	tr|A0A0C4DFL7|A0A0C4DFL7_HUMAN Lanosterol 14-alpha demethylase OS=Homo sapiens OX=9606 GN=CYP51A1 PE=1 SV=1;sp|Q16850|CP51A_HUMAN Lanosterol 14-alpha demethylase OS=Homo sapiens OX=9606 GN=CYP51A1 PE=1 SV=3;tr|B3KRC6|B3KRC6_HUMAN cDNA FLJ34004 fis, clone F	6	16	16	16	35.8	57.278	509	56.228	23.4	17.5	25.7	2.2	3.3	4.7	319130000	303530000	314500000	187640000	207610000	246570000
O60783;B2R4A5;Q96Q61	O60783;B2R4A5	28S ribosomal protein S14, mitochondrial	MRPS14	sp|O60783|RT14_HUMAN 28S ribosomal protein S14, mitochondrial OS=Homo sapiens OX=9606 GN=MRPS14 PE=1 SV=1;tr|B2R4A5|B2R4A5_HUMAN cDNA, FLJ92019, highly similar to Homo sapiens mitochondrial ribosomal protein S14 (MRPS14), nuclear gene encoding mitochondria	3	3	3	3	28.9	15.139	128	17.687	28.9	11.7	21.9	11.7	11.7	0	48931000	75159000	0	30469000	54547000	0
Q5TDG3;Q9UNX4;B3KMW5;Q59GA8;Q6PDA5	Q5TDG3;Q9UNX4;B3KMW5	WD repeat-containing protein 3	WDR3	tr|Q5TDG3|Q5TDG3_HUMAN WD repeat domain 3, isoform CRA_b OS=Homo sapiens OX=9606 GN=WDR3 PE=2 SV=1;sp|Q9UNX4|WDR3_HUMAN WD repeat-containing protein 3 OS=Homo sapiens OX=9606 GN=WDR3 PE=1 SV=1;tr|B3KMW5|B3KMW5_HUMAN cDNA FLJ12796 fis, clone NT2RP2002058, h	5	20	20	20	25.6	106.1	943	48.444	10.1	5.8	16.8	1.8	1.6	2.7	142240000	77837000	209710000	88177000	108130000	98148000
A0A024R1N4;P12956;B1AHC9;B4DE32;B2RDN9;B4E356;Q6IC76;F1D8P6;B3KUU9;B6ZGS6;Q6I9R9;Q53FZ4;B2RDT1;B4DPR1;D3DV25;P51449	A0A024R1N4;P12956;B1AHC9;B4DE32;B2RDN9;B4E356	X-ray repair cross-complementing protein 6	XRCC6	tr|A0A024R1N4|A0A024R1N4_HUMAN X-ray repair complementing defective repair in Chinese hamster cells 6 (Ku autoantigen, 70kDa), isoform CRA_a OS=Homo sapiens OX=9606 GN=XRCC6 PE=4 SV=1;sp|P12956|XRCC6_HUMAN X-ray repair cross-complementing protein 6 OS=Homo	16	28	28	28	50.6	69.842	609	199.01	46.3	44.2	39.2	16.6	19.2	19	1757900000	2105300000	2122900000	1202000000	1287200000	1613000000
Q7Z3Z9;A8K139;P32004;Q86SE4;H0Y5C3;E7EPI4;E7EVM4;Q7Z2I3;E9PHJ4;E7EMY4;Q7Z2J8;H3BLW5	Q7Z3Z9;A8K139;P32004;Q86SE4	Neural cell adhesion molecule L1	L1CAM	tr|Q7Z3Z9|Q7Z3Z9_HUMAN L1 cell adhesion molecule (Fragment) OS=Homo sapiens OX=9606 GN=L1CAM PE=2 SV=1;tr|A8K139|A8K139_HUMAN cDNA FLJ76744, highly similar to Homo sapiens L1 cell adhesion molecule (L1CAM), transcript variant 1, mRNA OS=Homo sapiens OX=960	12	27	27	27	24.1	139.77	1255	171.63	19.3	20.4	17.5	6.9	2.5	3.1	983760000	777870000	688540000	1060200000	301480000	318270000
A0A024R9L1;O60306;B0AZM4;A8K6F0;H0YH15;H0YLN9	A0A024R9L1;O60306;B0AZM4;A8K6F0	Intron-binding protein aquarius	AQR	tr|A0A024R9L1|A0A024R9L1_HUMAN RNA helicase aquarius OS=Homo sapiens OX=9606 GN=AQR PE=3 SV=1;sp|O60306|AQR_HUMAN RNA helicase aquarius OS=Homo sapiens OX=9606 GN=AQR PE=1 SV=4;tr|B0AZM4|B0AZM4_HUMAN cDNA, FLJ79464, highly similar to Homo sapiens aquarius	6	12	12	12	10.1	171.29	1485	23.791	3.7	6.1	6.6	0	0.9	1.4	48709000	67908000	80099000	0	33502000	56690000
V9HW26;P25705;K7EK77;B4DGW3;K7ERX7;K7EJP1;K7ENJ4;K7EQH4;A0A2P9ARL3;K7ESA0;REV__C9JJM9;REV__C9JD81;REV__C9J3W7;REV__C9JBN7;REV__C9JEW7;REV__F8WDL9;REV__C9J7X7;REV__C9J718;REV__B7Z1C8;REV__C9JF32;REV__A0A0C4DG23;REV__C9JRT6;REV__F8WDB6;REV__A0A090N8Q5;REV__Q9Y5A7;REV__H3BM14;REV__H3BM74;REV__A0A3B3ITR4	V9HW26;P25705	ATP synthase subunit alpha;ATP synthase subunit alpha, mitochondrial	HEL-S-123m;ATP5A1	tr|V9HW26|V9HW26_HUMAN ATP synthase subunit alpha OS=Homo sapiens OX=9606 GN=HEL-S-123m PE=2 SV=1;sp|P25705|ATPA_HUMAN ATP synthase subunit alpha, mitochondrial OS=Homo sapiens OX=9606 GN=ATP5F1A PE=1 SV=1	28	31	31	30	58.8	59.75	553	323.31	56.6	56.6	57.3	41.4	31.3	38.9	15985000000	16404000000	15157000000	9162500000	11921000000	11618000000
Q9HCE1;Q5JR04;B7Z700;B3KQ43;Q9H8T8	Q9HCE1;Q5JR04;B7Z700;B3KQ43	Putative helicase MOV-10	MOV10	sp|Q9HCE1|MOV10_HUMAN Helicase MOV-10 OS=Homo sapiens OX=9606 GN=MOV10 PE=1 SV=2;tr|Q5JR04|Q5JR04_HUMAN Mov10, Moloney leukemia virus 10, homolog (Mouse), isoform CRA_a OS=Homo sapiens OX=9606 GN=MOV10 PE=1 SV=1;tr|B7Z700|B7Z700_HUMAN cDNA FLJ54557, highly	5	18	18	18	22.4	113.67	1003	55.378	13.7	7.8	9.7	0	0.9	3	156060000	89551000	131180000	0	70339000	102450000
Q08211;Q58F26;Q6PJK6;B3KU66;REV__H0YA90;A0A2P9AE70	Q08211	ATP-dependent RNA helicase A	DHX9	sp|Q08211|DHX9_HUMAN ATP-dependent RNA helicase A OS=Homo sapiens OX=9606 GN=DHX9 PE=1 SV=4	6	56	56	56	48.9	140.96	1270	323.31	36.5	39.9	38	21.1	19.6	22.4	8024800000	6662500000	7155500000	4389500000	5585800000	5076200000
Q9BW92;U3KQG0;Q6ST48;F6S7Q7;Q9H045;U3KQ50;B4DQF3;Q5T5E9	Q9BW92;U3KQG0;Q6ST48;F6S7Q7	Threonine--tRNA ligase, mitochondrial	TARS2	sp|Q9BW92|SYTM_HUMAN Threonine--tRNA ligase, mitochondrial OS=Homo sapiens OX=9606 GN=TARS2 PE=1 SV=1;tr|U3KQG0|U3KQG0_HUMAN Threonine--tRNA ligase, mitochondrial OS=Homo sapiens OX=9606 GN=TARS2 PE=1 SV=1;tr|Q6ST48|Q6ST48_HUMAN Threonyl-tRNA synthetase OS	8	15	15	15	24.8	81.035	718	38.66	15.9	9.3	11.4	2.8	2.5	4.2	132710000	109170000	160250000	131260000	70536000	75519000
F8W1A4;A0A140VK93;P54819;B4DLK2;F8VZG5;G3V213;F8VY04;F8VPP1	F8W1A4;A0A140VK93;P54819;B4DLK2;F8VZG5;G3V213;F8VY04	Adenylate kinase 2, mitochondrial;Adenylate kinase 2, mitochondrial;Adenylate kinase 2, mitochondrial, N-terminally processed	AK2	tr|F8W1A4|F8W1A4_HUMAN Adenylate kinase 2, mitochondrial OS=Homo sapiens OX=9606 GN=AK2 PE=1 SV=1;tr|A0A140VK93|A0A140VK93_HUMAN Adenylate kinase 2, mitochondrial OS=Homo sapiens OX=9606 GN=AK2 PE=2 SV=1;sp|P54819|KAD2_HUMAN Adenylate kinase 2, mitochondri	8	10	10	10	57.8	25.63	232	27.341	25.4	41.8	47	13.8	8.2	8.2	203470000	257620000	228410000	175930000	146090000	153600000
Q8NE86;S4R468;B4DWD0	Q8NE86;S4R468	Calcium uniporter protein, mitochondrial	MCU	sp|Q8NE86|MCU_HUMAN Calcium uniporter protein, mitochondrial OS=Homo sapiens OX=9606 GN=MCU PE=1 SV=1;tr|S4R468|S4R468_HUMAN Calcium uniporter protein, mitochondrial (Fragment) OS=Homo sapiens OX=9606 GN=MCU PE=1 SV=1	3	12	12	12	37	39.866	351	104.51	27.1	20.5	34.5	2.6	2.6	6.3	423850000	461880000	803820000	461520000	437010000	267970000
A0A023T787;Q9Y5S9;A0A0J9YW13	A0A023T787;Q9Y5S9;A0A0J9YW13	RNA-binding protein 8A	RBM8;RBM8A	tr|A0A023T787|A0A023T787_HUMAN RNA-binding protein 8A OS=Homo sapiens OX=9606 GN=RBM8 PE=2 SV=1;sp|Q9Y5S9|RBM8A_HUMAN RNA-binding protein 8A OS=Homo sapiens OX=9606 GN=RBM8A PE=1 SV=1;tr|A0A0J9YW13|A0A0J9YW13_HUMAN RNA-binding protein 8A (Fragment) OS=Homo	3	6	6	6	46.6	19.889	174	68.125	36.8	21.8	26.4	30.5	35.6	35.6	505880000	653110000	573680000	365460000	367580000	463600000
Q6IAL5;A8K4W7;P53597;B2R8A1;B7Z438;H7C233	Q6IAL5;A8K4W7;P53597;B2R8A1;B7Z438	Succinyl-CoA ligase [ADP/GDP-forming] subunit alpha, mitochondrial	SUCLG1	tr|Q6IAL5|Q6IAL5_HUMAN Succinate--CoA ligase [ADP/GDP-forming] subunit alpha, mitochondrial OS=Homo sapiens OX=9606 GN=SUCLG1 PE=2 SV=1;tr|A8K4W7|A8K4W7_HUMAN Succinate--CoA ligase [ADP/GDP-forming] subunit alpha, mitochondrial OS=Homo sapiens OX=9606 GN=S	6	8	8	8	33	35.047	333	48.574	23.1	22.8	15.6	9.3	7.5	10.2	423790000	527710000	413860000	154450000	348180000	441430000
Q53G71;V9HW88;P27797;B4DHR1;K7EJB9;B4E2Y9;K7EL50	Q53G71;V9HW88;P27797;B4DHR1;K7EJB9;B4E2Y9	Calreticulin	HEL-S-99n;CALR	tr|Q53G71|Q53G71_HUMAN Calreticulin variant (Fragment) OS=Homo sapiens OX=9606 PE=2 SV=1;tr|V9HW88|V9HW88_HUMAN Calreticulin, isoform CRA_b OS=Homo sapiens OX=9606 GN=HEL-S-99n PE=2 SV=1;sp|P27797|CALR_HUMAN Calreticulin OS=Homo sapiens OX=9606 GN=CALR PE=	7	17	17	17	60.3	46.918	406	248.15	58.9	51.7	58.9	33	34.5	34.5	8564900000	7926700000	7502900000	6069200000	5411600000	5136800000
Q53SS8;Q15365;C9K0A2;F8WC71;C9IZV9;C9J7A9;C9JSA6;C9J5V4;C9JTY5;C9JZY3;C9J0A4;Q7Z4Y9;A0A024R320;P57723	Q53SS8;Q15365	Poly(rC)-binding protein 1	PCBP1	tr|Q53SS8|Q53SS8_HUMAN Epididymis secretory protein Li 85 OS=Homo sapiens OX=9606 GN=PCBP1 PE=2 SV=1;sp|Q15365|PCBP1_HUMAN Poly(rC)-binding protein 1 OS=Homo sapiens OX=9606 GN=PCBP1 PE=1 SV=2	14	14	14	10	66	37.497	356	121.35	48.3	58.7	59.6	25	21.1	31.5	2127300000	1882100000	1411400000	1261000000	1273600000	1221100000
V9HW80;P55072;Q96IF9;Q0IIN5;Q9NTC4;Q9HAP0;Q9HAP1;C9IZA5;C9JUP7;B4DYX2	V9HW80;P55072;Q96IF9;Q0IIN5;Q9NTC4	Transitional endoplasmic reticulum ATPase	HEL-S-70;VCP;DKFZp434K0126	tr|V9HW80|V9HW80_HUMAN Epididymis luminal protein 220 OS=Homo sapiens OX=9606 GN=HEL-S-70 PE=2 SV=1;sp|P55072|TERA_HUMAN Transitional endoplasmic reticulum ATPase OS=Homo sapiens OX=9606 GN=VCP PE=1 SV=4;tr|Q96IF9|Q96IF9_HUMAN VCP protein (Fragment) OS=Hom	10	35	35	35	57.1	89.321	806	196.24	40.9	36.5	40.2	10	10.7	11.8	960270000	979600000	1032800000	563870000	733930000	767490000
V9HWC2;Q99497;K7ELW0;K7EN27	V9HWC2;Q99497;K7ELW0;K7EN27	Protein deglycase DJ-1	HEL-S-67p;PARK7	tr|V9HWC2|V9HWC2_HUMAN Epididymis secretory sperm binding protein Li 67p OS=Homo sapiens OX=9606 GN=HEL-S-67p PE=2 SV=1;sp|Q99497|PARK7_HUMAN Protein/nucleic acid deglycase DJ-1 OS=Homo sapiens OX=9606 GN=PARK7 PE=1 SV=2;tr|K7ELW0|K7ELW0_HUMAN Protein/nucl	4	9	9	9	58.2	19.891	189	39.75	38.1	45.5	58.2	7.9	7.9	25.4	282110000	148740000	302950000	107960000	135700000	266960000
B4DGF1;B2RU10;B2RU06;Q4LE58;Q04637;E7EX73;B4DSI9;E9PGM1;E7EUU4;Q96I65;C9J6B6;C9JF13;C9K073;C9J2Z7;H7C044;H7C0V6	B4DGF1;B2RU10;B2RU06;Q4LE58;Q04637;E7EX73;B4DSI9;E9PGM1;E7EUU4;Q96I65;C9J6B6;C9JF13	Eukaryotic translation initiation factor 4 gamma 1	EIF4G1;EIF4G1 variant protein	tr|B4DGF1|B4DGF1_HUMAN cDNA FLJ56479, highly similar to Eukaryotic translation initiation factor 4 gamma 1 OS=Homo sapiens OX=9606 PE=2 SV=1;tr|B2RU10|B2RU10_HUMAN eIF4G1 protein OS=Homo sapiens OX=9606 GN=EIF4G1 PE=2 SV=1;tr|B2RU06|B2RU06_HUMAN eIF4G1 pro	16	16	16	16	14.2	172.16	1566	50.424	8.4	7.3	7.8	1.2	1.9	1.9	151980000	109920000	174220000	71345000	124210000	108170000
A0A0S2Z4Z0;Q96PK6;Q59GV2;A0A0S2Z567;B4DNG4;A0A0A6YYI9;A0A0S2Z5V2;F8WDX3;A0A0A0MSL8;B8ZZ74	A0A0S2Z4Z0;Q96PK6;Q59GV2	RNA-binding protein 14	RBM14	tr|A0A0S2Z4Z0|A0A0S2Z4Z0_HUMAN RNA binding motif protein 14 isoform 1 (Fragment) OS=Homo sapiens OX=9606 GN=RBM14 PE=2 SV=1;sp|Q96PK6|RBM14_HUMAN RNA-binding protein 14 OS=Homo sapiens OX=9606 GN=RBM14 PE=1 SV=2;tr|Q59GV2|Q59GV2_HUMAN RNA binding motif pro	10	22	22	22	38.6	69.491	669	114.28	25.6	26.2	31.1	13.2	14.6	11.5	1074100000	1104800000	1170100000	868680000	669640000	795650000
V9HWI5;P23528;E9PP50;E9PK25;B4E112;G3V1A4;E9PS23;E9PLJ3;E9PQB7;G3V2U0;F8WDN3	V9HWI5;P23528;E9PP50;E9PK25;B4E112;G3V1A4;E9PS23;E9PLJ3;E9PQB7	Cofilin-1	HEL-S-15;CFL1	tr|V9HWI5|V9HWI5_HUMAN Cofilin 1 (Non-muscle), isoform CRA_b OS=Homo sapiens OX=9606 GN=HEL-S-15 PE=2 SV=1;sp|P23528|COF1_HUMAN Cofilin-1 OS=Homo sapiens OX=9606 GN=CFL1 PE=1 SV=3;tr|E9PP50|E9PP50_HUMAN Cofilin-1 (Fragment) OS=Homo sapiens OX=9606 GN=CFL1	11	10	10	8	62.7	18.502	166	112.85	45.8	59	54.2	44	47.6	47.6	1953000000	1605800000	1494400000	1157600000	1218500000	1149800000
Q549N5;Q9Y5M8;H7C4H2;C9J5Z8	Q549N5;Q9Y5M8;H7C4H2	Signal recognition particle receptor subunit beta	SRPRB	tr|Q549N5|Q549N5_HUMAN Signal recognition particle receptor beta subunit OS=Homo sapiens OX=9606 GN=SRPRB PE=2 SV=1;sp|Q9Y5M8|SRPRB_HUMAN Signal recognition particle receptor subunit beta OS=Homo sapiens OX=9606 GN=SRPRB PE=1 SV=3;tr|H7C4H2|H7C4H2_HUMAN Si	4	16	16	16	63.5	29.702	271	123.01	56.1	60.9	46.5	14.8	26.2	26.2	1153500000	1097100000	1283000000	770070000	934740000	760860000
P10696	P10696	Alkaline phosphatase, placental-like	ALPPL2	sp|P10696|PPBN_HUMAN Alkaline phosphatase, germ cell type OS=Homo sapiens OX=9606 GN=ALPG PE=2 SV=4	1	23	8	6	62.2	57.376	532	111.42	52.6	55.5	57.5	28.9	32	33.6	3729400000	3574400000	3410700000	2174000000	2754500000	2550200000
Q9HD33	Q9HD33	39S ribosomal protein L47, mitochondrial	MRPL47	sp|Q9HD33|RM47_HUMAN 39S ribosomal protein L47, mitochondrial OS=Homo sapiens OX=9606 GN=MRPL47 PE=1 SV=2	1	7	7	7	27.6	29.45	250	19.95	13.2	16.4	16.4	11.6	4.4	4.4	177430000	146240000	167450000	139720000	89007000	0
A0A384MDT2;P55795;B4DFK9;B4DP00;H7C2J6;A0A0A6YY98;Q9NQA5	A0A384MDT2;P55795;B4DFK9;B4DP00	Heterogeneous nuclear ribonucleoprotein H2	HNRNPH2	tr|A0A384MDT2|A0A384MDT2_HUMAN Epididymis secretory sperm binding protein OS=Homo sapiens OX=9606 PE=2 SV=1;sp|P55795|HNRH2_HUMAN Heterogeneous nuclear ribonucleoprotein H2 OS=Homo sapiens OX=9606 GN=HNRNPH2 PE=1 SV=1;tr|B4DFK9|B4DFK9_HUMAN cDNA FLJ57964,	7	15	6	6	39.4	49.263	449	24.736	25.4	29.2	28.1	12.2	14.7	16.3	155600000	183500000	76947000	0	118050000	76181000
A8K761;O96000;H3BPJ9;H3BV16;Q96RX5	A8K761;O96000;H3BPJ9;H3BV16	NADH dehydrogenase [ubiquinone] 1 beta subcomplex subunit 10	NDUFB10	tr|A8K761|A8K761_HUMAN NADH dehydrogenase (Ubiquinone) 1 beta subcomplex, 10, 22kDa, isoform CRA_b OS=Homo sapiens OX=9606 GN=NDUFB10 PE=2 SV=1;sp|O96000|NDUBA_HUMAN NADH dehydrogenase [ubiquinone] 1 beta subcomplex subunit 10 OS=Homo sapiens OX=9606 GN=ND	5	9	9	9	54.7	20.776	172	42.183	42.4	39.5	47.1	6.4	12.2	12.2	337000000	323060000	484790000	365430000	201980000	234820000
Q9Y3A6;Q49AG2;B4DDR7;B1AKT3;M0R072	Q9Y3A6;Q49AG2;B4DDR7	Transmembrane emp24 domain-containing protein 5	TMED5	sp|Q9Y3A6|TMED5_HUMAN Transmembrane emp24 domain-containing protein 5 OS=Homo sapiens OX=9606 GN=TMED5 PE=1 SV=1;tr|Q49AG2|Q49AG2_HUMAN TMED5 protein OS=Homo sapiens OX=9606 GN=TMED5 PE=2 SV=1;tr|B4DDR7|B4DDR7_HUMAN cDNA FLJ54845, highly similar to Transme	5	5	5	5	22.3	26.005	229	22.388	10	14	18.3	5.2	5.2	5.2	185290000	216840000	226290000	123750000	182090000	134580000
Q9Y2X3;B3KN82;B4DUY3;H7BZ72;F8WED0	Q9Y2X3;B3KN82	Nucleolar protein 58	NOP58	sp|Q9Y2X3|NOP58_HUMAN Nucleolar protein 58 OS=Homo sapiens OX=9606 GN=NOP58 PE=1 SV=1;tr|B3KN82|B3KN82_HUMAN cDNA FLJ13913 fis, clone Y79AA1000231, highly similar to Nucleolar protein NOP5 OS=Homo sapiens OX=9606 PE=2 SV=1	5	19	19	19	47.1	59.578	529	165.91	42	38.2	35.7	13.4	9.1	14.7	967590000	1195800000	678360000	705080000	645700000	643820000
B2RDX5;Q53GX7;P26639;Q5M7Z9;B3KTN2;B4DKZ9;D6R9F8;D6RCA5;D6RDJ6;D6RBR8;D6RJ97;D6RHV7;D6RCS6;B7ZLP8;A2RTX5	B2RDX5;Q53GX7;P26639;Q5M7Z9;B3KTN2;B4DKZ9	Threonine--tRNA ligase, cytoplasmic	TARS	tr|B2RDX5|B2RDX5_HUMAN cDNA, FLJ96812, highly similar to Homo sapiens threonyl-tRNA synthetase (TARS), mRNA OS=Homo sapiens OX=9606 PE=1 SV=1;tr|Q53GX7|Q53GX7_HUMAN Threonyl-tRNA synthetase variant (Fragment) OS=Homo sapiens OX=9606 PE=2 SV=1;sp|P26639|SYT	15	23	23	23	37.6	82.113	711	71.396	22.9	24.8	21.5	5.9	7.7	6.6	385610000	447320000	384480000	207700000	320920000	325970000
P60602	P60602	Reactive oxygen species modulator 1	ROMO1	sp|P60602|ROMO1_HUMAN Reactive oxygen species modulator 1 OS=Homo sapiens OX=9606 GN=ROMO1 PE=1 SV=1	1	2	2	2	31.6	8.1828	79	8.5167	31.6	21.5	31.6	31.6	31.6	10.1	94340000	150570000	66237000	71589000	47277000	99899000
Q9NRX2;E9PKV2	Q9NRX2;E9PKV2	39S ribosomal protein L17, mitochondrial	MRPL17	sp|Q9NRX2|RM17_HUMAN 39S ribosomal protein L17, mitochondrial OS=Homo sapiens OX=9606 GN=MRPL17 PE=1 SV=1;tr|E9PKV2|E9PKV2_HUMAN 39S ribosomal protein L17, mitochondrial (Fragment) OS=Homo sapiens OX=9606 GN=MRPL17 PE=1 SV=1	2	6	6	6	36	20.05	175	12.272	9.1	15.4	30.3	10.3	4.6	0	122140000	108850000	158440000	78786000	104460000	0
A0A024RB76;Q9BRT6	A0A024RB76;Q9BRT6	Protein LLP homolog	C12orf31;LLPH	tr|A0A024RB76|A0A024RB76_HUMAN Chromosome 12 open reading frame 31, isoform CRA_a OS=Homo sapiens OX=9606 GN=C12orf31 PE=4 SV=1;sp|Q9BRT6|LLPH_HUMAN Protein LLP homolog OS=Homo sapiens OX=9606 GN=LLPH PE=1 SV=1	2	1	1	1	9.3	15.225	129	2.6777	9.3	0	9.3	9.3	9.3	9.3	24259000	0	30994000	0	18630000	20401000
A0A0S2Z3G9;O43707;Q96BG6;F5GXS2;B4E337;B4DSX0;H7C144;A0A0S2Z3X3;A0A0S2Z3C0;K7EP19;B3W6H4;G3V2E8	A0A0S2Z3G9;O43707;Q96BG6;F5GXS2	Alpha-actinin-4	ACTN4	tr|A0A0S2Z3G9|A0A0S2Z3G9_HUMAN Actinin alpha 4 isoform 1 (Fragment) OS=Homo sapiens OX=9606 GN=ACTN4 PE=2 SV=1;sp|O43707|ACTN4_HUMAN Alpha-actinin-4 OS=Homo sapiens OX=9606 GN=ACTN4 PE=1 SV=2;tr|Q96BG6|Q96BG6_HUMAN ACTN4 protein (Fragment) OS=Homo sapiens	12	55	55	31	63.4	104.85	911	323.31	58.5	58	60	28.9	30.6	25	8048700000	7336200000	7344700000	3831200000	6817800000	5425600000
V9HWA6;P60981;F6RFD5;B7Z9M9	V9HWA6;P60981;F6RFD5;B7Z9M9	Destrin	HEL32;DSTN	tr|V9HWA6|V9HWA6_HUMAN Epididymis luminal protein 32 OS=Homo sapiens OX=9606 GN=HEL32 PE=2 SV=1;sp|P60981|DEST_HUMAN Destrin OS=Homo sapiens OX=9606 GN=DSTN PE=1 SV=3;tr|F6RFD5|F6RFD5_HUMAN Destrin OS=Homo sapiens OX=9606 GN=DSTN PE=1 SV=1;tr|B7Z9M9|B7Z9M9	4	7	7	7	37.6	18.506	165	26.564	19.4	37	32.1	12.1	7.3	12.7	99727000	133390000	129730000	151050000	47123000	58950000
A8KA82;Q13217;X6R9L0	A8KA82;Q13217;X6R9L0	DnaJ homolog subfamily C member 3	DNAJC3	tr|A8KA82|A8KA82_HUMAN DnaJ (Hsp40) homolog, subfamily C, member 3 OS=Homo sapiens OX=9606 GN=DNAJC3 PE=2 SV=1;sp|Q13217|DNJC3_HUMAN DnaJ homolog subfamily C member 3 OS=Homo sapiens OX=9606 GN=DNAJC3 PE=1 SV=1;tr|X6R9L0|X6R9L0_HUMAN DnaJ homolog subfamily	3	13	13	13	33.3	57.579	504	29.386	13.3	19	19	3.4	3.6	3.6	102000000	144030000	129880000	62335000	96537000	107960000
Q9Y3C1;D6RIC3;A0A0C4DGU5;A0A087X2G6;B4E098;Q9P0T8;D6RC60;A0A087WU10	Q9Y3C1;D6RIC3;A0A0C4DGU5;A0A087X2G6	Nucleolar protein 16	NOP16	sp|Q9Y3C1|NOP16_HUMAN Nucleolar protein 16 OS=Homo sapiens OX=9606 GN=NOP16 PE=1 SV=2;tr|D6RIC3|D6RIC3_HUMAN Nucleolar protein 16 OS=Homo sapiens OX=9606 GN=NOP16 PE=1 SV=1;tr|A0A0C4DGU5|A0A0C4DGU5_HUMAN Nucleolar protein 16 OS=Homo sapiens OX=9606 GN=NOP1	8	7	7	7	47.2	21.188	178	26.46	34.8	24.7	38.8	7.9	4.5	4.5	138280000	93305000	149730000	39964000	109460000	121470000
Q02880;Q71UH4;B4DKD0;E9PCY5;Q59H80;Q6W6M6;B7ZB27;B4DLV2;Q8WTY5;H7BZ82	Q02880;Q71UH4;B4DKD0;E9PCY5;Q59H80	DNA topoisomerase 2-beta;DNA topoisomerase 2	TOP2B	sp|Q02880|TOP2B_HUMAN DNA topoisomerase 2-beta OS=Homo sapiens OX=9606 GN=TOP2B PE=1 SV=3;tr|Q71UH4|Q71UH4_HUMAN DNA topoisomerase 2 (Fragment) OS=Homo sapiens OX=9606 GN=TOP2B PE=3 SV=1;tr|B4DKD0|B4DKD0_HUMAN DNA topoisomerase 2 (Fragment) OS=Homo sapiens	10	47	32	32	32.8	183.26	1626	111.12	20	24.1	24.7	4.1	5.4	3.9	800830000	912410000	833320000	696960000	522660000	592440000
V9HWC7;P30041;A4UCS6;B4DUK1;A0A2P9AQS7	V9HWC7;P30041	Peroxiredoxin-6	HEL-S-128m;PRDX6	tr|V9HWC7|V9HWC7_HUMAN Epididymis secretory sperm binding protein Li 128m OS=Homo sapiens OX=9606 GN=HEL-S-128m PE=2 SV=1;sp|P30041|PRDX6_HUMAN Peroxiredoxin-6 OS=Homo sapiens OX=9606 GN=PRDX6 PE=1 SV=3	5	13	13	13	62.1	25.035	224	99.855	42.9	37.5	51.3	29.5	29	23.7	373530000	478840000	532750000	290200000	363570000	333690000
A0A075B730;P58107	A0A075B730;P58107	Epiplakin	EPPK1	tr|A0A075B730|A0A075B730_HUMAN Epiplakin OS=Homo sapiens OX=9606 GN=EPPK1 PE=1 SV=2;sp|P58107|EPIPL_HUMAN Epiplakin OS=Homo sapiens OX=9606 GN=EPPK1 PE=1 SV=3	2	94	86	86	53.7	553.12	5063	323.31	41.7	42.1	48.2	19.6	18.3	20.6	4892200000	4993600000	5821000000	4027200000	4044300000	3134100000
P05023;B7Z3V1;B7Z1N5;M0R116;A0A2R8YEY8;Q53ES0;B7Z9V4;A0A0A0MT26;P13637;B7Z3F8;B7Z1Q9;B3KX35;H0Y7C1;B4DIQ8;B3KV59;B3KSY7;B3KNQ8;Q13733;Q5TC01;A0A2H4Y9T5;Q58I23;Q5TC02;B4DRW5;E9PRA5;B4E0R9;Q658V6;Q53FM3;A0A384MR29;P20648;Q5TC05;M0QXF2;B4DHD7;Q58I21;Q58I22	P05023;B7Z3V1	Sodium/potassium-transporting ATPase subunit alpha-1	ATP1A1	sp|P05023|AT1A1_HUMAN Sodium/potassium-transporting ATPase subunit alpha-1 OS=Homo sapiens OX=9606 GN=ATP1A1 PE=1 SV=1;tr|B7Z3V1|B7Z3V1_HUMAN Sodium/potassium-transporting ATPase subunit alpha (Fragment) OS=Homo sapiens OX=9606 PE=2 SV=1	34	45	45	31	47.8	112.89	1023	323.31	43.3	44.1	43.8	21.1	20.2	22.8	5435700000	5023700000	5116500000	3726600000	4226500000	3165900000
Q2TB59;A0A024R0C3;Q13423;E9PCX7;D6RAI5;D6RHU2;B4DS88;B4DMN9;Q8N5H5;H0Y8P5;D6RCR6	Q2TB59;A0A024R0C3;Q13423;E9PCX7	NAD(P) transhydrogenase, mitochondrial	NNT	tr|Q2TB59|Q2TB59_HUMAN Nicotinamide nucleotide transhydrogenase OS=Homo sapiens OX=9606 GN=NNT PE=2 SV=1;tr|A0A024R0C3|A0A024R0C3_HUMAN Nicotinamide nucleotide transhydrogenase, isoform CRA_a OS=Homo sapiens OX=9606 GN=NNT PE=4 SV=1;sp|Q13423|NNTM_HUMAN NA	11	41	41	41	43	113.88	1086	323.31	36.5	35	37.8	16.8	22.2	17.9	6668000000	7193800000	5937700000	4291100000	4480500000	5369500000
Q8N959;B3KU62;Q597H1;Q92597;B3KWB2;B7Z505;A0A024R9I3;Q53EU7;E7ESM1;B7Z5Z7;B7Z4H0;E5RJY1;E5RJ98;E5RI76;E5RH82;E5RIR1;E5RGM5;C7SRP8;E5RK17;C7SRP7;E5RIV1;E5RIM2	Q8N959;B3KU62;Q597H1;Q92597;B3KWB2;B7Z505;A0A024R9I3;Q53EU7;E7ESM1;B7Z5Z7;B7Z4H0	Protein NDRG1	TRG14;NDRG1	tr|Q8N959|Q8N959_HUMAN cDNA FLJ38330 fis, clone FCBBF3025280, highly similar to NDRG1 PROTEIN OS=Homo sapiens OX=9606 PE=2 SV=1;tr|B3KU62|B3KU62_HUMAN cDNA FLJ39243 fis, clone OCBBF2008283, highly similar to Protein NDRG1 OS=Homo sapiens OX=9606 PE=2 SV=1;	22	5	5	5	23.2	35.226	323	15.366	0	18.9	18.6	0	4.3	4.3	0	53750000	63287000	0	30629000	52967000
O00148;B4DX78;A0A024R7H0;K7EQN7;K7EPJ3;Q69YT6;A0A0D9SEM9;K7EN69;K7ENP6;K7EL56;K7EIL8;F6SXL5;B4DH55;A0A286SD68;A0A286SD67;A0A286SD65;A0A286SD64;A0A286SD63;A0A286SD59;B4DF34	O00148;B4DX78;A0A024R7H0	ATP-dependent RNA helicase DDX39A	DDX39A;DDX39	sp|O00148|DX39A_HUMAN ATP-dependent RNA helicase DDX39A OS=Homo sapiens OX=9606 GN=DDX39A PE=1 SV=2;tr|B4DX78|B4DX78_HUMAN cDNA FLJ55484, highly similar to ATP-dependent RNA helicase DDX39 OS=Homo sapiens OX=9606 PE=2 SV=1;tr|A0A024R7H0|A0A024R7H0_HUMAN DE	20	19	8	8	51.5	49.129	427	34.276	48.2	37.2	45.4	11.7	13.6	10.3	235560000	220020000	379140000	149330000	225550000	221340000
B4DY09;Q53FG3;F4ZW62;Q12905;F4ZW63;X6R6Z1;A0A0A0MRL0	B4DY09;Q53FG3;F4ZW62;Q12905;F4ZW63	Interleukin enhancer-binding factor 2	ILF2	tr|B4DY09|B4DY09_HUMAN cDNA FLJ51660, highly similar to Interleukin enhancer-binding factor 2 OS=Homo sapiens OX=9606 GN=ILF2 PE=1 SV=1;tr|Q53FG3|Q53FG3_HUMAN Interleukin enhancer binding factor 2 variant (Fragment) OS=Homo sapiens OX=9606 PE=2 SV=1;tr|F4Z	7	15	15	15	58.2	38.91	352	120.53	34.7	50.3	48.6	21.9	19	19	1380100000	1437400000	1460800000	1028200000	983590000	1044100000
A0A024R2Q4;P61313;A0A2R8YEM3;E7EQV9;E7ENU7;E7EX53;A0A2R8Y738;B4DLP4;B4DEN1;E7ERA2;Q96S84;A4D1Q5	A0A024R2Q4;P61313;A0A2R8YEM3;E7EQV9;E7ENU7;E7EX53;A0A2R8Y738;B4DLP4	Ribosomal protein L15;60S ribosomal protein L15	RPL15	tr|A0A024R2Q4|A0A024R2Q4_HUMAN Ribosomal protein L15 OS=Homo sapiens OX=9606 GN=RPL15 PE=3 SV=1;sp|P61313|RL15_HUMAN 60S ribosomal protein L15 OS=Homo sapiens OX=9606 GN=RPL15 PE=1 SV=2;tr|A0A2R8YEM3|A0A2R8YEM3_HUMAN Ribosomal protein L15 (Fragment) OS=Hom	12	10	10	10	43.1	24.146	204	57.462	37.3	43.1	43.1	11.3	14.7	19.1	2891300000	2746900000	2127800000	2073400000	1872600000	1626000000
Q70UQ0	Q70UQ0	Inhibitor of nuclear factor kappa-B kinase-interacting protein	IKBIP	sp|Q70UQ0|IKIP_HUMAN Inhibitor of nuclear factor kappa-B kinase-interacting protein OS=Homo sapiens OX=9606 GN=IKBIP PE=1 SV=1	1	13	13	4	41.1	39.309	350	150.36	32.6	26.9	23.1	12	11.4	12	623590000	605570000	379920000	363730000	515270000	277590000
Q8NBJ5;Q8WUI9;Q9H6F1;M0QX72;Q6IPW8;M0QYH0;B3KQ10	Q8NBJ5	Procollagen galactosyltransferase 1	COLGALT1	sp|Q8NBJ5|GT251_HUMAN Procollagen galactosyltransferase 1 OS=Homo sapiens OX=9606 GN=COLGALT1 PE=1 SV=1	7	18	18	18	28.5	71.635	622	51.482	20.7	15.9	23.8	4.2	5.5	5.6	708990000	395240000	552640000	537060000	402420000	255830000
Q59GY2;P36578;B4DMJ6;H3BM89;Q53G74;B4DMJ2;B4DFI6;H3BTP7;H3BU31;B4DP82	Q59GY2;P36578;B4DMJ6;H3BM89;Q53G74;B4DMJ2;B4DFI6	60S ribosomal protein L4	RPL4	tr|Q59GY2|Q59GY2_HUMAN Ribosomal protein L4 variant (Fragment) OS=Homo sapiens OX=9606 PE=2 SV=1;sp|P36578|RL4_HUMAN 60S ribosomal protein L4 OS=Homo sapiens OX=9606 GN=RPL4 PE=1 SV=5;tr|B4DMJ6|B4DMJ6_HUMAN cDNA FLJ50996, highly similar to 60S ribosomal pr	10	22	22	22	46.7	48.995	441	156.13	40.6	40.1	45.1	33.6	32.4	36.1	11581000000	10637000000	10048000000	6771500000	8746000000	7789200000
Q9BR63;A8K666;Q9NSD9;B7ZB32	Q9BR63;A8K666;Q9NSD9;B7ZB32	Phenylalanine--tRNA ligase beta subunit	FARSB	tr|Q9BR63|Q9BR63_HUMAN FARSB protein (Fragment) OS=Homo sapiens OX=9606 GN=FARSB PE=2 SV=2;tr|A8K666|A8K666_HUMAN cDNA FLJ75460, highly similar to Homo sapiens phenylalanine-tRNA synthetase-like, beta subunit, mRNA OS=Homo sapiens OX=9606 PE=2 SV=1;sp|Q9NS	4	12	12	12	23.8	65.7	585	37.328	15	13.2	17.9	2.9	1.4	1.4	140070000	139040000	203450000	134560000	108890000	105190000
A0A024R968;P23634;A8K8U3;A7E2D8;Q68DH9;A1X4Q1;A0A2R8Y535;H0YDG5;A1X4Q2;H7BZS8;H7BY13	A0A024R968;P23634;A8K8U3;A7E2D8;Q68DH9	Calcium-transporting ATPase;Plasma membrane calcium-transporting ATPase 4	ATP2B4;DKFZp686M088	tr|A0A024R968|A0A024R968_HUMAN Calcium-transporting ATPase OS=Homo sapiens OX=9606 GN=ATP2B4 PE=3 SV=1;sp|P23634|AT2B4_HUMAN Plasma membrane calcium-transporting ATPase 4 OS=Homo sapiens OX=9606 GN=ATP2B4 PE=1 SV=2;tr|A8K8U3|A8K8U3_HUMAN Calcium-transporti	11	31	18	17	29.3	133.93	1205	79.047	21.8	21.2	23	12.8	10.2	9.7	496100000	550860000	556050000	559880000	350070000	248890000
B4DEQ0;Q547S8;A7UNU5;A0A2I6U1K5;Q16134;A0A2I6U1Q3;D6RAD5	B4DEQ0;Q547S8;A7UNU5;A0A2I6U1K5;Q16134;A0A2I6U1Q3	Electron transfer flavoprotein-ubiquinone oxidoreductase, mitochondrial	ETFDH	tr|B4DEQ0|B4DEQ0_HUMAN cDNA FLJ59482, highly similar to Electron transfer flavoprotein-ubiquinone oxidoreductase, mitochondrial OS=Homo sapiens OX=9606 PE=2 SV=1;tr|Q547S8|Q547S8_HUMAN Electron transfer flavoprotein ubiquinone oxidoreductase OS=Homo sapien	7	10	10	10	22.3	61.384	556	26.305	18.5	17.3	14.7	4.1	2	0	138540000	171750000	142360000	137940000	80757000	0
K7EQ55;K7EK33;A0A0S2Z569;Q96EP5;K7EQ02;Q5IRN4	K7EQ55;K7EK33;A0A0S2Z569;Q96EP5;K7EQ02	DAZ-associated protein 1	DAZAP1	tr|K7EQ55|K7EQ55_HUMAN DAZ-associated protein 1 OS=Homo sapiens OX=9606 GN=DAZAP1 PE=1 SV=2;tr|K7EK33|K7EK33_HUMAN DAZ-associated protein 1 OS=Homo sapiens OX=9606 GN=DAZAP1 PE=1 SV=2;tr|A0A0S2Z569|A0A0S2Z569_HUMAN DAZ associated protein 1 isoform 1 (Fragm	6	7	7	1	24.1	43.312	406	40.145	20.2	10.1	7.9	5.2	2.7	2.7	232420000	106730000	129950000	177830000	86333000	75807000
A0A384MR33;Q14683;G8JLG1;Q6P2R1;A8K7A6;Q6MZR8;B7Z709;Q68EN4;H0Y7K8;Q5H934;Q7Z4C6;V9GY57;V9GYN9	A0A384MR33;Q14683;G8JLG1;Q6P2R1;A8K7A6;Q6MZR8	Structural maintenance of chromosomes protein 1A;Structural maintenance of chromosomes protein	SMC1A;DKFZp686L19178	tr|A0A384MR33|A0A384MR33_HUMAN Epididymis secretory sperm binding protein OS=Homo sapiens OX=9606 GN=SMC1L1 PE=2 SV=1;sp|Q14683|SMC1A_HUMAN Structural maintenance of chromosomes protein 1A OS=Homo sapiens OX=9606 GN=SMC1A PE=1 SV=2;tr|G8JLG1|G8JLG1_HUMAN S	13	48	48	48	41.1	143.23	1233	224.65	23.5	27.1	32.1	7.6	7.4	5.4	1189800000	1212700000	1477000000	979870000	897610000	939150000
O00425;F8WD15	O00425	Insulin-like growth factor 2 mRNA-binding protein 3	IGF2BP3	sp|O00425|IF2B3_HUMAN Insulin-like growth factor 2 mRNA-binding protein 3 OS=Homo sapiens OX=9606 GN=IGF2BP3 PE=1 SV=2	2	21	21	19	44.6	63.704	579	114.56	34.7	28.8	28.5	7.8	5.9	7.3	668610000	704340000	651170000	542610000	448990000	479460000
E9PLT0;Q9GZV0;A0A024R0K2;A0A024R0E2;O75534;Q96L66;Q9UG93;Q8WU01;Q9UG12;E9PNG3;E9PJK7	E9PLT0;Q9GZV0;A0A024R0K2;A0A024R0E2;O75534;Q96L66;Q9UG93	Cold shock domain-containing protein E1	CSDE1;UNR;DKFZp586J0620	tr|E9PLT0|E9PLT0_HUMAN Cold shock domain-containing protein E1 OS=Homo sapiens OX=9606 GN=CSDE1 PE=1 SV=1;tr|Q9GZV0|Q9GZV0_HUMAN cDNA FLJ12454 fis, clone NT2RM1000555, highly similar to UNR PROTEIN OS=Homo sapiens OX=9606 PE=2 SV=1;tr|A0A024R0K2|A0A024R0K2	11	16	16	16	26.2	74.583	668	37.478	16	10.5	14.4	3.3	4.5	1.9	104670000	138220000	171760000	129460000	126900000	45593000
A0A024R6W0;P00505;B3KUZ8;A8K482;B4DY39	A0A024R6W0;P00505;B3KUZ8;A8K482	Aspartate aminotransferase;Aspartate aminotransferase, mitochondrial	GOT2	tr|A0A024R6W0|A0A024R6W0_HUMAN Aspartate aminotransferase OS=Homo sapiens OX=9606 GN=GOT2 PE=4 SV=1;sp|P00505|AATM_HUMAN Aspartate aminotransferase, mitochondrial OS=Homo sapiens OX=9606 GN=GOT2 PE=1 SV=3;tr|B3KUZ8|B3KUZ8_HUMAN Aspartate aminotransferase O	5	18	18	18	40	47.475	430	129.06	31.2	36.7	38.1	20.5	23.7	14	1914100000	1569800000	2026700000	1348400000	1056300000	1610200000
A0A024R0R9;P54920;M0R0Y2;M0R2M1;M0R058;M0R0I4;M0R213;A0A024R0V6;M0R027;B4DGP9;B4DIV0;A0A087WZQ7;Q9H115;M0QZM9;M0QZN5;M0R031	A0A024R0R9;P54920;M0R0Y2;M0R2M1	Alpha-soluble NSF attachment protein	NAPA	tr|A0A024R0R9|A0A024R0R9_HUMAN N-ethylmaleimide-sensitive factor attachment protein, alpha, isoform CRA_c OS=Homo sapiens OX=9606 GN=NAPA PE=4 SV=1;sp|P54920|SNAA_HUMAN Alpha-soluble NSF attachment protein OS=Homo sapiens OX=9606 GN=NAPA PE=1 SV=3;tr|M0R0Y	16	16	16	16	68.8	33.232	295	72.692	49.2	38	58	5.8	10.2	9.8	339630000	305090000	552950000	240700000	248710000	386940000
P41250;F8WCK4	P41250	Glycine--tRNA ligase	GARS	sp|P41250|GARS_HUMAN Glycine--tRNA ligase OS=Homo sapiens OX=9606 GN=GARS PE=1 SV=3	2	20	20	1	33.4	83.165	739	129.35	27.7	18.4	26.9	2.4	9.1	6.8	593320000	460720000	544790000	382080000	433370000	354530000
Q8TBK5;Q8N5Z7;A0A024RBK3;Q9HBB3;Q02878;B2R4K7;B4DRX3;F8VZ45;U3KQR5;F8VZA3;F8VWR1;F8VU16;F8VR69;B4DNY8	Q8TBK5;Q8N5Z7;A0A024RBK3;Q9HBB3;Q02878;B2R4K7;B4DRX3	60S ribosomal protein L6	RPL6	tr|Q8TBK5|Q8TBK5_HUMAN 60S ribosomal protein L6 OS=Homo sapiens OX=9606 GN=RPL6 PE=2 SV=1;tr|Q8N5Z7|Q8N5Z7_HUMAN 60S ribosomal protein L6 OS=Homo sapiens OX=9606 GN=RPL6 PE=2 SV=1;tr|A0A024RBK3|A0A024RBK3_HUMAN 60S ribosomal protein L6 OS=Homo sapiens OX=9	14	16	16	16	46.9	32.741	288	145.07	46.9	44.8	44.8	31.6	32.3	27.8	7521200000	7777200000	7092700000	6961100000	4273200000	5166700000
A0A024R578;Q13405;H0YDP7;E9PNF1;Q59GE9;E9PI78;REV__A0A2P9ARW1;REV__B4DSS9	A0A024R578;Q13405;H0YDP7;E9PNF1;Q59GE9	39S ribosomal protein L49, mitochondrial	MRPL49	tr|A0A024R578|A0A024R578_HUMAN Mitochondrial ribosomal protein L49, isoform CRA_b OS=Homo sapiens OX=9606 GN=MRPL49 PE=4 SV=1;sp|Q13405|RM49_HUMAN 39S ribosomal protein L49, mitochondrial OS=Homo sapiens OX=9606 GN=MRPL49 PE=1 SV=1;tr|H0YDP7|H0YDP7_HUMAN 3	8	5	5	5	31.9	19.198	166	68.822	27.1	27.1	28.3	19.3	0	15.7	244250000	288640000	216710000	246250000	0	120120000
P15880;Q8N5L9;Q6IPX5;Q3KQT6;H0YEN5;Q8J014;E9PQD7;E9PMM9;I3L404;E9PM36;Q9BSW5;E9PPT0;Q8NI61;O60249;A4D0Y7;D3DU83;Q6ZNN8;H3BNG3;H0YE27;Q9HA33	P15880;Q8N5L9;Q6IPX5;Q3KQT6;H0YEN5;Q8J014;E9PQD7;E9PMM9;I3L404;E9PM36	40S ribosomal protein S2	RPS2;rps2	sp|P15880|RS2_HUMAN 40S ribosomal protein S2 OS=Homo sapiens OX=9606 GN=RPS2 PE=1 SV=2;tr|Q8N5L9|Q8N5L9_HUMAN Ribosomal protein S2 OS=Homo sapiens OX=9606 GN=RPS2 PE=2 SV=1;tr|Q6IPX5|Q6IPX5_HUMAN Ribosomal protein S2 OS=Homo sapiens OX=9606 GN=RPS2 PE=2 SV	20	17	17	11	56	31.324	293	96.919	35.2	42.7	43	22.5	29.4	30	3715200000	3569400000	3113100000	2559100000	2440900000	2658900000
P63261;B4E3A4;B4DVQ0;I3L3I0;I3L1U9;I3L4N8;K7EM38;I3L3R2;J3KT65;A1E282	P63261;B4E3A4;B4DVQ0;I3L3I0;I3L1U9;I3L4N8	Actin, cytoplasmic 2;Actin, cytoplasmic 2, N-terminally processed	ACTG1	sp|P63261|ACTG_HUMAN Actin, cytoplasmic 2 OS=Homo sapiens OX=9606 GN=ACTG1 PE=1 SV=1;tr|B4E3A4|B4E3A4_HUMAN cDNA FLJ57283, highly similar to Actin, cytoplasmic 2 OS=Homo sapiens OX=9606 PE=2 SV=1;tr|B4DVQ0|B4DVQ0_HUMAN cDNA FLJ58286, highly similar to Acti	10	29	29	2	78.9	41.792	375	323.31	77.3	78.9	78.9	70.7	60.5	60.8	112070000000	148210000000	127820000000	70865000000	109540000000	105660000000
O14949;B7Z4A1	O14949;B7Z4A1	Cytochrome b-c1 complex subunit 8	UQCRQ	sp|O14949|QCR8_HUMAN Cytochrome b-c1 complex subunit 8 OS=Homo sapiens OX=9606 GN=UQCRQ PE=1 SV=4;tr|B7Z4A1|B7Z4A1_HUMAN cDNA FLJ50798, weakly similar to Ubiquinol-cytochrome c reductase complex ubiquinone-binding protein QP-C OS=Homo sapiens OX=9606 PE=2	2	7	7	7	56.1	9.9062	82	24.782	47.6	25.6	56.1	8.5	20.7	20.7	392820000	221420000	316430000	38568000	318610000	330580000
Q53H34;A0A384ME37;P40429;Q9BSQ6;Q5QTS3;M0QYS1;Q8J015;Q0VGL3;B4DNC8;Q6NVV1;M0QZU1;A0A096LPE0	Q53H34;A0A384ME37;P40429;Q9BSQ6;Q5QTS3;M0QYS1;Q8J015;Q0VGL3	60S ribosomal protein L13a	RPL13A;RPL13a	tr|Q53H34|Q53H34_HUMAN Ribosomal protein L13a variant (Fragment) OS=Homo sapiens OX=9606 PE=2 SV=1;tr|A0A384ME37|A0A384ME37_HUMAN Epididymis secretory sperm binding protein OS=Homo sapiens OX=9606 PE=2 SV=1;sp|P40429|RL13A_HUMAN 60S ribosomal protein L13a	12	15	15	15	55.2	23.558	203	61.262	48.8	40.9	45.8	39.9	45.8	37.4	2658500000	2738900000	2563700000	2271600000	1748700000	1869400000
I3L0H8;B4DS24;Q9NUU7;Q7Z4W5;Q68DY7;B4DL69;Q69YM2;A0A024QZ90;I3L352;Q59FQ9;H3BTB3;J3QRH0;H3BSL8;B3KXF6;B4E1Y0;E9PFH2;A0A384MR42;Q9BY66	I3L0H8;B4DS24;Q9NUU7;Q7Z4W5;Q68DY7;B4DL69;Q69YM2;A0A024QZ90;I3L352;Q59FQ9	ATP-dependent RNA helicase DDX19A	DDX19A;DKFZp686C21137;hCG_1998531;DKFZp762C1313	tr|I3L0H8|I3L0H8_HUMAN ATP-dependent RNA helicase DDX19A OS=Homo sapiens OX=9606 GN=DDX19A PE=1 SV=1;tr|B4DS24|B4DS24_HUMAN cDNA FLJ50635, highly similar to ATP-dependent RNA helicase DDX19A OS=Homo sapiens OX=9606 PE=2 SV=1;sp|Q9NUU7|DD19A_HUMAN ATP-depen	18	14	14	2	34	50.519	447	72.859	15.4	24.8	17.2	7.8	7.6	8.7	156630000	175690000	164750000	155730000	108430000	104160000
Q14974;B2RBR9;B7Z752;J3KTM9;B7Z5M1;J3QR48;J3QKQ5;J3QRG4	Q14974;B2RBR9;B7Z752;J3KTM9;B7Z5M1	Importin subunit beta-1	KPNB1	sp|Q14974|IMB1_HUMAN Importin subunit beta-1 OS=Homo sapiens OX=9606 GN=KPNB1 PE=1 SV=2;tr|B2RBR9|B2RBR9_HUMAN cDNA, FLJ95650, highly similar to Homo sapiens karyopherin (importin) beta 1 (KPNB1), mRNA OS=Homo sapiens OX=9606 PE=2 SV=1;tr|B7Z752|B7Z752_HUM	8	26	26	26	39.6	97.169	876	193.92	31.3	34.4	29.5	3.8	9.8	10.6	1303600000	1706500000	1375900000	687050000	1192700000	1371800000
Q08J23;A0A140T9Y7	Q08J23	tRNA (cytosine(34)-C(5))-methyltransferase	NSUN2	sp|Q08J23|NSUN2_HUMAN tRNA (cytosine(34)-C(5))-methyltransferase OS=Homo sapiens OX=9606 GN=NSUN2 PE=1 SV=2	2	14	14	14	24.3	86.47	767	58.074	18.9	22.4	14.7	3.8	4.6	4.7	265740000	269120000	109390000	159300000	196720000	121730000
A0A024R8S5;P07237;B4DUA5;H7BZ94;B4DNL5;B4DLN6;H0Y3Z3;Q96C96;I3L398;B4DJS0;B3KTQ9;I3L312;I3L0S0;I3NI03;I3L3U6;I3L4M2;B4DNP9;I3L514;I3L3P5;I3L1Y5;REV__A0A2R8Y4P3;REV__H0YJG4;REV__A0A2R8Y840;REV__Q9HCK8	A0A024R8S5;P07237;B4DUA5;H7BZ94;B4DNL5;B4DLN6;H0Y3Z3	Protein disulfide-isomerase	P4HB	tr|A0A024R8S5|A0A024R8S5_HUMAN Protein disulfide-isomerase OS=Homo sapiens OX=9606 GN=P4HB PE=2 SV=1;sp|P07237|PDIA1_HUMAN Protein disulfide-isomerase OS=Homo sapiens OX=9606 GN=P4HB PE=1 SV=3;tr|B4DUA5|B4DUA5_HUMAN cDNA FLJ59430, highly similar to Protein	24	30	30	30	56.3	57.116	508	291.21	48.6	44.9	43.5	32.5	29.3	24.2	4699300000	5412300000	4814300000	3640400000	3718000000	3754300000
A0A024RDG1;O60763;REV__R4GMN2;REV__Q5VZ89	A0A024RDG1;O60763	General vesicular transport factor p115	VDP;USO1	tr|A0A024RDG1|A0A024RDG1_HUMAN Vesicle docking protein p115, isoform CRA_a OS=Homo sapiens OX=9606 GN=VDP PE=4 SV=1;sp|O60763|USO1_HUMAN General vesicular transport factor p115 OS=Homo sapiens OX=9606 GN=USO1 PE=1 SV=2	4	17	17	17	21.8	107.89	962	45.403	9.9	11	10.5	0.8	1.8	2.7	116640000	115910000	83380000	109340000	73464000	52820000
E9PIR7;B2R5P6;F8W809;B7Z2S5;A0A087WSW9;A0A182DWI3;A0A024RBK9;A0A140VKC9;A0A087WSY9;Q16881;E2QRB9;Q6ZR44;E9PKD3;A0A0B4J225;E9PIZ5;E9PRI8;E9PLT3;E9PKI4;E9PQI3	E9PIR7;B2R5P6;F8W809;B7Z2S5;A0A087WSW9;A0A182DWI3;A0A024RBK9;A0A140VKC9;A0A087WSY9;Q16881;E2QRB9;Q6ZR44	Thioredoxin reductase 1, cytoplasmic	TXNRD1	tr|E9PIR7|E9PIR7_HUMAN Thioredoxin reductase 1, cytoplasmic OS=Homo sapiens OX=9606 GN=TXNRD1 PE=1 SV=1;tr|B2R5P6|B2R5P6_HUMAN cDNA, FLJ92557, highly similar to Homo sapiens thioredoxin reductase 1 (TXNRD1), mRNA OS=Homo sapiens OX=9606 PE=2 SV=1;tr|F8W809	19	15	15	14	38.6	53.166	482	73.545	31.7	24.3	22.4	1.7	5.8	5.8	194090000	203210000	382290000	65476000	251330000	266290000
P49748;Q53HR2;B4DEA8;B3KPA6;B3KPX1;G3V1M7;B4DYY0;K7EQP4;J3QRJ8;K7EJW8;J3KSR4;J3QKU9;J3KS89;A0A077H1I5;K7EMF8	P49748;Q53HR2;B4DEA8;B3KPA6;B3KPX1	Very long-chain specific acyl-CoA dehydrogenase, mitochondrial	ACADVL	sp|P49748|ACADV_HUMAN Very long-chain specific acyl-CoA dehydrogenase, mitochondrial OS=Homo sapiens OX=9606 GN=ACADVL PE=1 SV=1;tr|Q53HR2|Q53HR2_HUMAN Acyl-Coenzyme A dehydrogenase, very long chain variant (Fragment) OS=Homo sapiens OX=9606 PE=2 SV=1;tr|B	15	36	36	36	65.5	70.389	655	323.31	52.4	54.5	55.1	21.4	24.9	26.1	5271400000	4747100000	4575300000	3363100000	3822300000	3731700000
B5MDF5;P62826;J3KQE5;F5H018;H0YFC6;B4DV51;Q96QB7;Q0EFC9;A0A087X0W0	B5MDF5;P62826;J3KQE5;F5H018;H0YFC6	GTP-binding nuclear protein Ran	RAN	tr|B5MDF5|B5MDF5_HUMAN GTP-binding nuclear protein Ran OS=Homo sapiens OX=9606 GN=RAN PE=1 SV=1;sp|P62826|RAN_HUMAN GTP-binding nuclear protein Ran OS=Homo sapiens OX=9606 GN=RAN PE=1 SV=3;tr|J3KQE5|J3KQE5_HUMAN GTP-binding nuclear protein Ran (Fragment) O	9	8	8	8	30.9	26.224	233	57.548	30.9	26.2	30.9	15	19.7	19.7	1017800000	1104500000	1351000000	1013100000	806580000	787150000
J3QLE5;Q66K91;Q5XPV6;B4DVS0;X5DP00;Q9UIS4;Q15182;P63162;P14678;J3KRY3;S4R3P3;Q6LBS1;Q53HE7	J3QLE5;Q66K91;Q5XPV6;B4DVS0;X5DP00;Q9UIS4;Q15182;P63162;P14678;J3KRY3;S4R3P3;Q6LBS1;Q53HE7	Small nuclear ribonucleoprotein-associated protein;Small nuclear ribonucleoprotein-associated protein N;Small nuclear ribonucleoprotein-associated proteins B and B	SNRPN;SNRPB	tr|J3QLE5|J3QLE5_HUMAN Small nuclear ribonucleoprotein-associated protein N (Fragment) OS=Homo sapiens OX=9606 GN=SNRPN PE=1 SV=1;tr|Q66K91|Q66K91_HUMAN Small nuclear ribonucleoprotein-associated protein OS=Homo sapiens OX=9606 GN=SNRPB PE=2 SV=1;tr|Q5XPV6	13	7	7	7	34.9	17.546	169	30.288	22.5	30.8	30.8	13	13	13	335810000	307020000	376740000	244780000	246150000	276360000
B2R8Y6;Q6MZM3;Q8N3U4;Q6MZM4;Q6MZP3;Q6AI02;B4DQ46;B1AMT4;B1AMT1;B1AMT2;B1AMT3;B1AMT0;B4DYS8;B2RU25;A8K8M9;D6W5U7;Q9UJ98	B2R8Y6;Q6MZM3;Q8N3U4;Q6MZM4;Q6MZP3;Q6AI02;B4DQ46;B1AMT4	Cohesin subunit SA-2	DKFZp686C21148;STAG2;DKFZp686P16143;DKFZp686I05169;DKFZp686P168	tr|B2R8Y6|B2R8Y6_HUMAN cDNA, FLJ94121, highly similar to Homo sapiens stromal antigen 2 (STAG2), mRNA OS=Homo sapiens OX=9606 PE=2 SV=1;tr|Q6MZM3|Q6MZM3_HUMAN Uncharacterized protein DKFZp686C21148 OS=Homo sapiens OX=9606 GN=DKFZp686C21148 PE=2 SV=1;sp|Q8N	17	18	18	14	20.2	134.06	1162	51.128	11.4	13.4	9	2.6	1.8	2.4	154650000	164300000	171280000	96725000	142820000	129420000
P07919;Q567R0;A0A096LP55;K7EQR3	P07919;Q567R0	Cytochrome b-c1 complex subunit 6, mitochondrial	UQCRH	sp|P07919|QCR6_HUMAN Cytochrome b-c1 complex subunit 6, mitochondrial OS=Homo sapiens OX=9606 GN=UQCRH PE=1 SV=2;tr|Q567R0|Q567R0_HUMAN UQCRH protein OS=Homo sapiens OX=9606 GN=UQCRH PE=2 SV=1	4	5	5	4	64.8	10.739	91	19.095	36.3	54.9	64.8	7.7	36.3	7.7	163630000	256200000	383010000	178780000	254830000	172310000
Q9BYD2;Q5SZR1;A0A1W2PQB6;A0A1W2PS92;B4DUJ1;A0A1W2PPE5;B4DDZ7;A0A1W2PPK1;A0A1W2PRK9	Q9BYD2;Q5SZR1	39S ribosomal protein L9, mitochondrial	MRPL9	sp|Q9BYD2|RM09_HUMAN 39S ribosomal protein L9, mitochondrial OS=Homo sapiens OX=9606 GN=MRPL9 PE=1 SV=2;tr|Q5SZR1|Q5SZR1_HUMAN 39S ribosomal protein L9, mitochondrial OS=Homo sapiens OX=9606 GN=MRPL9 PE=1 SV=1	9	12	12	12	42.3	30.243	267	62.342	23.6	23.2	29.6	7.9	2.2	5.2	184350000	158830000	264710000	156740000	131870000	172200000
P42766;F2Z388;A0A024R866;A4D2M5;REV__Q9P209;REV__A0A024QYZ9	P42766;F2Z388;A0A024R866;A4D2M5	60S ribosomal protein L35	RPL35;LOC154880	sp|P42766|RL35_HUMAN 60S ribosomal protein L35 OS=Homo sapiens OX=9606 GN=RPL35 PE=1 SV=2;tr|F2Z388|F2Z388_HUMAN 60S ribosomal protein L35 OS=Homo sapiens OX=9606 GN=RPL35 PE=1 SV=1;tr|A0A024R866|A0A024R866_HUMAN Ribosomal protein L35, isoform CRA_a OS=Hom	6	5	5	5	26	14.551	123	28.629	26	18.7	26	18.7	13.8	13.8	1568800000	1991100000	1318200000	1302600000	1265700000	1143200000
V9HWC0;P26038;Q6PJT4;V9GZ54	V9HWC0;P26038;Q6PJT4	Moesin	HEL70;MSN	tr|V9HWC0|V9HWC0_HUMAN Epididymis luminal protein 70 OS=Homo sapiens OX=9606 GN=HEL70 PE=2 SV=1;sp|P26038|MOES_HUMAN Moesin OS=Homo sapiens OX=9606 GN=MSN PE=1 SV=3;tr|Q6PJT4|Q6PJT4_HUMAN MSN protein (Fragment) OS=Homo sapiens OX=9606 GN=MSN PE=2 SV=1	4	36	36	18	57.5	67.819	577	194.39	40.2	47.7	45.1	27.6	16.6	17.3	2944200000	3110200000	2825400000	2392200000	2030900000	2352000000
Q9P0L0;A8KA83;A0A024RC64;J3QKM9	Q9P0L0;A8KA83	Vesicle-associated membrane protein-associated protein A	VAPA	sp|Q9P0L0|VAPA_HUMAN Vesicle-associated membrane protein-associated protein A OS=Homo sapiens OX=9606 GN=VAPA PE=1 SV=3;tr|A8KA83|A8KA83_HUMAN Epididymis secretory sperm binding protein OS=Homo sapiens OX=9606 PE=1 SV=1	4	15	15	14	58.2	27.893	249	161.78	39.8	47.8	42.6	14.9	26.5	21.7	1975500000	2179800000	2194600000	2016100000	1515400000	1313700000
P30084	P30084	Enoyl-CoA hydratase, mitochondrial	ECHS1	sp|P30084|ECHM_HUMAN Enoyl-CoA hydratase, mitochondrial OS=Homo sapiens OX=9606 GN=ECHS1 PE=1 SV=4	1	14	14	1	54.8	31.387	290	244.77	54.8	52.4	52.4	39	39	32.8	1744600000	2178200000	2089700000	1708200000	1353400000	1531900000
Q8NF37;D3DTC2;A0A0G2JQ62;A0A0G2JRI7	Q8NF37;D3DTC2;A0A0G2JQ62;A0A0G2JRI7	Lysophosphatidylcholine acyltransferase 1	LPCAT1;AYTL2	sp|Q8NF37|PCAT1_HUMAN Lysophosphatidylcholine acyltransferase 1 OS=Homo sapiens OX=9606 GN=LPCAT1 PE=1 SV=2;tr|D3DTC2|D3DTC2_HUMAN Acyltransferase like 2, isoform CRA_a OS=Homo sapiens OX=9606 GN=AYTL2 PE=4 SV=1;tr|A0A0G2JQ62|A0A0G2JQ62_HUMAN Lysophosphati	4	9	9	9	21.2	59.151	534	49.285	13.5	16.9	15.5	0	3.2	3.2	132360000	191350000	130170000	0	113010000	118900000
A0A024RBX9;P08559;A5YPB6;Q53GE3;A5PHJ9;Q5JPU3;Q6LCA3;Q5JPT9;Q9UNV7;Q99725;P78557;Q5JPU0;Q5JPU1;Q99724;P29803;Q5JPU2;Q36750	A0A024RBX9;P08559;A5YPB6;Q53GE3;A5PHJ9	Pyruvate dehydrogenase E1 component subunit alpha;Pyruvate dehydrogenase E1 component subunit alpha, somatic form, mitochondrial	PDHA1;PDHA1/LOC79064	tr|A0A024RBX9|A0A024RBX9_HUMAN Pyruvate dehydrogenase E1 component subunit alpha OS=Homo sapiens OX=9606 GN=PDHA1 PE=4 SV=1;sp|P08559|ODPA_HUMAN Pyruvate dehydrogenase E1 component subunit alpha, somatic form, mitochondrial OS=Homo sapiens OX=9606 GN=PDHA1	17	21	21	21	54.9	43.295	390	147.76	46.4	51.5	50.5	19.7	16.4	19.7	2468900000	2519200000	2391200000	1533700000	1887900000	2234700000
B4DII5;B4DWX3;O60684;Q5TFJ7;B3KXZ2;B3KWR2;O15131;G1UI19;S4R3E5	B4DII5;B4DWX3;O60684;Q5TFJ7;B3KXZ2;B3KWR2;O15131	Importin subunit alpha;Importin subunit alpha-7;Importin subunit alpha-6	KPNA6;KPNA5	tr|B4DII5|B4DII5_HUMAN Importin subunit alpha OS=Homo sapiens OX=9606 PE=2 SV=1;tr|B4DWX3|B4DWX3_HUMAN Importin subunit alpha OS=Homo sapiens OX=9606 PE=2 SV=1;sp|O60684|IMA7_HUMAN Importin subunit alpha-7 OS=Homo sapiens OX=9606 GN=KPNA6 PE=1 SV=1;tr|Q5TF	9	8	8	4	21.6	59.64	533	49.101	14.4	11.6	12	1.9	0	1.9	67005000	92225000	106960000	73419000	0	62694000
Q5VVD0;P62913;Q5VVC8	Q5VVD0;P62913;Q5VVC8	60S ribosomal protein L11	RPL11	tr|Q5VVD0|Q5VVD0_HUMAN Ribosomal protein L11, isoform CRA_b OS=Homo sapiens OX=9606 GN=RPL11 PE=2 SV=1;sp|P62913|RL11_HUMAN 60S ribosomal protein L11 OS=Homo sapiens OX=9606 GN=RPL11 PE=1 SV=2;tr|Q5VVC8|Q5VVC8_HUMAN 60S ribosomal protein L11 OS=Homo sapien	3	9	9	1	41.6	20.252	178	159.98	37.1	28.1	37.1	23.6	32	32	2503000000	2446100000	3246500000	1702100000	2255100000	2346600000
Q9BW60;Q502X7	Q9BW60;Q502X7	Elongation of very long chain fatty acids protein 1;Elongation of very long chain fatty acids protein	ELOVL1	sp|Q9BW60|ELOV1_HUMAN Elongation of very long chain fatty acids protein 1 OS=Homo sapiens OX=9606 GN=ELOVL1 PE=1 SV=1;tr|Q502X7|Q502X7_HUMAN Elongation of very long chain fatty acids protein OS=Homo sapiens OX=9606 GN=ELOVL1 PE=2 SV=1	2	3	3	3	14	32.662	279	24.168	5	4.7	14	9.7	14	9.3	370450000	629980000	345310000	342570000	359880000	333150000
Q15393;A8K6V3;B3KQH1;B3KM77;J3QL37;I3L4G7;J3QRB2;H3BMB0;J3QKV4	Q15393;A8K6V3;B3KQH1	Splicing factor 3B subunit 3	SF3B3	sp|Q15393|SF3B3_HUMAN Splicing factor 3B subunit 3 OS=Homo sapiens OX=9606 GN=SF3B3 PE=1 SV=4;tr|A8K6V3|A8K6V3_HUMAN cDNA FLJ78677, highly similar to Homo sapiens splicing factor 3b, subunit 3, 130kDa (SF3B3), mRNA OS=Homo sapiens OX=9606 PE=2 SV=1;tr|B3KQ	9	28	27	27	29.3	135.58	1217	120.58	23.7	24.3	18.9	7.8	7.1	6.1	826450000	783910000	561480000	532330000	561360000	579230000
Q02218;E9PCR7;E9PDF2;A0A0D9SFS3;B4DF00;B4DH65;B4DZ95;B4E3E9;E9PFG7;B4DK55;A2VCT3;A2VCT2;A0A140VJQ5;Q9ULD0;C9J4G7;A5XEI1;REV__S4T6Z7;REV__A0A2H4FZ46	Q02218;E9PCR7;E9PDF2;A0A0D9SFS3;B4DF00;B4DH65;B4DZ95;B4E3E9;E9PFG7;B4DK55;A2VCT3;A2VCT2	2-oxoglutarate dehydrogenase, mitochondrial	OGDH	sp|Q02218|ODO1_HUMAN 2-oxoglutarate dehydrogenase, mitochondrial OS=Homo sapiens OX=9606 GN=OGDH PE=1 SV=3;tr|E9PCR7|E9PCR7_HUMAN 2-oxoglutarate dehydrogenase, mitochondrial OS=Homo sapiens OX=9606 GN=OGDH PE=1 SV=1;tr|E9PDF2|E9PDF2_HUMAN 2-oxoglutarate de	18	47	47	47	54.1	115.93	1023	311.81	39.6	48.1	48.8	16.1	9.6	13.1	2740600000	3185200000	3381200000	2820400000	2095800000	2260500000
Q9NTJ5;E9PGZ4;B4DVV3;C9JV50;F8WDN7;B3KX17;Q68D59;F8WCQ2;C9J3E3	Q9NTJ5;E9PGZ4;B4DVV3	Phosphatidylinositide phosphatase SAC1	SACM1L	sp|Q9NTJ5|SAC1_HUMAN Phosphatidylinositide phosphatase SAC1 OS=Homo sapiens OX=9606 GN=SACM1L PE=1 SV=2;tr|E9PGZ4|E9PGZ4_HUMAN Phosphatidylinositide phosphatase SAC1 OS=Homo sapiens OX=9606 GN=SACM1L PE=1 SV=1;tr|B4DVV3|B4DVV3_HUMAN cDNA FLJ53218, highly s	9	20	20	20	35.9	66.966	587	57.141	22.3	18.4	23.2	3.2	9.7	9.7	355420000	359220000	369100000	173460000	331390000	335190000
B3KM21;Q5RI15	B3KM21;Q5RI15	Cytochrome c oxidase protein 20 homolog	FAM36A;COX20	tr|B3KM21|B3KM21_HUMAN Family with sequence similarity 36, member A, isoform CRA_a OS=Homo sapiens OX=9606 GN=FAM36A PE=2 SV=1;sp|Q5RI15|COX20_HUMAN Cytochrome c oxidase assembly protein COX20, mitochondrial OS=Homo sapiens OX=9606 GN=COX20 PE=1 SV=2	2	4	4	4	33.1	13.291	118	64.31	22.9	32.2	22.9	10.2	10.2	20.3	325510000	169020000	324120000	256500000	269600000	110170000
B2RAQ8;A0A024R5F4;P50416;H3BMD2;H3BP22;H3BUV7;H3BUJ0;Q8WZ48;A2RRE8;Q53FV7;A8K5K1;A5PLL0;A0A024R4W7;Q92523	B2RAQ8;A0A024R5F4;P50416	Carnitine O-palmitoyltransferase 1, liver isoform	CPT1A	tr|B2RAQ8|B2RAQ8_HUMAN cDNA, FLJ95058, highly similar to Homo sapiens carnitine palmitoyltransferase 1A (liver) (CPT1A),nuclear gene encoding mitochondrial protein, mRNA OS=Homo sapiens OX=9606 PE=2 SV=1;tr|A0A024R5F4|A0A024R5F4_HUMAN Carnitine palmitoyltr	14	33	33	33	43.9	88.339	773	237.32	38.7	33.2	40	20.6	20.7	19.5	3634300000	4072300000	3197400000	3339600000	2485300000	2657200000
D7RF68;Q6RW13;A8K1X7;D6RB40;D6RBK6;X6R9H3	D7RF68;Q6RW13;A8K1X7	Type-1 angiotensin II receptor-associated protein	AGTRAP	tr|D7RF68|D7RF68_HUMAN AGTRAP-BRAF fusion protein OS=Homo sapiens OX=9606 PE=2 SV=1;sp|Q6RW13|ATRAP_HUMAN Type-1 angiotensin II receptor-associated protein OS=Homo sapiens OX=9606 GN=AGTRAP PE=1 SV=1;tr|A8K1X7|A8K1X7_HUMAN cDNA FLJ75423, highly similar to	6	4	4	3	9.7	66.205	597	13.253	3.7	9.7	6.5	0	3.7	3.7	63462000	108290000	66381000	0	58740000	65018000
A8K556;Q8NFJ5;A0A3B3ITN8;F5GWG3;H0YFN2	A8K556;Q8NFJ5;A0A3B3ITN8	Retinoic acid-induced protein 3	GPRC5A	tr|A8K556|A8K556_HUMAN cDNA FLJ78217 OS=Homo sapiens OX=9606 PE=2 SV=1;sp|Q8NFJ5|RAI3_HUMAN Retinoic acid-induced protein 3 OS=Homo sapiens OX=9606 GN=GPRC5A PE=1 SV=2;tr|A0A3B3ITN8|A0A3B3ITN8_HUMAN Retinoic acid-induced protein 3 OS=Homo sapiens OX=9606 G	5	6	6	6	25.5	40.285	357	57.135	25.5	23.5	23	13.2	10.6	20.4	1188700000	1595000000	1705500000	1378700000	1214200000	923490000
B3KT70;A8K4Q9;Q2TB90;B4E0J9;Q53SG7;A0A024R7R1;Q59H08;P52790	B3KT70;A8K4Q9;Q2TB90;B4E0J9	Hexokinase;Putative hexokinase HKDC1	HKDC1	tr|B3KT70|B3KT70_HUMAN cDNA FLJ37767 fis, clone BRHIP2024911, highly similar to Homo sapiens hexokinase domain containing 1 (HKDC1), mRNA OS=Homo sapiens OX=9606 PE=2 SV=1;tr|A8K4Q9|A8K4Q9_HUMAN cDNA FLJ77931 OS=Homo sapiens OX=9606 PE=2 SV=1;sp|Q2TB90|HKD	8	32	32	29	38.9	102.52	917	109.45	25.6	9.2	28.4	8.4	9.4	7.5	514280000	379460000	923670000	451720000	567780000	404280000
Q15149;D3DWL0;Q96IE3;E9PKG0;E9PIA2;E9PQ28;REV__B7ZB80;REV__B4E2N3;REV__P21953;REV__A0A140VKB3;REV__A0A0K2GN21;REV__Q8N2Y6;REV__Q15911	Q15149	Plectin	PLEC	sp|Q15149|PLEC_HUMAN Plectin OS=Homo sapiens OX=9606 GN=PLEC PE=1 SV=3	13	285	285	78	62.6	531.78	4684	323.31	50.7	51.6	52.9	34	37.1	35.5	57109000000	54780000000	57220000000	42707000000	41672000000	48345000000
Q05DA4;O15460;Q5HYD8;C9JCP0;C9JX45;A8MXE0;E7ERI1;E7ENX0;E7EPI9;C9JN43;C9JIG4;REV__Q4G0I1;REV__F5GZT0;REV__Q5TIA1	Q05DA4;O15460;Q5HYD8	Prolyl 4-hydroxylase subunit alpha-2	P4HA2;DKFZp686M0919	tr|Q05DA4|Q05DA4_HUMAN p4HA2 protein OS=Homo sapiens OX=9606 GN=P4HA2 PE=2 SV=1;sp|O15460|P4HA2_HUMAN Prolyl 4-hydroxylase subunit alpha-2 OS=Homo sapiens OX=9606 GN=P4HA2 PE=1 SV=1;tr|Q5HYD8|Q5HYD8_HUMAN Uncharacterized protein DKFZp686M0919 OS=Homo sapie	14	13	13	13	32.5	57.377	504	44.394	16.9	8.7	21	1.2	2.4	2.4	95665000	157170000	153440000	81179000	120210000	118240000
O75533;Q7Z497;A0JLT9;Q32Q20;A0PJH5;H7C341;Q9NTB4;A8K355;B4DGZ4	O75533;Q7Z497	Splicing factor 3B subunit 1	SF3B1	sp|O75533|SF3B1_HUMAN Splicing factor 3B subunit 1 OS=Homo sapiens OX=9606 GN=SF3B1 PE=1 SV=3;tr|Q7Z497|Q7Z497_HUMAN SF3B1 protein (Fragment) OS=Homo sapiens OX=9606 GN=SF3B1 PE=2 SV=1	9	39	39	39	38	145.83	1304	242.22	26.5	21.6	28.8	7.7	6.4	6.8	991510000	933840000	1056100000	787140000	737880000	822450000
B4DM22;Q13200;Q59EG8;Q13041;Q9NSM5;H7C1H2;C9JPC0;F8WBS8	B4DM22;Q13200;Q59EG8;Q13041;Q9NSM5	26S proteasome non-ATPase regulatory subunit 2	PSMD2;DKFZp564A2282	tr|B4DM22|B4DM22_HUMAN 26S proteasome non-ATPase regulatory subunit 2 OS=Homo sapiens OX=9606 PE=2 SV=1;sp|Q13200|PSMD2_HUMAN 26S proteasome non-ATPase regulatory subunit 2 OS=Homo sapiens OX=9606 GN=PSMD2 PE=1 SV=3;tr|Q59EG8|Q59EG8_HUMAN Proteasome 26S no	8	10	10	10	13.9	99.313	900	44.139	8.6	9	9.1	1.3	1.3	1.3	134650000	101590000	141930000	110100000	95687000	94438000
J3QS48;I3L295;Q96N63;Q96K24;J3KT75;B4DMY7;J3QW43;J3QRD5;Q9H3L2;B2RB74;A0A291FGE0;A0A291FGC8;A0A0S2Z4W8;B4DLH7;Q1HDL3;O75352;J3KSI4;I3L1D2;A0A0S2Z4T4;I3L4E0;J3KTK8;J3QQZ4;I3L405;I3L261	J3QS48;I3L295;Q96N63;Q96K24;J3KT75;B4DMY7;J3QW43;J3QRD5;Q9H3L2;B2RB74;A0A291FGE0;A0A291FGC8;A0A0S2Z4W8;B4DLH7;Q1HDL3;O75352;J3KSI4;I3L1D2;A0A0S2Z4T4;I3L4E0;J3KTK8;J3QQZ4	Mannose-P-dolichol utilization defect 1 protein	MPDU1;HBEBP2BPA	tr|J3QS48|J3QS48_HUMAN Mannose-P-dolichol utilization defect 1 protein OS=Homo sapiens OX=9606 GN=MPDU1 PE=1 SV=1;tr|I3L295|I3L295_HUMAN Mannose-P-dolichol utilization defect 1 isoform 2 OS=Homo sapiens OX=9606 GN=MPDU1 PE=1 SV=1;tr|Q96N63|Q96N63_HUMAN cDN	24	3	3	3	33.7	10.978	101	14.293	33.7	33.7	33.7	19.8	19.8	19.8	313350000	271740000	356870000	306360000	228100000	215310000
Q53HG1;Q9UI09;F8VRD8;H0YID5;F8VXI1;H0YIT1	Q53HG1;Q9UI09;F8VRD8	NADH dehydrogenase [ubiquinone] 1 alpha subcomplex subunit 12	NDUFA12	tr|Q53HG1|Q53HG1_HUMAN NADH dehydrogenase [ubiquinone] 1 alpha subcomplex subunit 12 (Fragment) OS=Homo sapiens OX=9606 PE=2 SV=1;sp|Q9UI09|NDUAC_HUMAN NADH dehydrogenase [ubiquinone] 1 alpha subcomplex subunit 12 OS=Homo sapiens OX=9606 GN=NDUFA12 PE=1 SV	6	5	5	5	43.2	17.214	146	14.583	43.2	31.5	31.5	11.6	11.6	5.5	199490000	182190000	203770000	193310000	175770000	98360000
A0A090N8Y2;P13667;C9JMN9	A0A090N8Y2;P13667	Protein disulfide-isomerase A4	ERP70;PDIA4	tr|A0A090N8Y2|A0A090N8Y2_HUMAN Protein disulfide-isomerase A4 OS=Homo sapiens OX=9606 GN=ERP70 PE=2 SV=1;sp|P13667|PDIA4_HUMAN Protein disulfide-isomerase A4 OS=Homo sapiens OX=9606 GN=PDIA4 PE=1 SV=2	3	33	33	33	53.2	72.932	645	237.05	45	46.2	46	22	26.4	33	3314700000	3247800000	2744800000	2539700000	2354800000	2539800000
V9HW12;P32119;B4DF70;A6NIW5;A0A024R7F2	V9HW12;P32119;B4DF70;A6NIW5	Peroxiredoxin-2	HEL-S-2a;PRDX2	tr|V9HW12|V9HW12_HUMAN Epididymis secretory sperm binding protein Li 2a OS=Homo sapiens OX=9606 GN=HEL-S-2a PE=2 SV=1;sp|P32119|PRDX2_HUMAN Peroxiredoxin-2 OS=Homo sapiens OX=9606 GN=PRDX2 PE=1 SV=5;tr|B4DF70|B4DF70_HUMAN cDNA FLJ60461, highly similar to P	5	10	9	9	57.6	21.892	198	49.988	49.5	40.9	49.5	16.2	12.6	9.1	725390000	783200000	877910000	743440000	618870000	546690000
P31930;B4DUL5;B4DZB9	P31930;B4DUL5	Cytochrome b-c1 complex subunit 1, mitochondrial	UQCRC1	sp|P31930|QCR1_HUMAN Cytochrome b-c1 complex subunit 1, mitochondrial OS=Homo sapiens OX=9606 GN=UQCRC1 PE=1 SV=3;tr|B4DUL5|B4DUL5_HUMAN cDNA FLJ51625, highly similar to Ubiquinol-cytochrome-c reductase complex coreprotein I, mitochondrial OS=Homo sapiens	3	18	18	18	51.2	52.645	480	220.89	48.3	50.8	50.8	11	13.5	18.3	2609500000	2708600000	2378000000	1803200000	2043900000	2346900000
X5D2F4;B3KWV6;Q7L576;B3KWT5;H7C229;B7Z3H2;Q9NSN1;E7EW33;B7Z217;H0YL50	X5D2F4;B3KWV6;Q7L576	Cytoplasmic FMR1-interacting protein 1	CYFIP1	tr|X5D2F4|X5D2F4_HUMAN Cytoplasmic FMR1 interacting protein 1 isoform A (Fragment) OS=Homo sapiens OX=9606 GN=CYFIP1 PE=2 SV=1;tr|B3KWV6|B3KWV6_HUMAN Cytoplasmic FMR1-interacting protein OS=Homo sapiens OX=9606 PE=2 SV=1;sp|Q7L576|CYFP1_HUMAN Cytoplasmic F	10	16	16	4	14.4	145.17	1253	44.304	9.4	7.8	8.2	1.7	1.6	1.6	108290000	109920000	120000000	101180000	83353000	88144000
Q53H17;Q53GN4;Q59ER5;V9HWG7;O75083;B3KXN4;B4DY05;D6RD66;B4DS71;B4DZX5	Q53H17;Q53GN4;Q59ER5;V9HWG7;O75083;B3KXN4;B4DY05	WD repeat-containing protein 1	WDR1;HEL-S-52	tr|Q53H17|Q53H17_HUMAN WD repeat-containing protein 1 isoform 1 variant (Fragment) OS=Homo sapiens OX=9606 PE=2 SV=1;tr|Q53GN4|Q53GN4_HUMAN WD repeat domain 1, isoform CRA_a (Fragment) OS=Homo sapiens OX=9606 GN=WDR1 PE=2 SV=1;tr|Q59ER5|Q59ER5_HUMAN WD rep	10	12	12	12	28.5	66.227	606	37.552	19.8	14.9	14.7	1.5	2.8	1.3	173350000	112960000	119220000	103630000	95851000	128110000
Q6IB29;H7C2Q8;Q99848;B4DHA6;B4DRX8	Q6IB29;H7C2Q8;Q99848	Probable rRNA-processing protein EBP2	EBNA1BP2	tr|Q6IB29|Q6IB29_HUMAN EBNA1 binding protein 2 OS=Homo sapiens OX=9606 GN=EBNA1BP2 PE=1 SV=1;tr|H7C2Q8|H7C2Q8_HUMAN EBNA1 binding protein 2, isoform CRA_d OS=Homo sapiens OX=9606 GN=EBNA1BP2 PE=1 SV=1;sp|Q99848|EBP2_HUMAN Probable rRNA-processing protein E	5	17	17	17	50.3	34.852	306	202.07	39.5	41.5	48.4	28.1	28.1	28.1	2173700000	2199200000	1836900000	1323000000	1838800000	1869300000
Q03701	Q03701	CCAAT/enhancer-binding protein zeta	CEBPZ	sp|Q03701|CEBPZ_HUMAN CCAAT/enhancer-binding protein zeta OS=Homo sapiens OX=9606 GN=CEBPZ PE=1 SV=3	1	19	19	1	19.8	120.97	1054	56.149	11.4	11.7	9.8	3.2	1	1	177480000	130430000	181180000	126690000	125640000	144080000
Q8N5K1;A0A2R8Y540;I3L1N9;D6RCF4	Q8N5K1;A0A2R8Y540;I3L1N9;D6RCF4	CDGSH iron-sulfur domain-containing protein 2	CISD2	sp|Q8N5K1|CISD2_HUMAN CDGSH iron-sulfur domain-containing protein 2 OS=Homo sapiens OX=9606 GN=CISD2 PE=1 SV=1;tr|A0A2R8Y540|A0A2R8Y540_HUMAN CDGSH iron-sulfur domain-containing protein 2 OS=Homo sapiens OX=9606 GN=CISD2 PE=1 SV=1;tr|I3L1N9|I3L1N9_HUMAN CD	4	6	6	6	46.7	15.278	135	25.469	46.7	41.5	46.7	5.2	10.4	19.3	303090000	296750000	315510000	216930000	242470000	282590000
F5GXX5;P61803;Q53G02;F5H895;A0A0B4J239	F5GXX5;P61803;Q53G02;F5H895;A0A0B4J239	Dolichyl-diphosphooligosaccharide--protein glycosyltransferase subunit DAD1	DAD1	tr|F5GXX5|F5GXX5_HUMAN Dolichyl-diphosphooligosaccharide--protein glycosyltransferase subunit DAD1 OS=Homo sapiens OX=9606 GN=DAD1 PE=1 SV=1;sp|P61803|DAD1_HUMAN Dolichyl-diphosphooligosaccharide--protein glycosyltransferase subunit DAD1 OS=Homo sapiens OX	5	4	4	4	47.1	9.5541	85	50.654	47.1	47.1	47.1	47.1	35.3	47.1	1104800000	1065100000	665500000	921460000	809360000	568110000
B3KY11;A8KA56;A0A024R0Z3;Q9BUQ8;H0YI52;F8VVA2	B3KY11;A8KA56;A0A024R0Z3;Q9BUQ8	Probable ATP-dependent RNA helicase DDX23	DDX23	tr|B3KY11|B3KY11_HUMAN cDNA FLJ46571 fis, clone THYMU3041428, highly similar to Probable ATP-dependent RNA helicase DDX23 OS=Homo sapiens OX=9606 PE=2 SV=1;tr|A8KA56|A8KA56_HUMAN cDNA FLJ77678, highly similar to Homo sapiens DEAD (Asp-Glu-Ala-Asp) box poly	6	23	23	23	33.8	93.233	800	62.76	18.8	16.6	17.1	6	8.6	7.8	309460000	208750000	236270000	241580000	191410000	178950000
A8K6A5;A0A024RB01;P08648;B2R627;H0YIV7	A8K6A5;A0A024RB01;P08648;B2R627	Integrin alpha-5;Integrin alpha-5 heavy chain;Integrin alpha-5 light chain	ITGA5	tr|A8K6A5|A8K6A5_HUMAN cDNA FLJ77742, highly similar to Homo sapiens integrin, alpha 5 (fibronectin receptor, alpha polypeptide), mRNA OS=Homo sapiens OX=9606 PE=2 SV=1;tr|A0A024RB01|A0A024RB01_HUMAN Integrin, alpha 5 (Fibronectin receptor, alpha polypepti	5	6	6	6	7.8	114.48	1049	18.786	6.9	5.1	4.3	1	1	1	126800000	93749000	89958000	82389000	83628000	86221000
A0A0J9YYL3;A0A0J9YVP6;A0A0J9YXJ8;A0A0J9YXX5;Q9UHX1;A0A0J9YVR6;E9PQ56;A0A0J9YWM1;H0YEM1;E9PN18;E9PMU7;E9PL19;H0YCP8	A0A0J9YYL3;A0A0J9YVP6;A0A0J9YXJ8;A0A0J9YXX5;Q9UHX1;A0A0J9YVR6;E9PQ56;A0A0J9YWM1;H0YEM1;E9PN18	Poly(U)-binding-splicing factor PUF60	PUF60	tr|A0A0J9YYL3|A0A0J9YYL3_HUMAN Poly(U)-binding-splicing factor PUF60 (Fragment) OS=Homo sapiens OX=9606 GN=PUF60 PE=1 SV=1;tr|A0A0J9YVP6|A0A0J9YVP6_HUMAN Poly(U)-binding-splicing factor PUF60 (Fragment) OS=Homo sapiens OX=9606 GN=PUF60 PE=1 SV=1;tr|A0A0J9Y	13	13	13	13	35.6	54.626	505	33.218	20	22.8	18.2	1.4	9.7	9.7	147760000	192090000	140190000	91667000	165000000	133340000
Q32P28;B4DNM8;H7C2W6;Q68CW0;E2QRI1;B4DTG8	Q32P28;B4DNM8;H7C2W6	Prolyl 3-hydroxylase 1	LEPRE1	sp|Q32P28|P3H1_HUMAN Prolyl 3-hydroxylase 1 OS=Homo sapiens OX=9606 GN=P3H1 PE=1 SV=2;tr|B4DNM8|B4DNM8_HUMAN cDNA FLJ53395, highly similar to Prolyl 3-hydroxylase 1 OS=Homo sapiens OX=9606 PE=2 SV=1;tr|H7C2W6|H7C2W6_HUMAN Prolyl 3-hydroxylase 1 (Fragment)	6	10	10	10	14.4	83.393	736	31.107	8.6	6.7	8	2.3	3.4	3.4	112030000	122220000	183760000	137700000	93778000	111020000
A0A1B0GV23;A0A1B0GVD5;A0A1B0GWE8;V9HWI3;P07339;A0A1B0GW44;A0A1B0GVP3;A0A1B0GU92;A0A1B0GU03;F8WD96;C9JH19;H7C469;F8W787;H7C1V0;A0A0S2Z3L4;A0A1B0GVF1;A0A1B0GV01	A0A1B0GV23;A0A1B0GVD5;A0A1B0GWE8;V9HWI3;P07339;A0A1B0GW44;A0A1B0GVP3;A0A1B0GU92;A0A1B0GU03;F8WD96;C9JH19;H7C469;F8W787	Cathepsin D;Cathepsin D light chain;Cathepsin D heavy chain	HEL-S-130P;CTSD	tr|A0A1B0GV23|A0A1B0GV23_HUMAN Cathepsin D OS=Homo sapiens OX=9606 GN=CTSD PE=1 SV=1;tr|A0A1B0GVD5|A0A1B0GVD5_HUMAN Cathepsin D OS=Homo sapiens OX=9606 GN=CTSD PE=1 SV=1;tr|A0A1B0GWE8|A0A1B0GWE8_HUMAN Cathepsin D OS=Homo sapiens OX=9606 GN=CTSD PE=1 SV=1;t	17	10	10	10	28.6	43.831	406	39.018	20	20	15.3	8.4	6.4	10.8	244050000	312100000	313360000	271700000	211840000	229820000
O75396;A0A087X1A9;I1VE16;I1VE20	O75396	Vesicle-trafficking protein SEC22b	SEC22B	sp|O75396|SC22B_HUMAN Vesicle-trafficking protein SEC22b OS=Homo sapiens OX=9606 GN=SEC22B PE=1 SV=4	4	10	10	10	48.4	24.593	215	203.75	44.7	40.5	34	28.8	34	29.3	2636400000	2538200000	2338300000	2332500000	1973900000	1859700000
P16402	P16402	Histone H1.3	HIST1H1D	sp|P16402|H13_HUMAN Histone H1.3 OS=Homo sapiens OX=9606 GN=HIST1H1D PE=1 SV=2	1	10	10	2	33.9	22.35	221	58.481	22.6	22.6	22.6	29.9	33.9	29.9	9859000000	11144000000	10431000000	9008700000	7916900000	8881500000
Q53T99;Q9GZL7;B4DRY7	Q53T99;Q9GZL7;B4DRY7	Ribosome biogenesis protein WDR12	WDR12	tr|Q53T99|Q53T99_HUMAN Ribosome biogenesis protein WDR12 OS=Homo sapiens OX=9606 GN=WDR12 PE=2 SV=1;sp|Q9GZL7|WDR12_HUMAN Ribosome biogenesis protein WDR12 OS=Homo sapiens OX=9606 GN=WDR12 PE=1 SV=2;tr|B4DRY7|B4DRY7_HUMAN cDNA FLJ51286, highly similar to W	3	12	12	12	44.4	47.707	423	40.353	34.3	22	29.1	2.4	3.8	3.8	302370000	236400000	276510000	259790000	217600000	192600000
A0A384NKJ3;P42126;Q96DC0;H3BS70	A0A384NKJ3;P42126;Q96DC0;H3BS70	Enoyl-CoA delta isomerase 1, mitochondrial	ECI1;DCI	tr|A0A384NKJ3|A0A384NKJ3_HUMAN Epididymis secretory sperm binding protein OS=Homo sapiens OX=9606 PE=2 SV=1;sp|P42126|ECI1_HUMAN Enoyl-CoA delta isomerase 1, mitochondrial OS=Homo sapiens OX=9606 GN=ECI1 PE=1 SV=1;tr|Q96DC0|Q96DC0_HUMAN DCI protein OS=Homo	4	8	8	8	31.5	32.816	302	36.749	20.9	18.5	29.1	10.6	11.6	14.9	1119100000	1426500000	1590200000	739960000	1715200000	950780000
Q10713;B4DRK5;Q9BT52;Q5SXN9;Q6ZP88;Q24JU5	Q10713	Mitochondrial-processing peptidase subunit alpha	PMPCA	sp|Q10713|MPPA_HUMAN Mitochondrial-processing peptidase subunit alpha OS=Homo sapiens OX=9606 GN=PMPCA PE=1 SV=2	6	21	21	21	45.7	58.252	525	106.14	34.5	35.8	28	11	8.6	8.6	1319300000	899530000	995900000	1146600000	749220000	762540000
A0A024RAJ6;P07686;Q5URX0;H0YA83;H0Y9B6;H0Y9M3;REV__E5RI09;REV__E5RG95;REV__A4UCS8;REV__A0A2R8YEM5;REV__K7EM90;REV__K7EPM1;REV__K7EKN2;REV__E5RGZ4;REV__E2DRY6;REV__D3DTL4;REV__P13929;REV__P06733;REV__A0A2R8Y6G6;REV__A0A024R4F1	A0A024RAJ6;P07686;Q5URX0	Beta-hexosaminidase;Beta-hexosaminidase subunit beta;Beta-hexosaminidase subunit beta chain B;Beta-hexosaminidase subunit beta chain A	HEXB	tr|A0A024RAJ6|A0A024RAJ6_HUMAN Beta-hexosaminidase OS=Homo sapiens OX=9606 GN=HEXB PE=2 SV=1;sp|P07686|HEXB_HUMAN Beta-hexosaminidase subunit beta OS=Homo sapiens OX=9606 GN=HEXB PE=1 SV=3;tr|Q5URX0|Q5URX0_HUMAN Beta-hexosaminidase subunit beta OS=Homo sap	20	12	12	12	21.2	63.111	556	43.092	7.6	9.7	11.7	4.5	2.7	1.4	99208000	80512000	215440000	107930000	117370000	101540000
A0A0U1RRM4;P26599;Q59H49;K7EKJ7;K7EK45;A0A087WU68;A0A0D9SF20;K7ELW5;A0A087WUW5	A0A0U1RRM4;P26599;Q59H49;K7EKJ7	Polypyrimidine tract-binding protein 1	PTBP1	tr|A0A0U1RRM4|A0A0U1RRM4_HUMAN Polypyrimidine tract-binding protein 1 OS=Homo sapiens OX=9606 GN=PTBP1 PE=1 SV=1;sp|P26599|PTBP1_HUMAN Polypyrimidine tract-binding protein 1 OS=Homo sapiens OX=9606 GN=PTBP1 PE=1 SV=1;tr|Q59H49|Q59H49_HUMAN Polypyrimidine t	9	19	19	1	48.3	62.463	588	323.31	45.4	41.8	44.7	19.4	20.7	20.7	5131800000	4960000000	4506100000	2508000000	4357900000	5217900000
A0A024R4Z6;Q08945;E9PMD4;Q59GH7;A0A0U1RRK2;A0A2P9AU67	A0A024R4Z6;Q08945	FACT complex subunit SSRP1	SSRP1	tr|A0A024R4Z6|A0A024R4Z6_HUMAN FACT complex subunit SSRP1 OS=Homo sapiens OX=9606 GN=SSRP1 PE=3 SV=1;sp|Q08945|SSRP1_HUMAN FACT complex subunit SSRP1 OS=Homo sapiens OX=9606 GN=SSRP1 PE=1 SV=1	6	21	21	21	35.3	81.074	709	158.34	24.7	29.8	23.1	9.4	6.2	8.9	1333400000	1401200000	1080500000	987670000	1170000000	1004400000
Q9NVH1;B4DPK2;B4DGD5;B1AK20;Q5TH61;Q9UMU8;B3KTC6	Q9NVH1;B4DPK2;B4DGD5;B1AK20	DnaJ homolog subfamily C member 11	DNAJC11	sp|Q9NVH1|DJC11_HUMAN DnaJ homolog subfamily C member 11 OS=Homo sapiens OX=9606 GN=DNAJC11 PE=1 SV=2;tr|B4DPK2|B4DPK2_HUMAN cDNA FLJ59729, highly similar to DnaJ homolog subfamily C member 11 OS=Homo sapiens OX=9606 PE=2 SV=1;tr|B4DGD5|B4DGD5_HUMAN cDNA F	7	14	14	14	31.3	63.277	559	55.023	21.8	23.6	28.4	5	5.2	5.2	503310000	404750000	541060000	486310000	353480000	361920000
Q9H4A6;B3KQ71;B4DWL6;B3KS18;B4DDX1;B3KQJ9;D6REM1;Q9H4A5;Q5T5I6	Q9H4A6;B3KQ71;B4DWL6;B3KS18;B4DDX1	Golgi phosphoprotein 3	GOLPH3	sp|Q9H4A6|GOLP3_HUMAN Golgi phosphoprotein 3 OS=Homo sapiens OX=9606 GN=GOLPH3 PE=1 SV=1;tr|B3KQ71|B3KQ71_HUMAN cDNA FLJ32982 fis, clone THYMU1000002, highly similar to Golgi phosphoprotein 3 OS=Homo sapiens OX=9606 PE=2 SV=1;tr|B4DWL6|B4DWL6_HUMAN cDNA FL	9	8	8	8	35.9	33.81	298	37.105	9.7	19.5	15.4	0	5.4	9.7	59588000	102180000	145410000	0	105180000	64718000
Q96CS3;B4E2M8;D6RBG6	Q96CS3;B4E2M8	FAS-associated factor 2	FAF2	sp|Q96CS3|FAF2_HUMAN FAS-associated factor 2 OS=Homo sapiens OX=9606 GN=FAF2 PE=1 SV=2;tr|B4E2M8|B4E2M8_HUMAN cDNA FLJ61076, highly similar to UBX domain-containing protein 8 OS=Homo sapiens OX=9606 PE=2 SV=1	3	15	15	15	45.6	52.623	445	89.37	29.7	44.3	33.9	8.1	6.1	13.5	856790000	1076100000	1177400000	1007800000	655620000	919150000
A0A024R2A7;P49257;Q53FS4;B2R774;A0PJ85;B4DVV0	A0A024R2A7;P49257;Q53FS4;B2R774	Protein ERGIC-53	LMAN1	tr|A0A024R2A7|A0A024R2A7_HUMAN Lectin, mannose-binding, 1, isoform CRA_b OS=Homo sapiens OX=9606 GN=LMAN1 PE=4 SV=1;sp|P49257|LMAN1_HUMAN Protein ERGIC-53 OS=Homo sapiens OX=9606 GN=LMAN1 PE=1 SV=2;tr|Q53FS4|Q53FS4_HUMAN Lectin, mannose-binding, 1 variant	6	15	15	15	38.4	57.548	510	92.004	26.9	31.8	30.8	1.6	1.6	4.7	1087700000	951990000	1285200000	752420000	1097400000	912070000
B4DDF7;A8K7B7;A8K3H8;P30153;B4DQY1;B4DE69;Q8NB89;B3KQV6;C9J9C1;B4E1Q0;E9PH38;E9PPI5;E9PHZ6;M0QXG4;M0R0K6;E9PNM7	B4DDF7;A8K7B7;A8K3H8;P30153;B4DQY1;B4DE69;Q8NB89;B3KQV6;C9J9C1	Serine/threonine-protein phosphatase 2A 65 kDa regulatory subunit A alpha isoform	PPP2R1A	tr|B4DDF7|B4DDF7_HUMAN cDNA FLJ53296, highly similar to Serine/threonine-protein phosphatase 2A 65 kDa regulatory subunit A alpha isoform OS=Homo sapiens OX=9606 PE=2 SV=1;tr|A8K7B7|A8K7B7_HUMAN Protein phosphatase 2 (Formerly 2A), regulatory subunit A (PR	16	22	22	19	47.2	64.181	579	109.96	27.1	28.2	28.8	12.8	6.4	8.5	426280000	541400000	634600000	487040000	373810000	470980000
A0A024RDF4;A0A024RDF3;Q14103;H0YA96;H0Y8G5;D6RAF8;D6RF44;B4E0W4;D6RD83	A0A024RDF4;A0A024RDF3;Q14103;H0YA96;H0Y8G5;D6RAF8;D6RF44;B4E0W4	Heterogeneous nuclear ribonucleoprotein D0	HNRPD;HNRNPD	tr|A0A024RDF4|A0A024RDF4_HUMAN Heterogeneous nuclear ribonucleoprotein D (AU-rich element RNA binding protein 1, 37kDa), isoform CRA_e OS=Homo sapiens OX=9606 GN=HNRPD PE=4 SV=1;tr|A0A024RDF3|A0A024RDF3_HUMAN Heterogeneous nuclear ribonucleoprotein D (AU-r	9	10	10	1	38.2	32.834	306	110.08	30.1	28.8	27.1	19	16	22.2	1073900000	1252000000	957700000	868010000	1072900000	789700000
Q9UPE4;Q53G69;O43615;M0QXU7;Q6AI07;M0QXM9;M0R301;M0R124	Q9UPE4;Q53G69;O43615;M0QXU7	Mitochondrial import inner membrane translocase subunit TIM44	hTIM44;TIMM44	tr|Q9UPE4|Q9UPE4_HUMAN Mitochondrial import inner membrane translocase subunit TIM44 OS=Homo sapiens OX=9606 GN=hTIM44 PE=2 SV=1;tr|Q53G69|Q53G69_HUMAN Translocase of inner mitochondrial membrane 44 homolog (Fragment) OS=Homo sapiens OX=9606 PE=2 SV=1;sp|O	8	16	16	16	42.2	47.366	415	127.49	29.6	29.9	34.5	8.9	9.9	13	857620000	638970000	828190000	691660000	609120000	637930000
Q5QJE6;J3KP30;B7Z854;E9PRB3	Q5QJE6;J3KP30;B7Z854	Deoxynucleotidyltransferase terminal-interacting protein 2	DNTTIP2	sp|Q5QJE6|TDIF2_HUMAN Deoxynucleotidyltransferase terminal-interacting protein 2 OS=Homo sapiens OX=9606 GN=DNTTIP2 PE=1 SV=2;tr|J3KP30|J3KP30_HUMAN Deoxynucleotidyltransferase terminal-interacting protein 2 OS=Homo sapiens OX=9606 GN=DNTTIP2 PE=1 SV=1;tr|	4	12	12	12	20.1	84.468	756	58.226	16.1	13.2	13.6	1.6	1.6	2.5	149450000	128470000	164150000	0	98821000	147320000
A8K287;O00161;A0A024R9R8;H3BM38;H3BNE1;H3BR18;H3BPJ0;H3BV99;H3BP15;H3BQY9;H3BNG6;H3BU94;H3BR99	A8K287;O00161;A0A024R9R8;H3BM38;H3BNE1;H3BR18;H3BPJ0;H3BV99;H3BP15;H3BQY9	Synaptosomal-associated protein;Synaptosomal-associated protein 23	SNAP23	tr|A8K287|A8K287_HUMAN Synaptosomal-associated protein OS=Homo sapiens OX=9606 GN=SNAP23 PE=2 SV=1;sp|O00161|SNP23_HUMAN Synaptosomal-associated protein 23 OS=Homo sapiens OX=9606 GN=SNAP23 PE=1 SV=1;tr|A0A024R9R8|A0A024R9R8_HUMAN Synaptosomal-associated p	13	10	10	10	59.2	23.354	211	103.77	47.4	55.9	59.2	44.5	24.6	24.6	446480000	444190000	347860000	282820000	358660000	394020000
Q8N3E9;D3DX63;F5GXC1;K7EQF2	Q8N3E9;D3DX63;F5GXC1;K7EQF2	1-phosphatidylinositol 4,5-bisphosphate phosphodiesterase delta-3;Phosphoinositide phospholipase C	PLCD3	sp|Q8N3E9|PLCD3_HUMAN 1-phosphatidylinositol 4,5-bisphosphate phosphodiesterase delta-3 OS=Homo sapiens OX=9606 GN=PLCD3 PE=1 SV=3;tr|D3DX63|D3DX63_HUMAN Phosphoinositide phospholipase C OS=Homo sapiens OX=9606 GN=PLCD3 PE=4 SV=1;tr|F5GXC1|F5GXC1_HUMAN 1-p	4	6	6	6	9.3	89.257	789	22.208	6.8	5.8	7.5	0.9	0	0.9	53916000	47931000	78064000	38010000	0	62397000
O75489;Q53FM7;Q9UF24;E9PS48;G3V194;E9PKL8	O75489;Q53FM7;Q9UF24	NADH dehydrogenase [ubiquinone] iron-sulfur protein 3, mitochondrial	NDUFS3;DKFZp586K0821	sp|O75489|NDUS3_HUMAN NADH dehydrogenase [ubiquinone] iron-sulfur protein 3, mitochondrial OS=Homo sapiens OX=9606 GN=NDUFS3 PE=1 SV=1;tr|Q53FM7|Q53FM7_HUMAN NADH dehydrogenase (Ubiquinone) Fe-S protein 3, 30kDa (NADH-coenzyme Q reductase) variant (Fragmen	6	11	11	11	44.7	30.241	264	133.16	44.7	29.5	41.7	21.6	15.5	15.5	1033200000	875120000	1113000000	737540000	1118000000	677640000
P63313	P63313	Thymosin beta-10	TMSB10	sp|P63313|TYB10_HUMAN Thymosin beta-10 OS=Homo sapiens OX=9606 GN=TMSB10 PE=1 SV=2	1	1	1	1	31.8	5.0256	44	5.0645	31.8	31.8	31.8	31.8	31.8	31.8	118630000	91718000	88452000	66740000	77605000	106600000
E7EWC2;B7Z7U6;F5H7S7;A0A024RAJ8;Q13576;D6R939;B7Z881;Q59HA3;E9PDT6	E7EWC2;B7Z7U6;F5H7S7;A0A024RAJ8;Q13576;D6R939;B7Z881;Q59HA3	Ras GTPase-activating-like protein IQGAP2	IQGAP2	tr|E7EWC2|E7EWC2_HUMAN Ras GTPase-activating-like protein IQGAP2 (Fragment) OS=Homo sapiens OX=9606 GN=IQGAP2 PE=1 SV=1;tr|B7Z7U6|B7Z7U6_HUMAN cDNA FLJ51769, highly similar to Ras GTPase-activating-like protein IQGAP2 (Fragment) OS=Homo sapiens OX=9606 PE=	9	6	5	5	5.5	160.33	1402	7.6861	2.9	0.6	4.9	0.6	0.6	0	70266000	93543000	106590000	76709000	75474000	0
P42166	P42166	Lamina-associated polypeptide 2, isoform alpha;Thymopoietin;Thymopentin	TMPO	sp|P42166|LAP2A_HUMAN Lamina-associated polypeptide 2, isoform alpha OS=Homo sapiens OX=9606 GN=TMPO PE=1 SV=2	1	26	26	18	55.5	75.491	694	268.79	45.4	41.1	43.8	25.9	24.1	24.1	1956100000	1858700000	1763700000	1506600000	1468800000	1756300000
Q53FT8;A0A140VK45;P20618;Q59GN1	Q53FT8;A0A140VK45;P20618	Proteasome subunit beta type;Proteasome subunit beta type-1	PSMB1	tr|Q53FT8|Q53FT8_HUMAN Proteasome subunit beta (Fragment) OS=Homo sapiens OX=9606 PE=2 SV=1;tr|A0A140VK45|A0A140VK45_HUMAN Proteasome subunit beta OS=Homo sapiens OX=9606 PE=2 SV=1;sp|P20618|PSB1_HUMAN Proteasome subunit beta type-1 OS=Homo sapiens OX=9606	4	5	5	5	30.7	26.491	241	12.249	24.9	23.7	12	3.7	3.7	3.7	114790000	49115000	41489000	76803000	46006000	52040000
P11388;J3KTB7	P11388	DNA topoisomerase 2-alpha	TOP2A	sp|P11388|TOP2A_HUMAN DNA topoisomerase 2-alpha OS=Homo sapiens OX=9606 GN=TOP2A PE=1 SV=3	2	59	59	44	42.8	174.38	1531	287.24	28.9	30.8	29.1	11.1	11.6	10.3	1917000000	1738500000	1726100000	1472300000	1495600000	1616600000
H9ZYJ2;P10599	H9ZYJ2;P10599	Thioredoxin	TXN	tr|H9ZYJ2|H9ZYJ2_HUMAN Thioredoxin OS=Homo sapiens OX=9606 GN=TXN PE=2 SV=1;sp|P10599|THIO_HUMAN Thioredoxin OS=Homo sapiens OX=9606 GN=TXN PE=1 SV=3	2	4	4	4	38.1	11.737	105	16.452	38.1	29.5	38.1	8.6	12.4	0	398310000	404280000	343350000	537290000	115130000	0
Q6IBR2;Q9Y285;K7ER00;K7ER16;K7EPH2;K7ERS0;K7EK06	Q6IBR2;Q9Y285;K7ER00;K7ER16;K7EPH2	Phenylalanine--tRNA ligase alpha subunit	FARSLA;FARSA	tr|Q6IBR2|Q6IBR2_HUMAN FARSLA protein OS=Homo sapiens OX=9606 GN=FARSLA PE=2 SV=1;sp|Q9Y285|SYFA_HUMAN Phenylalanine--tRNA ligase alpha subunit OS=Homo sapiens OX=9606 GN=FARSA PE=1 SV=3;tr|K7ER00|K7ER00_HUMAN Phenylalanine--tRNA ligase alpha subunit OS=Ho	7	10	10	10	24.4	57.563	508	62.743	14.8	19.1	15.7	3	2.2	2.2	217300000	196840000	215590000	0	249100000	110320000
Q53GS9;B9A018;B7Z7L9;A0A087X1B2;B3KPG7;B3KMG1;F8WC91;C9JIU2;A0A087WW31	Q53GS9;B9A018;B7Z7L9;A0A087X1B2	U4/U6.U5 tri-snRNP-associated protein 2	USP39	sp|Q53GS9|SNUT2_HUMAN U4/U6.U5 tri-snRNP-associated protein 2 OS=Homo sapiens OX=9606 GN=USP39 PE=1 SV=2;tr|B9A018|B9A018_HUMAN U4/U6.U5 tri-snRNP-associated protein 2 OS=Homo sapiens OX=9606 GN=USP39 PE=1 SV=1;tr|B7Z7L9|B7Z7L9_HUMAN cDNA FLJ56173, highly	9	14	14	14	30.8	65.38	565	69.024	13.3	15	20.4	4.8	5.8	5.8	153160000	195240000	204180000	152930000	163110000	157330000
A0A024R228;P61978;B3KU16;S4R457;S4R359	A0A024R228;P61978	Heterogeneous nuclear ribonucleoprotein K	HNRPK;HNRNPK	tr|A0A024R228|A0A024R228_HUMAN Heterogeneous nuclear ribonucleoprotein K, isoform CRA_d OS=Homo sapiens OX=9606 GN=HNRPK PE=4 SV=1;sp|P61978|HNRPK_HUMAN Heterogeneous nuclear ribonucleoprotein K OS=Homo sapiens OX=9606 GN=HNRNPK PE=1 SV=1	5	22	22	0	58.1	51.218	463	283.8	50.3	50.1	52.3	43.2	30.9	31.1	6314400000	5491600000	5244000000	5176600000	4308600000	5187300000
Q5T081;A0A0S2Z3I4;A0A0S2Z404;P18754;C9JW69;C9JRH2;C9J3R0;C9JMJ4;C9JQZ4	Q5T081;A0A0S2Z3I4;A0A0S2Z404;P18754;C9JW69;C9JRH2;C9J3R0;C9JMJ4;C9JQZ4	Regulator of chromosome condensation	RCC1	tr|Q5T081|Q5T081_HUMAN CHC1 protein OS=Homo sapiens OX=9606 GN=RCC1 PE=2 SV=1;tr|A0A0S2Z3I4|A0A0S2Z3I4_HUMAN Regulator of chromosome condensation 1 isoform 3 (Fragment) OS=Homo sapiens OX=9606 GN=RCC1 PE=2 SV=1;tr|A0A0S2Z404|A0A0S2Z404_HUMAN Regulator of c	9	14	14	14	48.9	44.969	421	59.03	43	35.6	48.7	10	12.1	14.5	492110000	478070000	415100000	349260000	518170000	325170000
A0A024R3R0;Q7Z7F7;X6R631;X6RIW1	A0A024R3R0;Q7Z7F7;X6R631;X6RIW1	39S ribosomal protein L55, mitochondrial	MRPL55	tr|A0A024R3R0|A0A024R3R0_HUMAN Mitochondrial ribosomal protein L55, isoform CRA_a OS=Homo sapiens OX=9606 GN=MRPL55 PE=4 SV=1;sp|Q7Z7F7|RM55_HUMAN 39S ribosomal protein L55, mitochondrial OS=Homo sapiens OX=9606 GN=MRPL55 PE=1 SV=1;tr|X6R631|X6R631_HUMAN 3	4	4	4	4	37.5	15.128	128	36.126	37.5	25	37.5	0	12.5	12.5	121760000	117490000	140000000	0	161030000	56737000
A0A0R4J2E8;A8MXP9;P43243;D6REM6;Q68D11;D6R991;H0Y8T4;Q5CZA7;B3KM87;B4DRS1;B4DF66;Q9H4N1;Q68E03;D6RBK5;D6R8Z5;D6RBI2;D6RE02;D6RIA2;D6RB45;A0A1B0GX04;D6R9F3;D6RAM9;D6RAY2;D6RBS2;D6RCM3;D6REK4	A0A0R4J2E8;A8MXP9;P43243;D6REM6;Q68D11;D6R991	Matrin-3	MATR3;DKFZp686K23100	tr|A0A0R4J2E8|A0A0R4J2E8_HUMAN Matrin-3 OS=Homo sapiens OX=9606 GN=MATR3 PE=1 SV=1;tr|A8MXP9|A8MXP9_HUMAN Matrin-3 OS=Homo sapiens OX=9606 GN=MATR3 PE=1 SV=1;sp|P43243|MATR3_HUMAN Matrin-3 OS=Homo sapiens OX=9606 GN=MATR3 PE=1 SV=2;tr|D6REM6|D6REM6_HUMAN M	26	34	34	34	47.9	94.622	847	223.69	35.4	42.6	38.3	15	16.9	16.9	3150200000	3592200000	3977200000	3159100000	2896400000	3196900000
B4DFL1;A0A024R713;P09622;E9PEX6;B4DMK9;F8WDM5;A0A1W2PR83;F2Z2E3	B4DFL1;A0A024R713;P09622;E9PEX6;B4DMK9	Dihydrolipoyl dehydrogenase;Dihydrolipoyl dehydrogenase, mitochondrial	DLD	tr|B4DFL1|B4DFL1_HUMAN Dihydrolipoyl dehydrogenase OS=Homo sapiens OX=9606 PE=2 SV=1;tr|A0A024R713|A0A024R713_HUMAN Dihydrolipoyl dehydrogenase OS=Homo sapiens OX=9606 GN=DLD PE=2 SV=1;sp|P09622|DLDH_HUMAN Dihydrolipoyl dehydrogenase, mitochondrial OS=Homo	8	14	14	14	35.3	48.899	459	120.83	27.5	28.8	31.6	11.1	13.7	16.3	1331300000	1467600000	1590800000	992760000	1451100000	1350800000
Q8WY22	Q8WY22	BRI3-binding protein	BRI3BP	sp|Q8WY22|BRI3B_HUMAN BRI3-binding protein OS=Homo sapiens OX=9606 GN=BRI3BP PE=1 SV=1	1	2	2	2	14.3	27.835	251	27.783	14.3	14.3	7.6	14.3	6.8	7.6	151020000	195830000	204700000	183640000	169700000	124580000
Q86V81	Q86V81	THO complex subunit 4	ALYREF	sp|Q86V81|THOC4_HUMAN THO complex subunit 4 OS=Homo sapiens OX=9606 GN=ALYREF PE=1 SV=3	1	10	10	1	40.9	26.888	257	125.83	36.2	36.2	36.2	22.2	30.7	22.2	1048300000	917320000	1309900000	595540000	1249100000	994830000
A0A1W2PQS1;Q75L23;A0A140VK70;P35998;C9JLS9;B7Z571	A0A1W2PQS1;Q75L23;A0A140VK70;P35998	26S protease regulatory subunit 7	PSMC2	tr|A0A1W2PQS1|A0A1W2PQS1_HUMAN 26S proteasome regulatory subunit 7 OS=Homo sapiens OX=9606 GN=PSMC2 PE=1 SV=1;tr|Q75L23|Q75L23_HUMAN Uncharacterized protein PSMC2 (Fragment) OS=Homo sapiens OX=9606 GN=PSMC2 PE=3 SV=1;tr|A0A140VK70|A0A140VK70_HUMAN Testis s	6	11	11	11	34.2	44.86	400	41.244	21	21.8	22	0	5.8	3.2	87916000	139320000	127150000	0	144680000	60241000
A0A024RD93;P22234;E9PBS1;D6RF62;B4DGX3	A0A024RD93;P22234;E9PBS1;D6RF62;B4DGX3	Multifunctional protein ADE2;Phosphoribosylaminoimidazole-succinocarboxamide synthase;Phosphoribosylaminoimidazole carboxylase	PAICS	tr|A0A024RD93|A0A024RD93_HUMAN Phosphoribosylaminoimidazole carboxylase, phosphoribosylaminoimidazole succinocarboxamide synthetase, isoform CRA_c OS=Homo sapiens OX=9606 GN=PAICS PE=3 SV=1;sp|P22234|PUR6_HUMAN Multifunctional protein ADE2 OS=Homo sapiens	5	15	15	15	40.5	47.079	425	82.08	37.4	25.6	26.1	2.4	4.7	6.4	390570000	327790000	396110000	215080000	284490000	467760000
A8K9K6;O00567;A0PJ92;Q5JXT2;H0YDU4;H0Y653;Q9BSN3	A8K9K6;O00567;A0PJ92;Q5JXT2	Nucleolar protein 56	NOP56	tr|A8K9K6|A8K9K6_HUMAN cDNA FLJ76962, highly similar to Homo sapiens nucleolar protein 5A (56kDa with KKE/D repeat) (NOL5A), mRNA OS=Homo sapiens OX=9606 PE=2 SV=1;sp|O00567|NOP56_HUMAN Nucleolar protein 56 OS=Homo sapiens OX=9606 GN=NOP56 PE=1 SV=4;tr|A0P	7	26	26	26	51.5	65.977	594	197.31	39.6	44.1	43.1	24.4	30.1	20.5	1717900000	1603100000	1461100000	1289400000	1197100000	1689800000
Q6FHM2;P62879;C9JXA5;E7EP32;C9JIS1;C9JZN1;C9JD14	Q6FHM2;P62879;C9JXA5;E7EP32;C9JIS1;C9JZN1	Guanine nucleotide-binding protein G(I)/G(S)/G(T) subunit beta-2	GNB2	tr|Q6FHM2|Q6FHM2_HUMAN Epididymis secretory sperm binding protein OS=Homo sapiens OX=9606 GN=GNB2 PE=2 SV=1;sp|P62879|GBB2_HUMAN Guanine nucleotide-binding protein G(I)/G(S)/G(T) subunit beta-2 OS=Homo sapiens OX=9606 GN=GNB2 PE=1 SV=3;tr|C9JXA5|C9JXA5_HUM	7	15	15	6	60.3	37.331	340	236.61	55	47.6	53.2	22.4	15.6	25.9	2836400000	2795000000	2516300000	1408900000	3262900000	2447900000
V9HWF2;P40925;B9A041;B8ZZ51;C9JF79;C9JRL4;C9JLV6	V9HWF2;P40925;B9A041;B8ZZ51;C9JF79	Malate dehydrogenase;Malate dehydrogenase, cytoplasmic	HEL-S-32;MDH1	tr|V9HWF2|V9HWF2_HUMAN Malate dehydrogenase OS=Homo sapiens OX=9606 GN=HEL-S-32 PE=2 SV=1;sp|P40925|MDHC_HUMAN Malate dehydrogenase, cytoplasmic OS=Homo sapiens OX=9606 GN=MDH1 PE=1 SV=4;tr|B9A041|B9A041_HUMAN Malate dehydrogenase, cytoplasmic OS=Homo sapi	7	8	8	8	28.1	36.426	334	44.795	9	17.7	19.8	6.3	8.1	1.8	94968000	175020000	222920000	121870000	165830000	0
A0A346M047;A0A218N9E7;H9E7F7;H9E7P8;A0A346LZY3;A0A346M077;A0A1B1PEQ8;H9E7W2;H9E7T7;A0A343GQC6;X5C6M5;X5BKA4;X2CK15;X2C841;W8DFH5;W8D1X2;V9K571;V9JPM6;V9J3S1;U5Z9R9;U5Z487;U3LSI8;T1SWS8;T1Q632;S4STI1;R9Y478;R9Y412;Q9B2U8;Q9B138;Q8WCW3;Q8HNR1;Q85KS0;Q7Y6M3;Q6VJJ3;Q6VJD8;Q6VIG7;Q6RQ80;Q6RNN7;Q6RKW8;Q6R0V6;Q5SB08;Q5SAP1;Q5S971;Q4GQP0;Q4GHE1;Q4GCZ4;Q4GCG2;Q4F4V6;Q305H0;Q19MP7;Q15HH9;Q0Z7S0;Q0Z7J0;Q06T…	A0A346M047;A0A218N9E7;H9E7F7;H9E7P8;A0A346LZY3;A0A346M077;A0A1B1PEQ8;H9E7W2;H9E7T7;A0A343GQC6;X5C6M5;X5BKA4;X2CK15;X2C841;W8DFH5;W8D1X2;V9K571;V9JPM6;V9J3S1;U5Z9R9;U5Z487;U3LSI8;T1SWS8;T1Q632;S4STI1;R9Y478;R9Y412;Q9B2U8;Q9B138;Q8WCW3;Q8HNR1;Q85KS0;Q7Y6M3;Q6VJJ3;Q6VJD8;Q6VIG7;Q6RQ80;Q6RNN7;Q6RKW8;Q6R0V6;Q5SB08;Q5SAP1;Q5S971;Q4GQP0;Q4GHE1;Q4GCZ4;Q4GCG2;Q4F4V6;Q305H0;Q19MP7;Q15HH9;Q0Z7S0;Q0Z7J0;Q06T…	Cytochrome c oxidase subunit 2	COX2;COII;MT-CO2;cox2	tr|A0A346M047|A0A346M047_HUMAN Cytochrome c oxidase subunit II (Fragment) OS=Homo sapiens OX=9606 GN=COX2 PE=4 SV=1;tr|A0A218N9E7|A0A218N9E7_HUMAN Cytochrome c oxidase subunit 2 (Fragment) OS=Homo sapiens OX=9606 GN=COX2 PE=3 SV=1;tr|H9E7F7|H9E7F7_HUMAN Cy	437	6	6	1	46.4	16.985	151	128.26	41.7	41.7	39.7	26.5	26.5	26.5	2420000000	2156600000	1509500000	1738400000	1708000000	1891400000
B7Z4V2;V9HW84;A0A384P5G6;P38646;Q8N1C8;B7Z4T3;B7Z1V7;A1XP52;Q2F839;D6RJI2;A0A3B3ITI4;H0Y8S0;H0YBG6;D6RA73;A0A3B3ITN1	B7Z4V2;V9HW84;A0A384P5G6;P38646;Q8N1C8;B7Z4T3;B7Z1V7	Stress-70 protein, mitochondrial	HEL-S-124m;HSPA9	tr|B7Z4V2|B7Z4V2_HUMAN cDNA FLJ51907, highly similar to Stress-70 protein, mitochondrial OS=Homo sapiens OX=9606 PE=2 SV=1;tr|V9HW84|V9HW84_HUMAN Epididymis secretory sperm binding protein Li 124m OS=Homo sapiens OX=9606 GN=HEL-S-124m PE=2 SV=1;tr|A0A384P5	15	36	36	36	56.5	72.4	665	323.31	48.7	50.1	55.5	43.5	45.6	48.4	32463000000	27023000000	24012000000	20050000000	26703000000	26568000000
Q16706;A5PKX5	Q16706;A5PKX5	Alpha-mannosidase 2;Alpha-mannosidase	MAN2A1	sp|Q16706|MA2A1_HUMAN Alpha-mannosidase 2 OS=Homo sapiens OX=9606 GN=MAN2A1 PE=1 SV=2;tr|A5PKX5|A5PKX5_HUMAN Alpha-mannosidase OS=Homo sapiens OX=9606 GN=MAN2A1 PE=2 SV=1	2	9	9	9	9.5	131.14	1144	22.062	3.1	2.4	7	0	0.9	0.9	28017000	44873000	81653000	0	43685000	46901000
Q8IY81;B4DKU3;J3KS36;J3KS74;J3QSE2	Q8IY81;B4DKU3	pre-rRNA processing protein FTSJ3	FTSJ3	sp|Q8IY81|SPB1_HUMAN pre-rRNA processing protein FTSJ3 OS=Homo sapiens OX=9606 GN=FTSJ3 PE=1 SV=2;tr|B4DKU3|B4DKU3_HUMAN cDNA FLJ53449, highly similar to rRNA methyltransferase 3 OS=Homo sapiens OX=9606 PE=2 SV=1	5	21	21	21	34.9	96.557	847	117.33	27.5	24	24.1	12.2	11.3	18.1	608620000	583810000	655840000	659490000	461670000	507380000
B7Z6D5;B3GQE6;Q96GQ7;Q53G15;A0A087X059;Q3MI07;A0A087WYH5	B7Z6D5;B3GQE6;Q96GQ7;Q53G15	Probable ATP-dependent RNA helicase DDX27	DDX27	tr|B7Z6D5|B7Z6D5_HUMAN Probable ATP-dependent RNA helicase DDX27 OS=Homo sapiens OX=9606 GN=DDX27 PE=1 SV=1;tr|B3GQE6|B3GQE6_HUMAN DEAD box polypeptide 27 OS=Homo sapiens OX=9606 GN=DDX27 PE=2 SV=1;sp|Q96GQ7|DDX27_HUMAN Probable ATP-dependent RNA helicase	7	23	23	23	30.6	86.604	765	102.72	24.8	28.4	26	5.2	7.2	7.3	566980000	578850000	592750000	356880000	535610000	639750000
Q09666;Q6ZQN2;B4DTV0;Q8N274;Q13727;E9PQE3;E9PJZ0;E9PKR9;E9PJC6;E9PLK4;Q96EC4;Q9BVU3;A8K171;P48552	Q09666	Neuroblast differentiation-associated protein AHNAK	AHNAK	sp|Q09666|AHNK_HUMAN Neuroblast differentiation-associated protein AHNAK OS=Homo sapiens OX=9606 GN=AHNAK PE=1 SV=2	14	190	190	189	57.4	629.09	5890	323.31	43.5	40.9	41.4	26.5	25.9	26.7	8615400000	7975000000	8267200000	6509500000	7951900000	7484400000
A0A0S2Z487;A0A024R1X8;P14923;A0A0S2Z495;C9JTX4;C9J826;C9JK18;C9JKY1;Q7KZ86;A0A2R8Y6G0;C9JPI2;K7ERP3	A0A0S2Z487;A0A024R1X8;P14923;A0A0S2Z495	Junction plakoglobin	JUP	tr|A0A0S2Z487|A0A0S2Z487_HUMAN Junction plakoglobin isoform 1 (Fragment) OS=Homo sapiens OX=9606 GN=JUP PE=2 SV=1;tr|A0A024R1X8|A0A024R1X8_HUMAN Junction plakoglobin, isoform CRA_a OS=Homo sapiens OX=9606 GN=JUP PE=4 SV=1;sp|P14923|PLAK_HUMAN Junction plak	12	21	21	12	41.9	81.744	745	103.91	19.3	26.2	29.5	5.2	8.7	4.8	308410000	317820000	365490000	381300000	216670000	277770000
A0A384ME17;P49411;H3BNU3	A0A384ME17;P49411	Elongation factor Tu, mitochondrial	TUFM	tr|A0A384ME17|A0A384ME17_HUMAN Epididymis secretory sperm binding protein OS=Homo sapiens OX=9606 GN=TUFM PE=2 SV=1;sp|P49411|EFTU_HUMAN Elongation factor Tu, mitochondrial OS=Homo sapiens OX=9606 GN=TUFM PE=1 SV=2	3	27	27	27	62.9	49.874	455	323.31	58.5	56.7	59.1	31.6	31.9	25.7	6228200000	5842100000	6212700000	5444900000	5489600000	5221900000
Q9BZE1;S4R369;Q6TGK8;A6NHR2;H0Y4J2	Q9BZE1;S4R369	39S ribosomal protein L37, mitochondrial	MRPL37	sp|Q9BZE1|RM37_HUMAN 39S ribosomal protein L37, mitochondrial OS=Homo sapiens OX=9606 GN=MRPL37 PE=1 SV=2;tr|S4R369|S4R369_HUMAN 39S ribosomal protein L37, mitochondrial OS=Homo sapiens OX=9606 GN=MRPL37 PE=1 SV=1	5	16	16	15	40	48.117	423	87.006	32.4	33.3	22.2	12.3	9	9	342280000	320960000	485250000	481970000	264880000	268100000
V9HW43;P04792;B4DL87;F8WE04;C9J3N8	V9HW43;P04792;B4DL87;F8WE04	Heat shock protein beta-1	HEL-S-102;HSPB1	tr|V9HW43|V9HW43_HUMAN Epididymis secretory protein Li 102 OS=Homo sapiens OX=9606 GN=HEL-S-102 PE=2 SV=1;sp|P04792|HSPB1_HUMAN Heat shock protein beta-1 OS=Homo sapiens OX=9606 GN=HSPB1 PE=1 SV=2;tr|B4DL87|B4DL87_HUMAN cDNA FLJ52243, highly similar to Hea	5	14	14	14	81.5	22.782	205	162.22	59	72.2	76.6	41.5	55.6	27.8	2467000000	1576700000	1998100000	1629200000	1950900000	1761800000
A0A024R5C5;P11498;E9PRE7;E9PS68	A0A024R5C5;P11498	Pyruvate carboxylase;Pyruvate carboxylase, mitochondrial	PC	tr|A0A024R5C5|A0A024R5C5_HUMAN Pyruvate carboxylase OS=Homo sapiens OX=9606 GN=PC PE=4 SV=1;sp|P11498|PYC_HUMAN Pyruvate carboxylase, mitochondrial OS=Homo sapiens OX=9606 GN=PC PE=1 SV=2	4	45	45	45	47.5	129.63	1178	323.31	39.7	40.8	39.1	14.2	16.4	14.9	2749900000	2790500000	2786900000	2394900000	2636900000	2336200000
B7ZKQ9;A0A024RBS4;B3KW46;B4DZ71;A0A0S2Z3N2;B4E3I1;Q59FM4;Q8WTV0;F5H4X0;F5H5E8;A0A0S2Z3I2	B7ZKQ9;A0A024RBS4;B3KW46;B4DZ71;A0A0S2Z3N2;B4E3I1;Q59FM4;Q8WTV0;F5H4X0	Scavenger receptor class B member 1	SCARB1	tr|B7ZKQ9|B7ZKQ9_HUMAN SCARB1 protein OS=Homo sapiens OX=9606 GN=SCARB1 PE=1 SV=1;tr|A0A024RBS4|A0A024RBS4_HUMAN Scavenger receptor class B, member 1, isoform CRA_b OS=Homo sapiens OX=9606 GN=SCARB1 PE=3 SV=1;tr|B3KW46|B3KW46_HUMAN cDNA FLJ42118 fis, clone	11	6	6	6	12.5	53.847	481	19.138	9.6	8.7	4.2	3.7	1.7	4.2	121890000	117090000	71100000	130560000	65934000	78347000
A0A024RCA7;P05387;H0YDD8	A0A024RCA7;P05387	60S acidic ribosomal protein P2	RPLP2	tr|A0A024RCA7|A0A024RCA7_HUMAN Ribosomal protein, large, P2, isoform CRA_a OS=Homo sapiens OX=9606 GN=RPLP2 PE=3 SV=1;sp|P05387|RLA2_HUMAN 60S acidic ribosomal protein P2 OS=Homo sapiens OX=9606 GN=RPLP2 PE=1 SV=1	3	10	10	9	93	11.665	115	162.4	92.2	93	92.2	74.8	74.8	74.8	6068900000	6167800000	5372400000	6195500000	4821000000	4603500000
Q7L0Y3;C9JVB6	Q7L0Y3;C9JVB6	Mitochondrial ribonuclease P protein 1	TRMT10C	sp|Q7L0Y3|TM10C_HUMAN tRNA methyltransferase 10 homolog C OS=Homo sapiens OX=9606 GN=TRMT10C PE=1 SV=2;tr|C9JVB6|C9JVB6_HUMAN tRNA methyltransferase 10 homolog C (Fragment) OS=Homo sapiens OX=9606 GN=TRMT10C PE=1 SV=1	2	22	22	22	63	47.346	403	88.242	56.1	42.7	44.7	10.2	10.2	10.2	736100000	670450000	689430000	642220000	629880000	589520000
B4DVE1;A0A0S2Z3Y1;Q08380;B3KP88;B4DDG4;B4DWA8;K7EP36;B4DI70;K7ESM3;K7EKQ5;K7EQT9;K7ES75;K7EN99;K7ERZ6;K7EJY8;K7EJD3	B4DVE1;A0A0S2Z3Y1;Q08380;B3KP88;B4DDG4;B4DWA8;K7EP36;B4DI70	Galectin-3-binding protein	LGALS3BP	tr|B4DVE1|B4DVE1_HUMAN cDNA FLJ53478, highly similar to Galectin-3-binding protein OS=Homo sapiens OX=9606 PE=2 SV=1;tr|A0A0S2Z3Y1|A0A0S2Z3Y1_HUMAN Lectin galactoside-binding soluble 3 binding protein isoform 1 (Fragment) OS=Homo sapiens OX=9606 GN=LGALS3B	16	12	12	12	21.5	64.096	573	55.751	14.7	15	13.3	2.3	5.6	4.2	572370000	567250000	431060000	275460000	543770000	576710000
Q99567;J3KMX1;B7Z5I6;B4DP20;I3L4K7;I3L245;I3L2W3	Q99567;J3KMX1;B7Z5I6;B4DP20	Nuclear pore complex protein Nup88	NUP88	sp|Q99567|NUP88_HUMAN Nuclear pore complex protein Nup88 OS=Homo sapiens OX=9606 GN=NUP88 PE=1 SV=2;tr|J3KMX1|J3KMX1_HUMAN Nuclear pore complex protein Nup88 (Fragment) OS=Homo sapiens OX=9606 GN=NUP88 PE=1 SV=1;tr|B7Z5I6|B7Z5I6_HUMAN cDNA FLJ56516, highly	7	9	9	9	17.8	83.541	741	26.065	6.2	13.1	4.9	1.8	1.8	1.8	78461000	96179000	44702000	74312000	58486000	62209000
A8K330;Q8IWA0;F8WE20;F8WC81;Q05D27	A8K330;Q8IWA0	WD repeat-containing protein 75	WDR75	tr|A8K330|A8K330_HUMAN cDNA FLJ77055, highly similar to Homo sapiens WD repeat domain 75 (WDR75), mRNA (Fragment) OS=Homo sapiens OX=9606 PE=2 SV=1;sp|Q8IWA0|WDR75_HUMAN WD repeat-containing protein 75 OS=Homo sapiens OX=9606 GN=WDR75 PE=1 SV=1	5	11	11	11	19.5	92.249	812	47.901	13.9	12.2	14.5	3.4	3.3	1.4	158460000	137550000	158430000	136570000	150540000	118240000
A0A024RAH8;Q9NVP1;Q4ZG72;Q8N254;H7C452;Q59FR7;Q53TI6	A0A024RAH8;Q9NVP1;Q4ZG72;Q8N254	ATP-dependent RNA helicase DDX18	DDX18	tr|A0A024RAH8|A0A024RAH8_HUMAN RNA helicase OS=Homo sapiens OX=9606 GN=DDX18 PE=3 SV=1;sp|Q9NVP1|DDX18_HUMAN ATP-dependent RNA helicase DDX18 OS=Homo sapiens OX=9606 GN=DDX18 PE=1 SV=2;tr|Q4ZG72|Q4ZG72_HUMAN RNA helicase (Fragment) OS=Homo sapiens OX=9606	7	20	20	20	33.3	75.406	670	116.53	20.7	23.1	22.7	8.7	14.5	11.5	814430000	917670000	913540000	577100000	962180000	823840000
G3V0G3;Q9NY93;Q53HB9;F8WDT8;H7C3E9;F8WEI3	G3V0G3;Q9NY93;Q53HB9;F8WDT8;H7C3E9	Probable ATP-dependent RNA helicase DDX56	DDX56	tr|G3V0G3|G3V0G3_HUMAN DEAD (Asp-Glu-Ala-Asp) box polypeptide 56, isoform CRA_a OS=Homo sapiens OX=9606 GN=DDX56 PE=1 SV=1;sp|Q9NY93|DDX56_HUMAN Probable ATP-dependent RNA helicase DDX56 OS=Homo sapiens OX=9606 GN=DDX56 PE=1 SV=1;tr|Q53HB9|Q53HB9_HUMAN DEA	6	11	11	11	33.9	41.653	375	43.128	19.2	24.8	18.9	0	2.9	2.9	94855000	102310000	110770000	0	95777000	87603000
P82979;Q567R9;F8VZQ9;H0YHG0;A4D286;F8VS12	P82979;Q567R9;F8VZQ9;H0YHG0	SAP domain-containing ribonucleoprotein	SARNP;CIP29	sp|P82979|SARNP_HUMAN SAP domain-containing ribonucleoprotein OS=Homo sapiens OX=9606 GN=SARNP PE=1 SV=3;tr|Q567R9|Q567R9_HUMAN CIP29 protein OS=Homo sapiens OX=9606 GN=CIP29 PE=2 SV=1;tr|F8VZQ9|F8VZQ9_HUMAN SAP domain-containing ribonucleoprotein OS=Homo	6	7	7	7	38.6	23.671	210	34.604	29.5	31.9	33.8	20.5	9	13.8	352700000	341520000	478600000	284830000	433870000	330880000
D2CFK9;Q9BZE4;Q8N4P8;Q53GS0;B4DHR2;O60747;Q5T3R7	D2CFK9;Q9BZE4;Q8N4P8;Q53GS0;B4DHR2;O60747	Nucleolar GTP-binding protein 1	GTPBP4	tr|D2CFK9|D2CFK9_HUMAN Nucleolar GTP-binding protein 1 OS=Homo sapiens OX=9606 GN=GTPBP4 PE=3 SV=1;sp|Q9BZE4|NOG1_HUMAN Nucleolar GTP-binding protein 1 OS=Homo sapiens OX=9606 GN=GTPBP4 PE=1 SV=3;tr|Q8N4P8|Q8N4P8_HUMAN GTPBP4 protein (Fragment) OS=Homo sap	7	30	30	30	46.8	73.964	634	123.55	31.4	36	40.2	6.9	6	11.4	1164300000	1035900000	1135500000	1169300000	851110000	967440000
Q9Y4W2;B7Z381;B3KUJ7;B3KNR6;Q6ZNR3	Q9Y4W2	Ribosomal biogenesis protein LAS1L	LAS1L	sp|Q9Y4W2|LAS1L_HUMAN Ribosomal biogenesis protein LAS1L OS=Homo sapiens OX=9606 GN=LAS1L PE=1 SV=2	5	12	12	12	21.1	83.064	734	41.557	11.2	11.3	18.4	4.2	4.2	3.3	159380000	152170000	160770000	45786000	251250000	126600000
Q6IBC4;O75380;D6RBT3	Q6IBC4;O75380;D6RBT3	NADH dehydrogenase [ubiquinone] iron-sulfur protein 6, mitochondrial	NDUFS6	tr|Q6IBC4|Q6IBC4_HUMAN NADH dehydrogenase [ubiquinone] iron-sulfur protein 6, mitochondrial OS=Homo sapiens OX=9606 GN=NDUFS6 PE=2 SV=1;sp|O75380|NDUS6_HUMAN NADH dehydrogenase [ubiquinone] iron-sulfur protein 6, mitochondrial OS=Homo sapiens OX=9606 GN=ND	3	4	4	4	36.3	13.711	124	7.3776	12.1	21.8	5.6	0	12.1	21	38645000	37813000	0	0	36739000	31872000
I3L0U2;Q9Y6M0;I3L3C7	I3L0U2;Q9Y6M0	Testisin	PRSS21	tr|I3L0U2|I3L0U2_HUMAN Testisin (Fragment) OS=Homo sapiens OX=9606 GN=PRSS21 PE=1 SV=1;sp|Q9Y6M0|TEST_HUMAN Testisin OS=Homo sapiens OX=9606 GN=PRSS21 PE=1 SV=1	3	3	3	3	18.3	24.706	218	8.5033	11	11	18.3	5	5	5	56508000	48692000	49405000	57525000	35457000	45910000
V9HW38;P28838;B4DQG5;H0Y9Q1;H0Y983	V9HW38;P28838;B4DQG5;H0Y9Q1	Cytosol aminopeptidase	HEL-S-106;LAP3	tr|V9HW38|V9HW38_HUMAN Epididymis secretory protein Li 106 OS=Homo sapiens OX=9606 GN=HEL-S-106 PE=2 SV=1;sp|P28838|AMPL_HUMAN Cytosol aminopeptidase OS=Homo sapiens OX=9606 GN=LAP3 PE=1 SV=3;tr|B4DQG5|B4DQG5_HUMAN cDNA FLJ54122, highly similar to Cytosol	5	12	12	12	31.2	56.049	519	31.922	19.1	18.7	10.2	0	2.3	4	99270000	103430000	67075000	0	79469000	82188000
H7C1U8;Q9BUR5;A0A0J9YWW6;G3V1B6	H7C1U8;Q9BUR5;A0A0J9YWW6	Apolipoprotein O	APOO	tr|H7C1U8|H7C1U8_HUMAN MICOS complex subunit (Fragment) OS=Homo sapiens OX=9606 GN=APOO PE=1 SV=1;sp|Q9BUR5|MIC26_HUMAN MICOS complex subunit MIC26 OS=Homo sapiens OX=9606 GN=APOO PE=1 SV=1;tr|A0A0J9YWW6|A0A0J9YWW6_HUMAN MICOS complex subunit (Fragment) OS	4	6	6	6	41	20.08	178	16.54	17.4	26.4	17.4	8.4	14.6	14.6	105050000	83057000	132570000	100150000	56134000	132040000
A8K0D2;A0A1Y1B909;A0A024R5F7;Q9UBM7;X5DNI9;E9PM00;B4E1K5;X5DRD7;E9PJ54;A0A1Y1BG54;A0A1Y1BBN3;X5D9E1;A0A0S2Z3S3;E9PRL8;E9PQ71;E9PIP9;A0A0S2Z3N8;H0YE57;E9PLZ2;A0A0S2Z3U5	A8K0D2;A0A1Y1B909;A0A024R5F7;Q9UBM7;X5DNI9;E9PM00;B4E1K5;X5DRD7	7-dehydrocholesterol reductase	DHCR7	tr|A8K0D2|A8K0D2_HUMAN cDNA FLJ77740, highly similar to Homo sapiens 7-dehydrocholesterol reductase, mRNA OS=Homo sapiens OX=9606 PE=2 SV=1;tr|A0A1Y1B909|A0A1Y1B909_HUMAN 7-dehydrocholesterol reductase OS=Homo sapiens OX=9606 GN=DHCR7 PE=4 SV=1;tr|A0A024R5	20	7	7	7	15.6	54.469	475	35.585	13.9	12.4	12.8	7.4	10.9	10.9	280700000	228050000	277700000	220180000	265920000	221350000
Q567R6;A4D1U3;Q04837;A0A0G2JLD8;E7EUY5;B7Z268;C9K0U8	Q567R6;A4D1U3;Q04837;A0A0G2JLD8;E7EUY5;B7Z268;C9K0U8	Single-stranded DNA-binding protein;Single-stranded DNA-binding protein, mitochondrial	SSBP1	tr|Q567R6|Q567R6_HUMAN Single-stranded DNA binding protein 1 OS=Homo sapiens OX=9606 GN=SSBP1 PE=2 SV=1;tr|A4D1U3|A4D1U3_HUMAN Single-stranded DNA binding protein 1 OS=Homo sapiens OX=9606 GN=SSBP1 PE=2 SV=1;sp|Q04837|SSBP_HUMAN Single-stranded DNA-binding	7	10	10	10	64.2	17.359	148	153.11	59.5	59.5	60.1	31.1	31.1	31.1	2674500000	2837000000	2527800000	2749300000	2284900000	2202200000
Q96EY7;B2RDU4;B8ZZQ4;B4DF73;F8WE76	Q96EY7;B2RDU4	Pentatricopeptide repeat domain-containing protein 3, mitochondrial	PTCD3	sp|Q96EY7|PTCD3_HUMAN Pentatricopeptide repeat domain-containing protein 3, mitochondrial OS=Homo sapiens OX=9606 GN=PTCD3 PE=1 SV=3;tr|B2RDU4|B2RDU4_HUMAN cDNA, FLJ96770 OS=Homo sapiens OX=9606 PE=2 SV=1	5	16	16	16	28.6	78.549	689	52.131	14.9	6.7	20	4.2	5.2	5.2	218820000	229150000	333870000	243150000	275120000	187510000
P49588;H3BPK7	P49588	Alanine--tRNA ligase, cytoplasmic	AARS	sp|P49588|SYAC_HUMAN Alanine--tRNA ligase, cytoplasmic OS=Homo sapiens OX=9606 GN=AARS PE=1 SV=2	2	13	13	13	19	106.81	968	38.462	11.9	8.9	12.9	2.1	2.1	3.1	124630000	134250000	99736000	116260000	96659000	112190000
A4D1N4;C9JRZ6;Q9NX63;F8WAR4;B7Z1X9;A0A286YEX5	A4D1N4;C9JRZ6;Q9NX63;F8WAR4;B7Z1X9;A0A286YEX5	MICOS complex subunit MIC19	CHCHD3	tr|A4D1N4|A4D1N4_HUMAN MICOS complex subunit OS=Homo sapiens OX=9606 GN=CHCHD3 PE=3 SV=1;tr|C9JRZ6|C9JRZ6_HUMAN MICOS complex subunit OS=Homo sapiens OX=9606 GN=CHCHD3 PE=1 SV=2;sp|Q9NX63|MIC19_HUMAN MICOS complex subunit MIC19 OS=Homo sapiens OX=9606 GN=C	6	8	8	8	27.8	26.152	227	18.831	17.2	11	18.1	17.6	11.9	18.5	444610000	445070000	598360000	609180000	416420000	325010000
Q6NXR8;P61247;A8K4W0;D6RG13;B7Z3M5;E9PFI5;D6RAT0;H0Y8L7;H0Y9Y4;D6RB09;D6R9B6;D6RAS7;D6RI02;D6RED7;D6RGE0;A4D1I1	Q6NXR8;P61247;A8K4W0;D6RG13;B7Z3M5;E9PFI5;D6RAT0;H0Y8L7;H0Y9Y4;D6RB09;D6R9B6	40S ribosomal protein S3a	RPS3A	tr|Q6NXR8|Q6NXR8_HUMAN 40S ribosomal protein S3a OS=Homo sapiens OX=9606 GN=RPS3A PE=2 SV=1;sp|P61247|RS3A_HUMAN 40S ribosomal protein S3a OS=Homo sapiens OX=9606 GN=RPS3A PE=1 SV=2;tr|A8K4W0|A8K4W0_HUMAN 40S ribosomal protein S3a OS=Homo sapiens OX=9606 G	16	18	18	18	61.4	29.975	264	173.53	46.6	44.3	45.5	29.5	36.4	36.4	4979000000	4408600000	5065100000	4714700000	4124100000	4313300000
B3KSG9;A0A024QYR8;Q99805	B3KSG9;A0A024QYR8;Q99805	Transmembrane 9 superfamily member 2	TM9SF2	tr|B3KSG9|B3KSG9_HUMAN Transmembrane 9 superfamily member OS=Homo sapiens OX=9606 PE=2 SV=1;tr|A0A024QYR8|A0A024QYR8_HUMAN Transmembrane 9 superfamily member OS=Homo sapiens OX=9606 GN=TM9SF2 PE=2 SV=1;sp|Q99805|TM9S2_HUMAN Transmembrane 9 superfamily memb	3	10	10	10	22	65.43	573	39.679	12	13.3	18.5	1.2	2.6	1.2	234980000	254320000	275370000	280990000	209340000	206260000
O43390;Q0VGD6;Q6MZS5;B2R7W4;B4DMB1;B4DT28;B4DMD1;A0A286YEZ8;Q7Z334	O43390;Q0VGD6;Q6MZS5;B2R7W4;B4DMB1;B4DT28;B4DMD1	Heterogeneous nuclear ribonucleoprotein R	HNRNPR;HNRPR;DKFZp686A13234	sp|O43390|HNRPR_HUMAN Heterogeneous nuclear ribonucleoprotein R OS=Homo sapiens OX=9606 GN=HNRNPR PE=1 SV=1;tr|Q0VGD6|Q0VGD6_HUMAN HNRPR protein (Fragment) OS=Homo sapiens OX=9606 GN=HNRPR PE=2 SV=1;tr|Q6MZS5|Q6MZS5_HUMAN Uncharacterized protein DKFZp686A1	9	22	16	16	38.2	70.942	633	111.44	28	30.5	27.6	10.6	17.9	12.2	1387900000	1580700000	1596200000	2145500000	1053900000	960420000
P28074;A0A140VJS7;H0YJM8;G8JLC2;G3V3K3	P28074;A0A140VJS7	Proteasome subunit beta type-5	PSMB5	sp|P28074|PSB5_HUMAN Proteasome subunit beta type-5 OS=Homo sapiens OX=9606 GN=PSMB5 PE=1 SV=3;tr|A0A140VJS7|A0A140VJS7_HUMAN Testicular tissue protein Li 153 OS=Homo sapiens OX=9606 PE=2 SV=1	5	8	8	8	33.1	28.48	263	21.001	10.3	10.3	19	4.6	8	8	44677000	64206000	69777000	0	53888000	54685000
Q4VXZ8;Q9NUI1;A0A0J9YWI0;A0A0J9YY83;G3V0I9;A0A0J9YXZ6;H7C078;Q9H3W9	Q4VXZ8;Q9NUI1;A0A0J9YWI0;A0A0J9YY83	Peroxisomal 2,4-dienoyl-CoA reductase	DECR2	tr|Q4VXZ8|Q4VXZ8_HUMAN Peroxisomal 2,4-dienoyl-CoA reductase OS=Homo sapiens OX=9606 GN=DECR2 PE=1 SV=1;sp|Q9NUI1|DECR2_HUMAN Peroxisomal 2,4-dienoyl-CoA reductase OS=Homo sapiens OX=9606 GN=DECR2 PE=1 SV=1;tr|A0A0J9YWI0|A0A0J9YWI0_HUMAN Peroxisomal 2,4-di	8	10	10	10	41.4	29.484	280	44.975	25.7	13.2	24.3	8.9	8.9	8.9	222020000	166650000	173110000	188520000	153520000	170330000
Q5U0I6;P62820;E7END7;B7Z8M7;Q96RD8;Q92927;A0A2R8YDI9;G5ELZ6;G5ELZ5;G5EMR8;G3V196;A0A2R8YFB8;P59190	Q5U0I6;P62820;E7END7;B7Z8M7	Ras-related protein Rab-1A	RAB1A	tr|Q5U0I6|Q5U0I6_HUMAN H.sapiens ras-related Hrab1A protein OS=Homo sapiens OX=9606 GN=RAB1A PE=2 SV=1;sp|P62820|RAB1A_HUMAN Ras-related protein Rab-1A OS=Homo sapiens OX=9606 GN=RAB1A PE=1 SV=3;tr|E7END7|E7END7_HUMAN Ras-related protein Rab-1A OS=Homo sap	13	13	13	6	71.2	22.677	205	140.07	60.5	57.1	71.2	60.5	45.9	45.9	3622100000	4909500000	5261800000	4438500000	4625500000	3519900000
P82909	P82909	28S ribosomal protein S36, mitochondrial	MRPS36	sp|P82909|RT36_HUMAN 28S ribosomal protein S36, mitochondrial OS=Homo sapiens OX=9606 GN=MRPS36 PE=1 SV=2	1	4	4	4	57.3	11.466	103	22.014	45.6	57.3	45.6	0	17.5	17.5	110070000	111190000	99579000	0	85207000	110180000
P13645;Q7Z3Y7;Q7Z3Z0;Q7Z3Y8;Q2M2I5	P13645	Keratin, type I cytoskeletal 10	KRT10	sp|P13645|K1C10_HUMAN Keratin, type I cytoskeletal 10 OS=Homo sapiens OX=9606 GN=KRT10 PE=1 SV=6	5	16	14	12	27.9	58.826	584	65.113	19.5	23.1	21.7	9.8	10.6	12.8	272450000	280310000	258920000	294580000	215430000	237130000
A0A024R5M3;Q53HG7;A0A384MDY8;Q14247;Q76MU0;B3KRK4;B4E358;H0YEV2;H0YCD9;A0A0B6XJY7	A0A024R5M3;Q53HG7;A0A384MDY8;Q14247;Q76MU0	Src substrate cortactin	CTTN;EMS1	tr|A0A024R5M3|A0A024R5M3_HUMAN Cortactin, isoform CRA_c OS=Homo sapiens OX=9606 GN=CTTN PE=4 SV=1;tr|Q53HG7|Q53HG7_HUMAN Cortactin isoform a variant (Fragment) OS=Homo sapiens OX=9606 PE=2 SV=1;tr|A0A384MDY8|A0A384MDY8_HUMAN Epididymis secretory sperm bind	10	14	14	14	36.8	57.466	513	41.55	29.8	26.5	21.1	11.7	16	5.8	276210000	223140000	251910000	292540000	240730000	158730000
A0A024R2W4;Q14118	A0A024R2W4;Q14118	Dystroglycan;Alpha-dystroglycan;Beta-dystroglycan	DAG1	tr|A0A024R2W4|A0A024R2W4_HUMAN Dystroglycan 1 (Dystrophin-associated glycoprotein 1), isoform CRA_a OS=Homo sapiens OX=9606 GN=DAG1 PE=4 SV=1;sp|Q14118|DAG1_HUMAN Dystroglycan OS=Homo sapiens OX=9606 GN=DAG1 PE=1 SV=2	2	4	4	4	5.1	97.539	895	10.866	4.5	2.8	1.9	1.2	1.9	3.5	91574000	88754000	62982000	19290000	38761000	166260000
Q02388	Q02388	Collagen alpha-1(VII) chain	COL7A1	sp|Q02388|CO7A1_HUMAN Collagen alpha-1(VII) chain OS=Homo sapiens OX=9606 GN=COL7A1 PE=1 SV=2	1	11	11	11	5.6	295.22	2944	30.34	2	4.1	3.2	0	0.7	0.4	33193000	54254000	60956000	0	49328000	42007000
Q6FGY1;P37235;Q68CP5;E9PC71;O75544;P84074;Q5U068;H7BZC1;B2RB70;P61601;E5RGA9;Q59GU4;C9JW46;E5RK89;E5RFL9;E5RJT1;E5RJJ6;E5RGZ0;E5RI95;A0A1B0GXG3;E5RHE8;E5RI78;E5RHC8;E5RIG4;E5RIZ1;E5RIA5	Q6FGY1;P37235;Q68CP5;E9PC71	Hippocalcin-like protein 1	HPCAL1;DKFZp781K1922	tr|Q6FGY1|Q6FGY1_HUMAN HPCAL1 protein OS=Homo sapiens OX=9606 GN=HPCAL1 PE=2 SV=1;sp|P37235|HPCL1_HUMAN Hippocalcin-like protein 1 OS=Homo sapiens OX=9606 GN=HPCAL1 PE=1 SV=3;tr|Q68CP5|Q68CP5_HUMAN Uncharacterized protein DKFZp781K1922 OS=Homo sapiens OX=9	26	13	13	13	67.9	22.313	193	52.616	38.9	51.8	33.2	11.9	11.9	5.7	322900000	268220000	254290000	260590000	279350000	240740000
A0A024R1U0;P46060;B4DY16;B4E0U0;H0Y4Q3;Q9BSK3;B0QYT5;B0QYT4;B0QYT6;Q8WUS7	A0A024R1U0;P46060;B4DY16;B4E0U0	Ran GTPase-activating protein 1	RANGAP1	tr|A0A024R1U0|A0A024R1U0_HUMAN Ran GTPase activating protein 1, isoform CRA_d OS=Homo sapiens OX=9606 GN=RANGAP1 PE=4 SV=1;sp|P46060|RAGP1_HUMAN Ran GTPase-activating protein 1 OS=Homo sapiens OX=9606 GN=RANGAP1 PE=1 SV=1;tr|B4DY16|B4DY16_HUMAN cDNA FLJ513	10	16	16	16	33.9	63.541	587	48.161	7	15.7	20.1	3.2	7.5	7.5	117250000	166330000	155450000	107630000	136710000	161720000
P67809;Q6PKI6;H0Y449;Q7KZ24;A0JLU4;C9J5V9;Q2VIK8;B2RCC2;A0A384MDP4;Q9Y2T7;Q15905;Q59HE1	P67809;Q6PKI6;H0Y449;Q7KZ24;A0JLU4;C9J5V9;Q2VIK8	Nuclease-sensitive element-binding protein 1	YBX1	sp|P67809|YBOX1_HUMAN Nuclease-sensitive element-binding protein 1 OS=Homo sapiens OX=9606 GN=YBX1 PE=1 SV=3;tr|Q6PKI6|Q6PKI6_HUMAN YBX1 protein (Fragment) OS=Homo sapiens OX=9606 GN=YBX1 PE=2 SV=1;tr|H0Y449|H0Y449_HUMAN Nuclease-sensitive element-binding	12	14	14	10	60.2	35.924	324	323.31	51.9	51.9	60.2	46.3	33.3	38	3276000000	1197000000	1743400000	1855700000	2207500000	1688200000
A0A384NPZ7;Q15738;C9JDR0	A0A384NPZ7;Q15738;C9JDR0	Sterol-4-alpha-carboxylate 3-dehydrogenase, decarboxylating	NSDHL	tr|A0A384NPZ7|A0A384NPZ7_HUMAN Epididymis secretory sperm binding protein OS=Homo sapiens OX=9606 PE=2 SV=1;sp|Q15738|NSDHL_HUMAN Sterol-4-alpha-carboxylate 3-dehydrogenase, decarboxylating OS=Homo sapiens OX=9606 GN=NSDHL PE=1 SV=2;tr|C9JDR0|C9JDR0_HUMAN	3	13	13	13	45	41.9	373	73.766	30.6	17.7	27.6	1.9	8.8	8.8	374440000	329700000	434940000	163060000	489780000	404950000
Q9NPJ3	Q9NPJ3	Acyl-coenzyme A thioesterase 13;Acyl-coenzyme A thioesterase 13, N-terminally processed	ACOT13	sp|Q9NPJ3|ACO13_HUMAN Acyl-coenzyme A thioesterase 13 OS=Homo sapiens OX=9606 GN=ACOT13 PE=1 SV=1	1	2	2	2	15.7	14.96	140	9.0396	7.1	15.7	15.7	7.1	15.7	15.7	111290000	97433000	160450000	175760000	70134000	97059000
Q6FHF5;P12004;Q6FI35;B4DUA2;Q7Z6A3;Q7Z6A2;Q7Z6A1	Q6FHF5;P12004;Q6FI35	Proliferating cell nuclear antigen	PCNA	tr|Q6FHF5|Q6FHF5_HUMAN Proliferating cell nuclear antigen (Fragment) OS=Homo sapiens OX=9606 GN=PCNA PE=2 SV=1;sp|P12004|PCNA_HUMAN Proliferating cell nuclear antigen OS=Homo sapiens OX=9606 GN=PCNA PE=1 SV=1;tr|Q6FI35|Q6FI35_HUMAN Proliferating cell nucle	7	9	9	9	41.8	28.705	261	40.825	28	21.1	33	5.7	3.1	3.1	131460000	149510000	166550000	140900000	149630000	125520000
P15924;Q4LE79;B4E2A0;B4DKX6;B4DWT7;Q6ZP16	P15924;Q4LE79	Desmoplakin	DSP;DSP variant protein	sp|P15924|DESP_HUMAN Desmoplakin OS=Homo sapiens OX=9606 GN=DSP PE=1 SV=3;tr|Q4LE79|Q4LE79_HUMAN DSP variant protein (Fragment) OS=Homo sapiens OX=9606 GN=DSP variant protein PE=2 SV=1	6	26	25	25	9.9	331.77	2871	74.255	3.3	2	4	1	3.1	2.5	137640000	54690000	385840000	213990000	181400000	142990000
B3KSS4;A8K4I1;A0A0C4DG49;P15151;A0A0A0MSA9	B3KSS4;A8K4I1;A0A0C4DG49;P15151;A0A0A0MSA9	Poliovirus receptor	PVR	tr|B3KSS4|B3KSS4_HUMAN cDNA FLJ36858 fis, clone ASTRO2015185, highly similar to POLIOVIRUS RECEPTOR OS=Homo sapiens OX=9606 PE=2 SV=1;tr|A8K4I1|A8K4I1_HUMAN cDNA FLJ75404 OS=Homo sapiens OX=9606 PE=2 SV=1;tr|A0A0C4DG49|A0A0C4DG49_HUMAN Poliovirus receptor	5	6	6	6	20.7	39.579	362	27.59	15.2	9.1	18.5	7.5	9.1	3.9	106700000	118670000	139400000	83026000	127700000	129080000
Q9Y3U8;J3QSB5;J3KTD3	Q9Y3U8;J3QSB5	60S ribosomal protein L36	RPL36	sp|Q9Y3U8|RL36_HUMAN 60S ribosomal protein L36 OS=Homo sapiens OX=9606 GN=RPL36 PE=1 SV=3;tr|J3QSB5|J3QSB5_HUMAN 60S ribosomal protein L36 OS=Homo sapiens OX=9606 GN=RPL36 PE=1 SV=1	3	6	6	6	37.1	12.254	105	44.334	27.6	37.1	36.2	34.3	34.3	34.3	1175000000	1047800000	1125500000	1219400000	928920000	978320000
[truncated: 2,096 more rows]

## Sheet: NR-SP altered
Protein IDs	Majority protein IDs	Protein names	Gene names	Fasta headers	Number of proteins	Peptides	Razor + unique peptides	Unique peptides	Sequence coverage [%]	Mol. weight [kDa]	Sequence length	Score	Sequence coverage NR-2h-01 [%]	Sequence coverage NR-2h-02 [%]	Sequence coverage NR-3h [%]	Sequence coverage SP-2h [%]	Sequence coverage SP-3h-01 [%]	Sequence coverage SP-3h-02 [%]	LFQ intensity NR-2h-01	LFQ intensity NR-2h-02	LFQ intensity NR-3h	LFQ intensity SP-2h	LFQ intensity SP-3h-01	LFQ intensity SP-3h-02	FC	P.value
[truncated: 1,956 more rows]
