# Supplementary material for: Gold nanoparticles enhance antibody effect through direct cancer cell cytotoxicity by differential regulation of phagocytosis
Source: Nat Commun. 2021 Nov 4;12:6371. doi: 10.1038/s41467-021-26694-x (PMC8569206; doi:10.1038/s41467-021-26694-x)
Supplement: Supplementary file 5 — Supplementary Dataset 2 [file 41467_2021_26694_MOESM5_ESM.xlsx]

## Sheet: NR 
	aun1	aun2	aun3
ENSG00000000003	1397	697	819
ENSG00000000005	0	0	0
ENSG00000000419	2487	1271	1399
ENSG00000000457	266	131	146
ENSG00000000460	892	464	567
ENSG00000000938	3	3	2
ENSG00000000971	64	33	43
ENSG00000001036	3727	1956	2383
ENSG00000001084	1507	780	896
ENSG00000001167	1197	640	744
ENSG00000001460	389	225	234
ENSG00000001461	1457	854	906
ENSG00000001497	5243	2744	3270
ENSG00000001561	0	0	0
ENSG00000001617	383	201	247
ENSG00000001626	15	5	5
ENSG00000001629	1840	961	1041
ENSG00000001630	292	125	196
ENSG00000001631	154	78	79
ENSG00000002016	184	92	86
ENSG00000002079	7	3	3
ENSG00000002330	135	58	60
ENSG00000002549	1219	720	775
ENSG00000002586	11	7	5
ENSG00000002586_PAR_Y	589	935	430
ENSG00000002587	4	1	1
ENSG00000002726	0	0	1
ENSG00000002745	1	4	1
ENSG00000002746	230	127	174
ENSG00000002822	1230	692	767
ENSG00000002834	7829	4273	4920
ENSG00000002919	547	341	384
ENSG00000002933	0	0	0
ENSG00000003056.3	2012	1035	1192
ENSG00000003096	1867	1060	1211
ENSG00000003137	472	230	240
ENSG00000003147	0	0	0
ENSG00000003249	302	173	192
ENSG00000003393	631	357	355
ENSG00000003400	276	166	159
ENSG00000003402	836	427	495
ENSG00000003436	1158	645	709
ENSG00000003509	378	202	225
ENSG00000003756	1032	552	522
ENSG00000003987	23	12	15
ENSG00000003989	1280	737	927
ENSG00000004059	2779	1384	1661
ENSG00000004139	276	174	166
ENSG00000004142	3908	2090	2389
ENSG00000004399	4979	2824	3315
ENSG00000004455	8856	4707	5378
ENSG00000004468	0	0	1
ENSG00000004478	3221	1559	1870
ENSG00000004487	6633	3820	4205
ENSG00000004534	2032	1045	1186
ENSG00000004660	740	407	456
ENSG00000004700	984	480	560
ENSG00000004766	841	360	469
ENSG00000004776	1	2	3
ENSG00000004777	74	31	52
ENSG00000004779	1768	934	1067
ENSG00000004799	1288	761	848
ENSG00000004809	0	0	0
ENSG00000004838	40	22	26
ENSG00000004846	0	0	0
ENSG00000004848	22	15	15
ENSG00000004864	2849	1593	1922
ENSG00000004866	1095	676	736
ENSG00000004897	3584	1912	2210
ENSG00000004939	0	0	2
ENSG00000004948	2	0	0
ENSG00000004961	2655	1361	1632
ENSG00000004975	1430	781	880
ENSG00000005001	0	1	1
ENSG00000005007	3716	2139	2446
ENSG00000005020	1159	685	725
ENSG00000005022	10638	5551	6355
ENSG00000005059	650	387	385
ENSG00000005073	949	505	547
ENSG00000005075	1458	803	874
ENSG00000005100	1850	1125	1216
ENSG00000005102	107	61	62
ENSG00000005108	0	0	0
ENSG00000005156	955	508	595
ENSG00000005175	1937	941	1045
ENSG00000005187	147	78	105
ENSG00000005189	430	250	260
ENSG00000005194	2241	1271	1418
ENSG00000005206	384	223	243
ENSG00000005238	265	140	158
ENSG00000005243	165	84	81
ENSG00000005249	1	0	0
ENSG00000005302	1635	826	948
ENSG00000005339	2814	1831	2058
ENSG00000005379	1	1	0
ENSG00000005381	0	0	0
ENSG00000005421	2	2	0
ENSG00000005436	789	453	526
ENSG00000005448	642	336	428
ENSG00000005469	291	148	203
ENSG00000005471	0	1	0
ENSG00000005483	1828	1050	1097
ENSG00000005486	1246	751	915
ENSG00000005513	0	0	0
ENSG00000005700	2060	1096	1275
ENSG00000005801	648	313	339
ENSG00000005810	2938	1814	2048
ENSG00000005812	1922	959	1051
ENSG00000005844	0	0	0
ENSG00000005882	830	404	549
ENSG00000005884	5897	3173	3726
ENSG00000005889	1532	821	917
ENSG00000005893	3619	2092	2532
ENSG00000005961	89	45	47
ENSG00000005981	0	0	0
ENSG00000006007	4019	2087	2567
ENSG00000006015	670	382	445
ENSG00000006016	252	151	179
ENSG00000006025	224	92	119
ENSG00000006042	2	0	0
ENSG00000006047	308	164	167
ENSG00000006059	0	0	0
ENSG00000006062	798	426	480
ENSG00000006071	5	6	6
ENSG00000006116	2	3	1
ENSG00000006118	1266	682	759
ENSG00000006125	7337	4063	4678
ENSG00000006128	0	0	0
ENSG00000006194	1158	637	732
ENSG00000006210	2	0	2
ENSG00000006282	1246	741	801
ENSG00000006283	61	50	36
ENSG00000006327	4341	2189	2503
ENSG00000006377	0	0	0
ENSG00000006432	1028	644	756
ENSG00000006451	2294	1188	1372
ENSG00000006453	2011	1056	1220
ENSG00000006459	157	106	119
ENSG00000006468	249	167	165
ENSG00000006530	1001	478	577
ENSG00000006534	5512	3105	3737
ENSG00000006555	1	0	0
ENSG00000006576	1070	537	682
ENSG00000006606	59	27	37
ENSG00000006607	1508	966	1175
ENSG00000006611	151	85	114
ENSG00000006625	503	300	290
ENSG00000006634	1220	621	773
ENSG00000006638	471	219	274
ENSG00000006652	1592	829	999
ENSG00000006659	0	0	0
ENSG00000006695	780	375	424
ENSG00000006704	1907	1092	1218
ENSG00000006712	1386	723	805
ENSG00000006715	1257	704	796
ENSG00000006740	28	7	16
ENSG00000006744	2734	1375	1733
ENSG00000006747	1648	972	1140
ENSG00000006756	218	150	127
ENSG00000006757	955	454	571
ENSG00000006788	0	0	0
ENSG00000006831	2970	1715	1947
ENSG00000006837	20	12	10
ENSG00000007001	0	0	0
ENSG00000007038	3916	1990	2282
ENSG00000007047	382	187	207
ENSG00000007062	2	2	7
ENSG00000007080	2654	1381	1688
ENSG00000007129	0	0	0
ENSG00000007168	3620	1869	2184
ENSG00000007171	0	1	0
ENSG00000007174	0	0	0
ENSG00000007202	4020	2284	2830
ENSG00000007216	1	0	0
ENSG00000007237	165	88	101
ENSG00000007255	169	104	143
ENSG00000007264	1537	774	940
ENSG00000007306	535	269	409
ENSG00000007312	0	0	0
ENSG00000007314	76	54	60
ENSG00000007341	406	219	269
ENSG00000007350	0	0	0
ENSG00000007372	336	179	189
ENSG00000007376	1330	609	731
ENSG00000007384	467	276	284
ENSG00000007392	684	303	356
ENSG00000007402	13	3	2
ENSG00000007516	87	61	55
ENSG00000007520	1398	762	879
ENSG00000007541	809	448	473
ENSG00000007545	478	271	304
ENSG00000007866	1432	785	909
ENSG00000007908	0	0	0
ENSG00000007923	2649	1423	1676
ENSG00000007933	0	0	0
ENSG00000007944	298	194	198
ENSG00000007952	13	9	5
ENSG00000007968	1105	622	684
ENSG00000008018	4222	2128	2577
ENSG00000008056	3	1	0
ENSG00000008083	990	520	591
ENSG00000008086	863	497	587
ENSG00000008118	1	0	0
ENSG00000008128	2	1	2
ENSG00000008130	3865	2096	2336
ENSG00000008196	0	0	0
ENSG00000008197	0	0	0
ENSG00000008226	1	0	1
ENSG00000008256	3200	1849	2121
ENSG00000008277	146	69	88
ENSG00000008282	3164	1704	2002
ENSG00000008283	1696	855	1102
ENSG00000008294	1921	1046	1219
ENSG00000008300	1329	679	933
ENSG00000008311	1	0	0
ENSG00000008323	71	38	47
ENSG00000008324	482	241	262
ENSG00000008382	69	48	65
ENSG00000008394	2808	1496	1647
ENSG00000008405	1602	853	955
ENSG00000008438	0	0	0
ENSG00000008441	104	79	59
ENSG00000008513	2248	1207	1443
ENSG00000008516	0	2	2
ENSG00000008517	1620	803	943
ENSG00000008710	1559	923	1169
ENSG00000008735	48	22	34
ENSG00000008838	1850	1074	1195
ENSG00000008853	772	430	431
ENSG00000008869	712	357	414
ENSG00000008952	5743	2841	3248
ENSG00000008988	11700	6176	6652
ENSG00000009307	28018	15149	17627
ENSG00000009335	5425	3033	3459
ENSG00000009413	714	324	404
ENSG00000009694	10	5	7
ENSG00000009709	0	0	0
ENSG00000009724	17	9	15
ENSG00000009765	0	0	0
ENSG00000009780	289	171	174
ENSG00000009790	0	0	0
ENSG00000009830	821	477	561
ENSG00000009844	3175	1643	1790
ENSG00000009950	107	61	100
ENSG00000009954	7256	4031	4669
ENSG00000010017	2107	1112	1249
ENSG00000010030	17	16	11
ENSG00000010072	1150	662	766
ENSG00000010165	2531	1377	1636
ENSG00000010219	11	5	9
ENSG00000010244	3960	2060	2317
ENSG00000010256	12495	6516	7635
ENSG00000010270	1043	518	655
ENSG00000010278	4708	2381	2783
ENSG00000010282	0	0	0
ENSG00000010292	6411	3666	4261
ENSG00000010295	3	1	1
ENSG00000010310	29	13	24
ENSG00000010318	106	49	67
ENSG00000010319	97	41	36
ENSG00000010322	1641	864	1035
ENSG00000010327	53	27	44
ENSG00000010361	16	15	13
ENSG00000010379	0	0	1
ENSG00000010404	605	343	411
ENSG00000010438	0	0	1
ENSG00000010539	539	306	300
ENSG00000010610	4	3	0
ENSG00000010626	144	85	89
ENSG00000010671	0	0	0
ENSG00000010704	1089	583	649
ENSG00000010803	693	357	431
ENSG00000010810	316	166	196
ENSG00000010818	73	33	47
ENSG00000010932	5	1	2
ENSG00000011007	2185	1185	1370
ENSG00000011009	2275	1194	1388
ENSG00000011021	863	448	501
ENSG00000011028	403	263	280
ENSG00000011052	0	0	0
ENSG00000011083	18	9	14
ENSG00000011105	157	84	100
ENSG00000011114	1041	580	601
ENSG00000011132	193	126	108
ENSG00000011143	353	192	234
ENSG00000011198	1333	688	816
ENSG00000011201	0	0	0
ENSG00000011243	876	465	495
ENSG00000011258	621	333	387
ENSG00000011260	2851	1547	1760
ENSG00000011275	2123	1098	1365
ENSG00000011295	959	580	600
ENSG00000011304	16750	9218	10797
ENSG00000011332	100	50	35
ENSG00000011347	45	28	42
ENSG00000011376	1896	1122	1306
ENSG00000011405	1270	595	663
ENSG00000011422	804	414	487
ENSG00000011426	9297	4873	5710
ENSG00000011451	2798	1550	1841
ENSG00000011454	1749	944	1074
ENSG00000011465	518	280	311
ENSG00000011478	673	343	370
ENSG00000011485	2440	1308	1554
ENSG00000011523	261	138	168
ENSG00000011566	1328	719	830
ENSG00000011590	0	0	2
ENSG00000011600	0	0	0
ENSG00000011638	93	65	63
ENSG00000011677	330	151	180
ENSG00000012048	1674	855	988
ENSG00000012061	774	395	432
ENSG00000012124	77	44	52
ENSG00000012171	6080	3185	3801
ENSG00000012174	2299	1243	1458
ENSG00000012211	1191	583	707
ENSG00000012223	0	0	0
ENSG00000012232	2302	1389	1478
ENSG00000012504	0	0	0
ENSG00000012660	7955	4421	5086
ENSG00000012779	81	39	30
ENSG00000012817	0	0	0
ENSG00000012822	1338	799	938
ENSG00000012963	1701	858	1028
ENSG00000012983	1099	492	612
ENSG00000013016	0	0	0
ENSG00000013275	2055	1157	1244
ENSG00000013288	783	433	553
ENSG00000013293	0	0	0
ENSG00000013297	1	1	1
ENSG00000013306	3898	2058	2422
ENSG00000013364	2018	1098	1349
ENSG00000013374	2668	1389	1694
ENSG00000013375	1222	655	756
ENSG00000013392	210	138	142
ENSG00000013441	1080	577	588
ENSG00000013503	938	520	602
ENSG00000013523	1112	643	761
ENSG00000013561	1100	571	657
ENSG00000013563	225	122	145
ENSG00000013573	2024	1010	1239
ENSG00000013583	1389	757	821
ENSG00000013588	15641	8820	9912
ENSG00000013619	956	534	616
ENSG00000013725	0	0	0
ENSG00000013810	3189	1764	1934
ENSG00000014123	1022	544	600
ENSG00000014138	366	181	213
ENSG00000014164	985	523	556
ENSG00000014216	3573	2006	2438
ENSG00000014257	58	28	41
ENSG00000014641	6293	3222	3882
ENSG00000014824	2054	955	1165
ENSG00000014914	206	134	151
ENSG00000014919	1170	718	757
ENSG00000015133	653	387	479
ENSG00000015153	716	378	489
ENSG00000015171	1492	817	1006
ENSG00000015285	70	32	45
ENSG00000015413	12	6	12
ENSG00000015475	1119	585	663
ENSG00000015479	35	14	17
ENSG00000015520	1	0	0
ENSG00000015532	645	393	448
ENSG00000015568	75	59	78
ENSG00000015592	0	0	0
ENSG00000015676	2985	1616	1877
ENSG00000016082	21	13	11
ENSG00000016391	740	441	491
ENSG00000016402	7	3	8
ENSG00000016490	0	0	0
ENSG00000016602	0	0	0
ENSG00000016864	2007	1090	1235
ENSG00000017260	2709	1456	1673
ENSG00000017427	0	0	0
ENSG00000017483	2389	1298	1443
ENSG00000017797	1660	968	1035
ENSG00000018189	315	167	183
ENSG00000018236	0	0	0
ENSG00000018280	37	14	31
ENSG00000018408	1846	946	1139
ENSG00000018510	3433	1853	2193
ENSG00000018607	0	0	0
ENSG00000018610	1191	606	768
ENSG00000018625	4	2	3
ENSG00000018699	1020	561	637
ENSG00000018869	0	0	0
ENSG00000019102	4	10	6
ENSG00000019144	1624	905	937
ENSG00000019169	13	5	11
ENSG00000019186	8	0	2
ENSG00000019485	977	593	674
ENSG00000019505	0	1	2
ENSG00000019549	708	358	462
ENSG00000019582	0	1	0
ENSG00000019991	0	0	0
ENSG00000019995	488	208	274
ENSG00000020129	1135	613	737
ENSG00000020181	476	283	325
ENSG00000020219	0	0	0
ENSG00000020256	1088	653	750
ENSG00000020426	515	266	251
ENSG00000020577	474	285	307
ENSG00000020633	1042	616	648
ENSG00000020922	2884	1483	1721
ENSG00000021300	23	10	12
ENSG00000021355	2370	1282	1517
ENSG00000021461	0	0	0
ENSG00000021488	0	0	0
ENSG00000021574	692	342	431
ENSG00000021645	0	0	1
ENSG00000021762	2282	1288	1593
ENSG00000021776	3072	1714	2005
ENSG00000021826	26042	15175	18244
ENSG00000021852	0	0	0
ENSG00000022267	422	241	225
ENSG00000022277	2201	1234	1435
ENSG00000022355	1	2	4
ENSG00000022556	0	1	0
ENSG00000022567	1629	991	1185
ENSG00000022840	5527	3116	3514
ENSG00000022976	172	98	108
ENSG00000023041	1678	820	1054
ENSG00000023171	1848	1007	1138
ENSG00000023191	1970	1071	1270
ENSG00000023228	8480	4705	5501
ENSG00000023287	1037	472	595
ENSG00000023318	1230	607	732
ENSG00000023330	3877	2121	2198
ENSG00000023445	1731	793	965
ENSG00000023516	1106	610	680
ENSG00000023572	1062	536	599
ENSG00000023608	91	74	60
ENSG00000023697	1088	572	698
ENSG00000023734	4750	2539	3013
ENSG00000023839	207	121	154
ENSG00000023892	9	9	7
ENSG00000023902	22	13	9
ENSG00000023909	1639	1000	1129
ENSG00000024048	1615	939	1050
ENSG00000024422	3365	1822	2142
ENSG00000024526	1192	676	800
ENSG00000024862	165	84	122
ENSG00000025039	0	0	0
ENSG00000025156	706	321	389
ENSG00000025293	3622	2062	2386
ENSG00000025423	35	18	22
ENSG00000025434	1204	643	747
ENSG00000025708	239	123	151
ENSG00000025770	1564	905	1053
ENSG00000025772	2103	1088	1272
ENSG00000025796	3343	1722	2003
ENSG00000025800	3485	1815	2182
ENSG00000026025	7000	3543	3863
ENSG00000026036	13	12	13
ENSG00000026103	352	157	210
ENSG00000026297	507	301	338
ENSG00000026508	6808	3429	3797
ENSG00000026559	0	0	0
ENSG00000026652	26	13	15
ENSG00000026751	0	0	0
ENSG00000026950	916	440	606
ENSG00000027001	577	330	435
ENSG00000027075	4	6	0
ENSG00000027644	2	0	0
ENSG00000027697	1290	649	729
ENSG00000027847	758	395	512
ENSG00000027869	266	93	134
ENSG00000028116	562	290	369
ENSG00000028137	691	402	409
ENSG00000028203	1765	879	1090
ENSG00000028277	4	2	2
ENSG00000028310	1830	963	1069
ENSG00000028528	2831	1475	1610
ENSG00000028839	394	193	212
ENSG00000029153	943	499	577
ENSG00000029363	5705	2795	3249
ENSG00000029364	2497	1341	1605
ENSG00000029534	477	247	277
ENSG00000029559	0	0	0
ENSG00000029639	274	138	163
ENSG00000029725	1464	717	844
ENSG00000029993	2397	1290	1465
ENSG00000030066	15520	8652	9734
ENSG00000030110	1180	658	772
ENSG00000030304	0	0	0
ENSG00000030419	34	13	27
ENSG00000030582	6723	3793	4329
ENSG00000031003	1420	709	823
ENSG00000031081	610	362	424
ENSG00000031691	539	252	285
ENSG00000031698	5703	3023	3433
ENSG00000031823	1305	759	804
ENSG00000032219	393	190	211
ENSG00000032389	930	490	551
ENSG00000032444	3052	1695	1889
ENSG00000032742	312	165	188
ENSG00000033011	1163	657	734
ENSG00000033030	1124	608	720
ENSG00000033050	520	311	339
ENSG00000033100	2779	1540	1736
ENSG00000033122	9	9	19
ENSG00000033170	368	182	212
ENSG00000033178	1424	771	874
ENSG00000033327	513	258	332
ENSG00000033627	737	381	401
ENSG00000033800	573	323	379
ENSG00000033867	610	355	437
ENSG00000034053	0	0	0
ENSG00000034152	1478	821	954
ENSG00000034239	0	0	0
ENSG00000034510	32113	16169	17503
ENSG00000034533	392	216	255
ENSG00000034677	767	400	499
ENSG00000034693	617	320	404
ENSG00000034713	1702	913	1068
ENSG00000034971	1	1	3
ENSG00000035115	102	40	43
ENSG00000035141	2123	1157	1341
ENSG00000035403	11359	6286	7663
ENSG00000035499	1096	582	663
ENSG00000035664	34	20	25
ENSG00000035681	951	578	649
ENSG00000035687	3027	1779	1851
ENSG00000035720	0	0	0
ENSG00000035862	7911	4451	4938
ENSG00000035928	2611	1357	1575
ENSG00000036054	977	410	572
ENSG00000036257	1530	834	918
ENSG00000036448	0	0	0
ENSG00000036473	0	0	0
ENSG00000036530	0	0	0
ENSG00000036549	1704	904	991
ENSG00000036565	0	0	0
ENSG00000036672	157	93	93
ENSG00000036828	0	0	0
ENSG00000037042	279	144	180
ENSG00000037241	2621	1299	1631
ENSG00000037280	0	3	0
ENSG00000037474	8606	4677	5437
ENSG00000037637	1143	627	701
ENSG00000037749	1074	758	822
ENSG00000037757	1317	683	809
ENSG00000037897	484	259	305
ENSG00000037965	52	40	16
ENSG00000038002	448	223	271
ENSG00000038210	564	272	325
ENSG00000038219	1052	577	697
ENSG00000038274	4159	2383	2708
ENSG00000038295	1356	719	863
ENSG00000038358	1745	944	1102
ENSG00000038382	5252	2972	3307
ENSG00000038427	1	0	0
ENSG00000038532	1137	654	749
ENSG00000038945	1	0	0
ENSG00000039068	150	79	88
ENSG00000039123	3238	1682	1924
ENSG00000039139	144	109	135
ENSG00000039319	2191	1091	1287
ENSG00000039523	1399	760	866
ENSG00000039537	0	1	0
ENSG00000039560	18	23	31
ENSG00000039600	0	0	0
ENSG00000039650	403	184	237
ENSG00000039987	0	0	0
ENSG00000040199	801	524	524
ENSG00000040275	4041	2057	2367
ENSG00000040341	633	262	343
ENSG00000040487	567	304	354
ENSG00000040531	232	116	173
ENSG00000040608	582	310	400
ENSG00000040633	1289	647	791
ENSG00000040731	2	0	0
ENSG00000040933	1794	959	1155
ENSG00000041353	1289	639	776
ENSG00000041357	6778	3418	3829
ENSG00000041515	87	45	58
ENSG00000041802	1219	702	756
ENSG00000041880	833	385	493
ENSG00000041982	4	0	0
ENSG00000041988	437	235	260
ENSG00000042062	10	2	9
ENSG00000042088	852	453	503
ENSG00000042286	2169	1177	1418
ENSG00000042304	0	0	0
ENSG00000042317	77	44	52
ENSG00000042429	124	75	96
ENSG00000042445	2417	1362	1614
ENSG00000042493	5888	3343	3629
ENSG00000042753	2720	1333	1438
ENSG00000042781	0	1	1
ENSG00000042813	0	0	0
ENSG00000042832	1	1	1
ENSG00000042980	0	0	0
ENSG00000043039	0	0	0
ENSG00000043093	1089	594	687
ENSG00000043143	6455	3666	4320
ENSG00000043355	919	468	531
ENSG00000043462	0	0	0
ENSG00000043514	636	398	435
ENSG00000043591	15	6	11
ENSG00000044012	1	0	0
ENSG00000044090	985	569	680
ENSG00000044115	15808	8770	10458
ENSG00000044446	1144	647	784
ENSG00000044459	448	261	263
ENSG00000044524	0	0	0
ENSG00000044574	27578	14926	17399
ENSG00000046604	7455	4202	4723
ENSG00000046647	428	226	276
ENSG00000046651	1195	597	780
ENSG00000046653	17	10	7
ENSG00000046774	3	0	1
ENSG00000046889	0	0	0
ENSG00000047056	470	266	312
ENSG00000047188	1331	750	852
ENSG00000047230	2107	1078	1396
ENSG00000047249	970	510	613
ENSG00000047315	4634	2591	2812
ENSG00000047346	352	173	195
ENSG00000047365	319	147	174
ENSG00000047410	3737	1629	1835
ENSG00000047457	9	0	4
ENSG00000047578	657	351	380
ENSG00000047579	330	203	199
ENSG00000047597	614	352	450
ENSG00000047617	257	144	193
ENSG00000047621	328	166	215
ENSG00000047634	2107	1078	1315
ENSG00000047644	1221	752	805
ENSG00000047648	0	1	1
ENSG00000047662	1	1	7
ENSG00000047849	11928	7001	8056
ENSG00000047932	2140	1037	1337
ENSG00000047936	6	0	1
ENSG00000048028	1230	624	738
ENSG00000048052	81	35	40
ENSG00000048140	1583	800	992
ENSG00000048162	1002	515	503
ENSG00000048342	393	272	279
ENSG00000048392	887	434	550
ENSG00000048405	683	365	392
ENSG00000048462	0	0	0
ENSG00000048471	379	260	309
ENSG00000048540	0	0	2
ENSG00000048544	2524	1202	1481
ENSG00000048545	0	0	0
ENSG00000048649	1276	576	763
ENSG00000048707	2378	1434	1646
ENSG00000048740	71	52	43
ENSG00000048828	5444	2961	3551
ENSG00000048991	1909	972	1239
ENSG00000049089	125	74	101
ENSG00000049130	1966	1056	1262
ENSG00000049167	323	170	199
ENSG00000049192	89	57	70
ENSG00000049239	1659	890	1140
ENSG00000049245	4242	2181	2609
ENSG00000049246	578	315	394
ENSG00000049247	1	0	0
ENSG00000049249	5	1	3
ENSG00000049283	5	1	1
ENSG00000049323	3085	1697	1966
ENSG00000049449	3132	1678	1936
ENSG00000049540	15	3	3
ENSG00000049541	2252	1174	1335
ENSG00000049618	1359	755	793
ENSG00000049656	7332	3878	4483
ENSG00000049759	1196	658	748
ENSG00000049768	19	13	10
ENSG00000049769	644	335	423
ENSG00000049860	5908	3112	3549
ENSG00000049883	715	422	499
ENSG00000050030	0	0	0
ENSG00000050130	1196	600	648
ENSG00000050165	29	11	17
ENSG00000050327	567	332	364
ENSG00000050344	161	71	102
ENSG00000050393	2603	1542	1837
ENSG00000050405	4355	2450	2552
ENSG00000050426	1796	972	1106
ENSG00000050438	0	3	0
ENSG00000050555	591	328	403
ENSG00000050628	0	0	0
ENSG00000050730	1	2	2
ENSG00000050748	2707	1451	1717
ENSG00000050767	2	2	0
ENSG00000050820	2888	1596	1863
ENSG00000051009	775	358	454
ENSG00000051108	1777	1069	1189
ENSG00000051128	605	424	432
ENSG00000051180	1	0	1
ENSG00000051341	644	299	356
ENSG00000051382	1225	744	839
ENSG00000051523	6759	3671	4219
ENSG00000051596	1570	917	979
ENSG00000051620	320	190	210
ENSG00000051825	1024	512	596
ENSG00000052126	156	84	86
ENSG00000052344	10	4	9
ENSG00000052723	1888	940	1152
ENSG00000052749	1099	538	676
ENSG00000052795	190	86	119
ENSG00000052802	2647	1426	1639
ENSG00000052841	1148	645	734
ENSG00000052850	43	20	25
ENSG00000053108	0	0	1
ENSG00000053254	532	283	326
ENSG00000053328	0	0	0
ENSG00000053371	1914	1077	1384
ENSG00000053372	2856	1457	1703
ENSG00000053438	17	9	6
ENSG00000053501	675	390	374
ENSG00000053524	25	14	9
ENSG00000053702	27	10	18
ENSG00000053747	1016	557	767
ENSG00000053770	995	565	617
ENSG00000053900	570	328	336
ENSG00000053918	1140	643	709
ENSG00000054116	1679	953	1043
ENSG00000054118	5655	3338	3783
ENSG00000054148	2914	1612	1760
ENSG00000054179	82	52	45
ENSG00000054219	0	0	0
ENSG00000054267	1650	746	864
ENSG00000054277	377	179	240
ENSG00000054282	290	151	178
ENSG00000054356	3	0	2
ENSG00000054392	71	30	43
ENSG00000054523	2666	1556	1867
ENSG00000054598	1491	817	1005
ENSG00000054611	695	337	424
ENSG00000054654	1890	1025	1135
ENSG00000054690	67	36	41
ENSG00000054793	2718	1657	1969
ENSG00000054796	0	0	1
ENSG00000054803	0	0	0
ENSG00000054938	5	1	0
ENSG00000054965	1759	1011	1172
ENSG00000054967	619	318	347
ENSG00000054983	0	0	0
ENSG00000055044	3498	1758	1991
ENSG00000055070	4491	2291	2778
ENSG00000055118	13	12	2
ENSG00000055130	2471	1407	1653
ENSG00000055147	645	336	440
ENSG00000055163	33	22	15
ENSG00000055208	2339	1231	1472
ENSG00000055211	603	305	338
ENSG00000055332	2575	1427	1686
ENSG00000055483	2615	1478	1756
ENSG00000055609	1511	987	1099
ENSG00000055732	0	0	0
ENSG00000055813	4	1	1
ENSG00000055917	3311	1913	2103
ENSG00000055950	673	359	382
ENSG00000055955	0	1	0
ENSG00000055957	0	0	0
ENSG00000056050	669	393	407
ENSG00000056097	5291	2852	3325
ENSG00000056277	102	54	69
ENSG00000056291	0	0	0
ENSG00000056487	0	0	1
ENSG00000056558	76	37	53
ENSG00000056586	2450	1284	1586
ENSG00000056736	347	156	233
ENSG00000056972	607	321	419
ENSG00000056998	0	0	0
ENSG00000057019	1089	669	748
ENSG00000057149	1	0	0
ENSG00000057252	4021	2297	2582
ENSG00000057294	796	391	456
ENSG00000057468	0	1	0
ENSG00000057593	1	0	0
ENSG00000057608	8160	4579	5321
ENSG00000057657	947	590	653
ENSG00000057663	1107	591	662
ENSG00000057704	10	7	3
ENSG00000057757	1616	911	1000
ENSG00000057935	1298	789	837
ENSG00000058056	1160	678	727
ENSG00000058063	1314	682	842
ENSG00000058085	34	15	14
ENSG00000058091	1796	999	1117
ENSG00000058262	13416	7408	8548
ENSG00000058272	1678	818	1013
ENSG00000058335	147	82	85
ENSG00000058404	1	2	1
ENSG00000058453	497	253	307
ENSG00000058600	2303	1301	1459
ENSG00000058668	4581	2724	3140
ENSG00000058673	0	0	1
ENSG00000058729	579	254	337
ENSG00000058799	566	306	351
ENSG00000058804	4820	2719	3083
ENSG00000058866	0	0	0
ENSG00000059122	1710	917	1034
ENSG00000059145	613	299	353
ENSG00000059377	13	11	9
ENSG00000059378	1227	697	743
ENSG00000059573	4350	2293	2722
ENSG00000059588	2681	1495	1588
ENSG00000059691	980	517	585
ENSG00000059728	301	197	188
ENSG00000059758	1259	730	716
ENSG00000059769	271	159	157
ENSG00000059804	891	481	574
ENSG00000059915	7	1	0
ENSG00000060069	350	223	213
ENSG00000060138	4131	2363	2702
ENSG00000060140	0	0	0
ENSG00000060237	6624	4207	4576
ENSG00000060303	0	0	0
ENSG00000060339	4498	2145	2628
ENSG00000060491	2894	1629	1836
ENSG00000060558	2	1	0
ENSG00000060566	88	33	39
ENSG00000060642	436	245	273
ENSG00000060656	3694	2178	2613
ENSG00000060688	3373	1900	2130
ENSG00000060709	0	0	0
ENSG00000060718	1	0	1
ENSG00000060749	3860	2163	2403
ENSG00000060762	749	372	444
ENSG00000060971	853	507	524
ENSG00000060982	0	0	0
ENSG00000061273	3389	1928	2094
ENSG00000061337	4	2	3
ENSG00000061455	44	25	33
ENSG00000061492	0	0	0
ENSG00000061656	124	70	71
ENSG00000061676	5697	2983	3242
ENSG00000061794	3543	1831	2185
ENSG00000061918	0	0	0
ENSG00000061936	1589	829	944
ENSG00000061938	1737	992	1067
ENSG00000061987	1668	967	1124
ENSG00000062038	3	4	2
ENSG00000062096	0	0	0
ENSG00000062194	2412	1224	1413
ENSG00000062282	504	259	301
ENSG00000062370	111	56	80
ENSG00000062485	7643	4234	4681
ENSG00000062524	49	24	25
ENSG00000062582	88	56	71
ENSG00000062598	1124	584	715
ENSG00000062650	2158	1147	1340
ENSG00000062716	4535	2224	2697
ENSG00000062725	1136	591	714
ENSG00000062822	1586	888	1052
ENSG00000063015	5	1	1
ENSG00000063046	27175	14661	16940
ENSG00000063127	38	22	32
ENSG00000063169	387	199	241
ENSG00000063176	298	169	188
ENSG00000063177	10007	5217	6124
ENSG00000063180	354	182	210
ENSG00000063241	1078	498	561
ENSG00000063244	7066	3772	4303
ENSG00000063245	3054	1666	1959
ENSG00000063322	1361	738	880
ENSG00000063438	1789	1040	1164
ENSG00000063515	0	1	0
ENSG00000063587	481	250	278
ENSG00000063601	966	567	664
ENSG00000063660	4436	2388	3028
ENSG00000063761	234	126	150
ENSG00000063854	1160	542	678
ENSG00000063978	2241	1186	1464
ENSG00000064012	1083	565	714
ENSG00000064042	6488	3623	4107
ENSG00000064102	2286	1226	1365
ENSG00000064115	5011	2721	3054
ENSG00000064195	63	33	37
ENSG00000064199	21	20	18
ENSG00000064201	3	0	0
ENSG00000064205	9062	4802	6013
ENSG00000064218	0	0	0
ENSG00000064225	0	0	0
ENSG00000064270	27	13	15
ENSG00000064300	4	2	0
ENSG00000064309	100	42	64
ENSG00000064313	1645	922	1064
ENSG00000064393	983	604	615
ENSG00000064419	4030	2210	2692
ENSG00000064489	0	0	0
ENSG00000064490	933	455	506
ENSG00000064545	850	437	519
ENSG00000064547	328	188	253
ENSG00000064601	4736	2524	2669
ENSG00000064607	1799	942	1073
ENSG00000064651	890	501	590
ENSG00000064652	633	357	427
ENSG00000064655	0	0	0
ENSG00000064666	2527	1312	1529
ENSG00000064687	989	548	685
ENSG00000064692	0	0	0
ENSG00000064703	1955	991	1196
ENSG00000064726	4176	2199	2626
ENSG00000064763	38	21	34
ENSG00000064787	1	1	0
ENSG00000064835	1	0	0
ENSG00000064886	0	0	0
ENSG00000064932	2865	1530	1736
ENSG00000064933	324	156	168
ENSG00000064961	8751	4607	5534
ENSG00000064989	4	4	1
ENSG00000064995	827	422	448
ENSG00000064999	808	477	561
ENSG00000065000	3176	1803	2062
ENSG00000065029	691	360	449
ENSG00000065054	2686	1503	1652
ENSG00000065057	686	399	418
ENSG00000065060	2742	1694	1977
ENSG00000065135	5382	2917	3250
ENSG00000065150	15512	8817	9789
ENSG00000065154	2497	1268	1490
ENSG00000065183	3348	1955	2138
ENSG00000065243	3159	1530	1815
ENSG00000065268	1133	632	671
ENSG00000065308	2228	1318	1507
ENSG00000065320	1	1	4
ENSG00000065325	1084	605	642
ENSG00000065328	1229	651	738
ENSG00000065357	1242	694	809
ENSG00000065361	1731	1035	1148
ENSG00000065371	0	0	0
ENSG00000065413	155	69	81
ENSG00000065427	9072	4845	5583
ENSG00000065457	1304	701	878
ENSG00000065485	843	475	540
ENSG00000065491	597	323	373
ENSG00000065518	3506	1752	2025
ENSG00000065526	4476	2771	3140
ENSG00000065534	2052	1312	1499
ENSG00000065548	1637	783	852
ENSG00000065559	782	419	536
ENSG00000065600	410	211	247
ENSG00000065609	0	0	0
ENSG00000065613	2067	983	1278
ENSG00000065615	445	229	270
ENSG00000065618	36	14	29
ENSG00000065621	263	121	143
ENSG00000065665	201	92	120
ENSG00000065675	0	0	0
ENSG00000065717	2375	1302	1448
ENSG00000065802	752	435	514
ENSG00000065809	2766	1510	1637
ENSG00000065833	1025	542	628
ENSG00000065882	1126	642	769
ENSG00000065883	2388	1363	1645
ENSG00000065911	3426	1892	2088
ENSG00000065923	46	27	27
ENSG00000065970	906	512	608
ENSG00000065978	39230	20861	23451
ENSG00000065989	611	311	353
ENSG00000066027	2359	1305	1531
ENSG00000066032	0	0	0
ENSG00000066044	3839	2121	2423
ENSG00000066056	3	0	0
ENSG00000066084	3475	2059	2516
ENSG00000066117	3526	2000	2402
ENSG00000066135	418	276	291
ENSG00000066136	1144	643	683
ENSG00000066185	0	0	0
ENSG00000066230	15	5	10
ENSG00000066248	834	434	548
ENSG00000066279	3063	1237	1681
ENSG00000066294	0	0	0
ENSG00000066322	3015	1590	1889
ENSG00000066336	3	0	1
ENSG00000066379	2	4	6
ENSG00000066382	0	0	0
ENSG00000066405	13	14	3
ENSG00000066422	1396	724	821
ENSG00000066427	222	152	129
ENSG00000066455	1371	685	792
ENSG00000066468	0	0	0
ENSG00000066557	899	511	610
ENSG00000066583	1254	741	778
ENSG00000066629	862	523	567
ENSG00000066651	757	376	441
ENSG00000066654	1300	659	817
ENSG00000066697	389	196	233
ENSG00000066735	3336	2043	2285
ENSG00000066739	767	442	489
ENSG00000066777	944	508	562
ENSG00000066813	0	0	0
ENSG00000066827	402	216	278
ENSG00000066855	1049	614	691
ENSG00000066923	77	38	46
ENSG00000066926	1082	576	715
ENSG00000066933	459	225	301
ENSG00000067048	0	0	0
ENSG00000067057	5899	3188	3832
ENSG00000067064	3281	1698	2018
ENSG00000067066	575	269	318
ENSG00000067082	637	372	418
ENSG00000067113	503	235	281
ENSG00000067141	132	79	92
ENSG00000067167	4689	2660	3045
ENSG00000067177	1108	551	648
ENSG00000067182	2855	1411	1732
ENSG00000067191	131	69	79
ENSG00000067208	718	378	416
ENSG00000067221	143	80	88
ENSG00000067225	38911	21063	24265
ENSG00000067248	1737	896	1009
ENSG00000067334	3058	1443	1662
ENSG00000067365	362	161	230
ENSG00000067369	3815	2116	2468
ENSG00000067445	0	0	1
ENSG00000067533	1536	782	826
ENSG00000067560	20372	10980	12651
ENSG00000067596	1888	1051	1245
ENSG00000067601	50	42	35
ENSG00000067606	1107	608	781
ENSG00000067646	0	0	0
ENSG00000067704	11220	6080	6918
ENSG00000067715	28	27	23
ENSG00000067798	25	9	9
ENSG00000067829	721	366	484
ENSG00000067836	110	84	84
ENSG00000067840	467	244	272
ENSG00000067842	0	0	0
ENSG00000067900	1959	938	1077
ENSG00000067955	2708	1553	1797
ENSG00000067992	175	76	118
ENSG00000068001	1085	660	680
ENSG00000068024	1381	842	1076
ENSG00000068028	1470	780	899
ENSG00000068078	1745	977	1305
ENSG00000068079	618	371	378
ENSG00000068097	872	459	606
ENSG00000068120	3245	1813	1887
ENSG00000068137	930	445	573
ENSG00000068305	1202	654	755
ENSG00000068308	2909	1523	1909
ENSG00000068323	3479	1850	2294
ENSG00000068354	921	481	571
ENSG00000068366	4669	2420	2720
ENSG00000068383	398	215	231
ENSG00000068394	2089	1149	1312
ENSG00000068400	2226	1181	1431
ENSG00000068438	4867	2550	2995
ENSG00000068489	2573	1547	1836
ENSG00000068615	482	245	261
ENSG00000068650	4362	2640	3125
ENSG00000068654	2979	1863	2129
ENSG00000068697	6208	3346	3881
ENSG00000068724	4389	2612	3010
ENSG00000068745	2151	1132	1228
ENSG00000068781	0	0	0
ENSG00000068784	806	460	508
ENSG00000068796	1789	1051	1118
ENSG00000068831	7	8	12
ENSG00000068878	4238	2177	2634
ENSG00000068885	388	166	182
ENSG00000068903	575	404	439
ENSG00000068912	4113	2261	2485
ENSG00000068971	271	137	148
ENSG00000068976	3	1	2
ENSG00000068985	42	20	29
ENSG00000069011	2998	1618	2038
ENSG00000069018	0	1	0
ENSG00000069020	3	6	3
ENSG00000069122	5	2	1
ENSG00000069188	2	1	6
ENSG00000069206	0	0	0
ENSG00000069248	3417	1742	1966
ENSG00000069275	17718	10189	12136
ENSG00000069329	5240	2968	3335
ENSG00000069345	2343	1215	1416
ENSG00000069399	748	419	487
ENSG00000069424	2756	1430	1689
ENSG00000069431	1	0	0
ENSG00000069482	1318	762	854
ENSG00000069493	9	4	6
ENSG00000069509	840	417	488
ENSG00000069535	7550	4219	4814
ENSG00000069667	9	6	15
ENSG00000069696	1	2	5
ENSG00000069702	1951	1161	1211
ENSG00000069764	9	0	1
ENSG00000069812	844	434	549
ENSG00000069849	13711	7027	8483
ENSG00000069869	2619	1343	1648
ENSG00000069943	864	448	539
ENSG00000069956	4428	2403	2566
ENSG00000069966	1372	699	793
ENSG00000069974	1172	554	682
ENSG00000069998	1091	566	683
ENSG00000070010	1004	514	510
ENSG00000070018	1152	639	735
ENSG00000070019	0	0	0
ENSG00000070031	1	0	0
ENSG00000070047	1103	601	738
ENSG00000070061	1950	1078	1292
ENSG00000070081	1513	721	812
ENSG00000070087	30	18	13
ENSG00000070159	629	375	382
ENSG00000070182	39	15	10
ENSG00000070190	85	44	46
ENSG00000070193	0	0	1
ENSG00000070214	2197	1235	1361
ENSG00000070269	231	107	147
ENSG00000070366	402	257	261
ENSG00000070367	1641	866	932
ENSG00000070371	889	461	641
ENSG00000070388	11	11	6
ENSG00000070404	11286	6041	7323
ENSG00000070413	1488	893	1071
ENSG00000070423	1816	1048	1090
ENSG00000070444	841	483	553
ENSG00000070476	676	424	427
ENSG00000070495	1282	647	646
ENSG00000070501	457	236	249
ENSG00000070526	0	0	0
ENSG00000070540	468	286	270
ENSG00000070601	0	0	0
ENSG00000070610	770	416	409
ENSG00000070614	1976	1297	1403
ENSG00000070669	1599	906	955
ENSG00000070718	468	224	282
ENSG00000070729	318	188	210
ENSG00000070731	57	33	57
ENSG00000070748	0	0	1
ENSG00000070756	31787	17329	20312
ENSG00000070759	177	73	81
ENSG00000070761	763	389	407
ENSG00000070770	2149	1144	1325
ENSG00000070778	518	313	349
ENSG00000070785	1224	699	722
ENSG00000070808	3	1	1
ENSG00000070814	3961	2201	2481
ENSG00000070831	8	9	8
ENSG00000070882	2313	1285	1554
ENSG00000070886	0	0	1
ENSG00000070915	3121	1711	2053
ENSG00000070950	1869	984	1163
ENSG00000070961	3094	1567	1746
ENSG00000070985	0	1	0
ENSG00000071051	116	76	72
ENSG00000071054	1628	972	1011
ENSG00000071073	143	52	68
ENSG00000071082	17474	10975	11916
ENSG00000071127	5291	2756	3123
ENSG00000071189	1407	678	786
ENSG00000071203	0	0	0
ENSG00000071205	625	368	390
ENSG00000071242	0	0	1
ENSG00000071243	457	249	267
ENSG00000071246	468	242	270
ENSG00000071282	203	135	145
ENSG00000071462	3176	1723	1912
ENSG00000071537	1357	838	913
ENSG00000071539	3316	1809	2113
ENSG00000071553	2126	1195	1335
ENSG00000071564	3984	2219	2397
ENSG00000071575	42	19	33
ENSG00000071626	4977	2840	3164
ENSG00000071655	1003	534	654
ENSG00000071677	0	0	0
ENSG00000071794	3170	1484	1769
ENSG00000071859	1427	807	880
ENSG00000071889	914	460	554
ENSG00000071894	2165	1094	1316
ENSG00000071909	1	0	0
ENSG00000071967	1388	815	859
ENSG00000071991	0	0	0
ENSG00000071994	1684	1012	1184
ENSG00000072041	0	0	0
ENSG00000072042	1681	942	1041
ENSG00000072062	3582	1854	2164
ENSG00000072071	263	106	179
ENSG00000072080	0	0	0
ENSG00000072110	6832	3841	4315
ENSG00000072121	809	476	537
ENSG00000072133	0	0	0
ENSG00000072134	512	279	276
ENSG00000072135	1066	545	590
ENSG00000072163	442	206	250
ENSG00000072182	0	0	1
ENSG00000072195	169	105	100
ENSG00000072201	26	3	9
ENSG00000072210	2659	1485	1832
ENSG00000072274	28246	16119	19242
ENSG00000072310	4777	2582	2967
ENSG00000072315	0	0	0
ENSG00000072364	3578	1909	2297
ENSG00000072401	1020	571	646
ENSG00000072415	2145	1211	1324
ENSG00000072422	403	241	232
ENSG00000072444.10	0	0	1
ENSG00000072501	14508	8696	9730
ENSG00000072506	7214	3645	4140
ENSG00000072518	706	363	418
ENSG00000072571	1131	515	670
ENSG00000072609	130	73	87
ENSG00000072657	0	0	0
ENSG00000072682	1642	979	1068
ENSG00000072694	0	0	0
ENSG00000072736	940	536	626
ENSG00000072756	673	342	379
ENSG00000072778	9164	4919	5696
ENSG00000072786	1674	864	1045
ENSG00000072803	3189	1862	1942
ENSG00000072818	14	5	8
ENSG00000072832	111	70	65
ENSG00000072840	343	219	263
ENSG00000072849	1250	666	725
ENSG00000072858	0	0	1
ENSG00000072864	1132	659	718
ENSG00000072952	0	0	0
ENSG00000072954	619	302	312
ENSG00000072958	2516	1366	1557
ENSG00000073008	1484	829	1038
ENSG00000073050	612	312	375
ENSG00000073060	4473	2419	2901
ENSG00000073067	6	8	8
ENSG00000073111	9255	5442	6394
ENSG00000073146	5	2	3
ENSG00000073150	208	107	124
ENSG00000073169	506	258	288
ENSG00000073282	40	18	29
ENSG00000073331	191	135	144
ENSG00000073350	3595	1993	2274
ENSG00000073417	1678	920	968
ENSG00000073464	199	112	124
ENSG00000073536	611	371	439
ENSG00000073578	9834	5332	5965
ENSG00000073584	41	26	29
ENSG00000073598	0	2	1
ENSG00000073605	9	5	2
ENSG00000073614	634	399	419
ENSG00000073670	34	16	26
ENSG00000073711	740	365	438
ENSG00000073712	2879	1587	1792
ENSG00000073734	0	0	1
ENSG00000073737	1	1	2
ENSG00000073754	0	0	0
ENSG00000073756	271	113	157
ENSG00000073792	702	393	438
ENSG00000073803	310	152	188
ENSG00000073849	58	27	26
ENSG00000073861	0	0	0
ENSG00000073905	333	222	257
ENSG00000073910	21	8	10
ENSG00000073921	8383	4446	5090
ENSG00000073969	1847	1022	1145
ENSG00000074047	1099	641	791
ENSG00000074054	2321	1367	1485
ENSG00000074071	3894	2027	2370
ENSG00000074181	102	70	69
ENSG00000074201	4944	2615	2868
ENSG00000074211	7	6	10
ENSG00000074219	797	393	457
ENSG00000074266	2151	1143	1368
ENSG00000074276	16	14	11
ENSG00000074317	0	0	0
ENSG00000074319	1673	898	979
ENSG00000074356	1030	586	672
ENSG00000074370	661	356	453
ENSG00000074410	152	72	102
ENSG00000074416	7214	3987	4535
ENSG00000074527	1900	1152	1224
ENSG00000074582	598	328	385
ENSG00000074590	940	496	644
ENSG00000074603	1142	649	767
ENSG00000074621	111	55	41
ENSG00000074657	984	580	641
ENSG00000074660	17	11	2
ENSG00000074695	7707	4044	4579
ENSG00000074696	4413	2350	2872
ENSG00000074706	0	2	1
ENSG00000074755	1259	736	915
ENSG00000074771	0	0	0
ENSG00000074800	80161	42147	49400
ENSG00000074803	1	0	0
ENSG00000074842	4012	2248	2532
ENSG00000074855	643	391	433
ENSG00000074935	326	161	210
ENSG00000074964	903	555	591
ENSG00000074966	9	2	3
ENSG00000075035	0	0	0
ENSG00000075043	192	111	123
ENSG00000075073	2	0	2
ENSG00000075089	999	556	627
ENSG00000075131	426	249	249
ENSG00000075142	2782	1454	1722
ENSG00000075151	4235	2156	2475
ENSG00000075188	1504	762	918
ENSG00000075213	175	75	82
ENSG00000075218	1501	820	1008
ENSG00000075223	1653	883	1021
ENSG00000075234	1113	571	701
ENSG00000075239	3088	1752	1905
ENSG00000075240	525	279	299
ENSG00000075275	2277	1425	1610
ENSG00000075290	0	0	1
ENSG00000075292	3321	1485	1700
ENSG00000075303	1266	719	775
ENSG00000075336	530	266	294
ENSG00000075340	2	0	0
ENSG00000075388	0	0	1
ENSG00000075391	1572	841	1025
ENSG00000075399	229	166	159
ENSG00000075407	829	389	481
ENSG00000075413	2035	1073	1166
ENSG00000075415	21412	11552	13275
ENSG00000075420	1875	1009	1172
ENSG00000075426	4910	2858	3237
ENSG00000075429	0	0	0
ENSG00000075461	2	1	2
ENSG00000075539	681	380	459
ENSG00000075568	2189	1302	1524
ENSG00000075618	26412	14258	16414
ENSG00000075624	110338	58123	68095
ENSG00000075643	1161	562	709
ENSG00000075651	554	317	366
ENSG00000075673	0	0	0
ENSG00000075702	737	417	486
ENSG00000075711	2122	1231	1244
ENSG00000075785	7804	4164	4655
ENSG00000075790	1727	923	1101
ENSG00000075826	36	17	16
ENSG00000075856	2559	1390	1683
ENSG00000075884	0	0	0
ENSG00000075886	4	1	1
ENSG00000075891	0	0	1
ENSG00000075914	714	337	387
ENSG00000075945	707	426	518
ENSG00000075975	1388	667	800
ENSG00000076003	6498	3675	4121
ENSG00000076043	723	358	367
ENSG00000076053	694	374	417
ENSG00000076067	2674	1433	1697
ENSG00000076108	3730	2137	2362
ENSG00000076201	2085	1192	1468
ENSG00000076242	1901	993	1147
ENSG00000076248	5260	2702	3135
ENSG00000076258	10	1	2
ENSG00000076321	813	407	530
ENSG00000076344	85	43	64
ENSG00000076351	301	166	183
ENSG00000076356	1996	1074	1345
ENSG00000076382	2129	1231	1391
ENSG00000076513	2014	1198	1296
ENSG00000076554	2002	909	1175
ENSG00000076555	736	492	560
ENSG00000076604	1772	946	1061
ENSG00000076641	8	1	7
ENSG00000076650	381	163	235
ENSG00000076662	0	0	0
ENSG00000076685	1687	992	1127
ENSG00000076706	3286	1798	2083
ENSG00000076716	0	0	0
ENSG00000076770	1596	761	1012
ENSG00000076826	207	126	154
ENSG00000076864	1069	596	675
ENSG00000076924	1786	955	1139
ENSG00000076928	2482	1264	1538
ENSG00000076944	634	372	389
ENSG00000076984	1290	673	737
ENSG00000077009	0	0	0
ENSG00000077044	1221	742	779
ENSG00000077063	5	1	3
ENSG00000077080	0	0	3
ENSG00000077092	7	3	3
ENSG00000077097	6244	3069	3552
ENSG00000077147	4009	2255	2511
ENSG00000077150	3431	1973	2143
ENSG00000077152	2191	1136	1377
ENSG00000077157	1339	787	1018
ENSG00000077232	2365	1182	1376
ENSG00000077235	2383	1316	1559
ENSG00000077238	1266	642	763
ENSG00000077254	2378	1315	1525
ENSG00000077264	0	0	0
ENSG00000077274	2	0	0
ENSG00000077279	0	0	0
ENSG00000077312	1612	799	871
ENSG00000077327	0	0	0
ENSG00000077348	760	377	449
ENSG00000077380	1912	1025	1147
ENSG00000077420	2	0	0
ENSG00000077454	182	92	96
ENSG00000077458	931	466	585
ENSG00000077463	410	224	263
ENSG00000077498	0	0	0
ENSG00000077514	2965	1648	1882
ENSG00000077522	1	0	0
ENSG00000077549	5145	2781	2970
ENSG00000077585	224	126	163
ENSG00000077616	57	18	23
ENSG00000077684	1651	913	1026
ENSG00000077713	690	418	399
ENSG00000077721	4371	2160	2779
ENSG00000077782	1182	687	712
ENSG00000077800	2	1	0
ENSG00000077935	17	4	2
ENSG00000077942	25319	14294	16685
ENSG00000077943	0	0	0
ENSG00000077984	0	3	1
ENSG00000078018	0	0	0
ENSG00000078043	466	233	315
ENSG00000078053	0	0	0
ENSG00000078061	3335	1754	1926
ENSG00000078070	646	407	419
ENSG00000078081	8	4	5
ENSG00000078098	51	30	19
ENSG00000078114	243	134	148
ENSG00000078124	1323	708	781
ENSG00000078140	2268	1275	1392
ENSG00000078142	887	479	527
ENSG00000078177	251	113	155
ENSG00000078237	17	15	6
ENSG00000078246	1500	860	1005
ENSG00000078269	858	471	546
ENSG00000078295	0	0	0
ENSG00000078304	3156	1578	1772
ENSG00000078319	301	173	190
ENSG00000078328	0	1	0
ENSG00000078369	10437	5583	6805
ENSG00000078399	93	61	65
ENSG00000078401	1177	598	746
ENSG00000078403	1071	699	694
ENSG00000078487	66	32	42
ENSG00000078549	0	0	0
ENSG00000078579	0	0	0
ENSG00000078589	1	1	0
ENSG00000078596	0	0	0
ENSG00000078618	6028	3366	3824
ENSG00000078668	3435	1852	2169
ENSG00000078674	2120	990	1299
ENSG00000078687	14	14	12
ENSG00000078699	978	629	645
ENSG00000078725	0	0	0
ENSG00000078747	2925	1721	1908
ENSG00000078795	3	2	2
ENSG00000078804	253	178	182
ENSG00000078808	6337	3418	3889
ENSG00000078814	12	5	2
ENSG00000078898	0	0	0
ENSG00000078900	238	120	188
ENSG00000078902	418	219	250
ENSG00000078967	327	181	209
ENSG00000079101	0	1	0
ENSG00000079102	0	1	0
ENSG00000079112	1	1	2
ENSG00000079134	1179	590	653
ENSG00000079150	346	176	221
ENSG00000079156	45	28	38
ENSG00000079215	1	0	1
ENSG00000079246	13685	7235	8703
ENSG00000079257	1691	819	944
ENSG00000079263	2	0	0
ENSG00000079277	692	343	411
ENSG00000079308	607	316	397
ENSG00000079313	613	362	449
ENSG00000079332	7521	4053	4627
ENSG00000079335	127	98	109
ENSG00000079337	213	120	119
ENSG00000079385	14	4	7
ENSG00000079387	1543	848	974
ENSG00000079393	6	2	3
ENSG00000079432	1887	1023	1242
ENSG00000079435	524	283	307
ENSG00000079459	6202	3305	3811
ENSG00000079462	426	187	268
ENSG00000079482	437	254	284
ENSG00000079557	0	0	0
ENSG00000079616	3361	1725	2079
ENSG00000079689	0	0	0
ENSG00000079691	1988	1074	1172
ENSG00000079739	3666	1839	2129
ENSG00000079785	5122	2706	2992
ENSG00000079805	3098	1647	1894
ENSG00000079819	1982	1082	1333
ENSG00000079841	9	5	11
ENSG00000079931	6	4	9
ENSG00000079950	830	465	510
ENSG00000079974	297	166	199
ENSG00000079999	1348	674	811
ENSG00000080007	1	1	1
ENSG00000080031	166	63	111
ENSG00000080166	0	0	0
ENSG00000080189	1597	871	1029
ENSG00000080200	459	239	289
ENSG00000080224	0	1	0
ENSG00000080293	4	10	3
ENSG00000080298	136	80	83
ENSG00000080345	1934	818	1018
ENSG00000080371	1560	859	917
ENSG00000080493	0	0	0
ENSG00000080503	3074	1861	1983
ENSG00000080511	0	0	0
ENSG00000080546	396	179	235
ENSG00000080561	317	191	198
ENSG00000080572	0	0	1
ENSG00000080573	43	33	27
ENSG00000080603	84	44	59
ENSG00000080608	1759	777	943
ENSG00000080618	0	0	0
ENSG00000080644	22	20	24
ENSG00000080709	0	0	0
ENSG00000080802	918	460	544
ENSG00000080815	1752	982	1154
ENSG00000080819	757	441	522
ENSG00000080822	1031	562	662
ENSG00000080823	182	109	121
ENSG00000080824	28748	14276	15829
ENSG00000080839	1564	846	1084
ENSG00000080845	1290	732	798
ENSG00000080854	187	148	192
ENSG00000080910	0	0	0
ENSG00000080947	63	29	31
ENSG00000080986	1864	940	1074
ENSG00000081014	1469	820	896
ENSG00000081019	830	496	510
ENSG00000081026	226	129	177
ENSG00000081041	64	51	65
ENSG00000081051	0	0	0
ENSG00000081052	1215	640	692
ENSG00000081059	5	3	5
ENSG00000081087	588	345	371
ENSG00000081138	0	0	0
ENSG00000081148	0	0	0
ENSG00000081154	5935	3085	3516
ENSG00000081177	572	273	364
ENSG00000081181	7	2	7
ENSG00000081189	0	0	0
ENSG00000081237	0	0	0
ENSG00000081248	0	0	0
ENSG00000081277	4	2	2
ENSG00000081307	1054	564	627
ENSG00000081320	603	345	381
ENSG00000081377	667	355	409
ENSG00000081386	327	192	212
ENSG00000081479	1	0	0
ENSG00000081665	150	64	79
ENSG00000081692	109	47	41
ENSG00000081721	1336	628	762
ENSG00000081760	1218	658	769
ENSG00000081791	2026	1040	1384
ENSG00000081800	0	0	0
ENSG00000081803	19	18	14
ENSG00000081818	7	3	2
ENSG00000081842.13	0	0	0
ENSG00000081853	6	1	0
ENSG00000081870	1424	722	827
ENSG00000081913	1014	546	691
ENSG00000081923	85	48	60
ENSG00000081985	6	2	4
ENSG00000082014	635	362	364
ENSG00000082068	2796	1380	1651
ENSG00000082074	4	5	5
ENSG00000082126	0	1	0
ENSG00000082146	393	165	255
ENSG00000082153	12030	6571	7340
ENSG00000082175	0	0	0
ENSG00000082196	15	3	5
ENSG00000082212	1534	779	855
ENSG00000082213	3662	1996	2507
ENSG00000082258	541	301	341
ENSG00000082269	416	196	214
ENSG00000082293	0	0	0
ENSG00000082397	136	70	80
ENSG00000082438	509	280	354
ENSG00000082458	1323	754	877
ENSG00000082482	1	0	0
ENSG00000082497	185	98	101
ENSG00000082512	950	477	607
ENSG00000082515	1500	734	834
ENSG00000082516	2367	1291	1464
ENSG00000082556	0	0	0
ENSG00000082641	5336	2982	3505
ENSG00000082684	0	0	0
ENSG00000082701	3335	1843	2126
ENSG00000082781	5806	3297	3593
ENSG00000082805	2006	1253	1426
ENSG00000082898	14385	7691	8808
ENSG00000082929	0	0	0
ENSG00000082996	1108	583	705
ENSG00000083067	0	0	1
ENSG00000083093	722	366	493
ENSG00000083097	192	105	152
ENSG00000083099	671	376	382
ENSG00000083123	788	358	469
ENSG00000083168	1166	737	809
ENSG00000083223	908	468	579
ENSG00000083290	837	477	595
ENSG00000083307	11	8	10
ENSG00000083312	11645	6410	7293
ENSG00000083444	5430	2865	3477
ENSG00000083454	107	47	58
ENSG00000083457	406	177	230
ENSG00000083520	3725	1929	2158
ENSG00000083535	871	417	473
ENSG00000083544	1043	492	625
ENSG00000083622	0	0	0
ENSG00000083635	321	206	222
ENSG00000083642	1980	1033	1181
ENSG00000083720	11648	6374	7198
ENSG00000083750	332	189	223
ENSG00000083782	0	0	0
ENSG00000083799	765	411	507
ENSG00000083807	163	57	95
ENSG00000083812	245	170	177
ENSG00000083814	1	2	0
ENSG00000083817	168	111	95
ENSG00000083828	224	119	136
ENSG00000083838	73	45	47
ENSG00000083844	550	266	366
ENSG00000083845	13577	7062	7915
ENSG00000083857	3551	2256	2465
ENSG00000083896	1	1	0
ENSG00000083937	3589	1983	2195
ENSG00000084070	866	441	537
ENSG00000084072	1800	1054	1213
ENSG00000084073	3166	1653	2040
ENSG00000084090	7414	3902	4641
ENSG00000084092	803	430	492
ENSG00000084093	1151	642	724
ENSG00000084110	18	12	8
ENSG00000084112	1490	849	914
ENSG00000084207	22062	11470	13714
ENSG00000084234	27689	15755	17664
ENSG00000084444	140	76	90
ENSG00000084453	0	0	0
ENSG00000084463	3337	1786	2110
ENSG00000084623	8044	4285	4706
ENSG00000084628	14	5	8
ENSG00000084636	613	409	433
ENSG00000084652	3884	1998	2379
ENSG00000084674	0	1	1
ENSG00000084676	513	285	354
ENSG00000084693	1383	703	817
ENSG00000084710	373	192	185
ENSG00000084731	184	110	106
ENSG00000084733	4661	2618	2965
ENSG00000084734	0	0	0
ENSG00000084754	9723	5367	5985
ENSG00000084764	191	91	123
ENSG00000084774	3093	1802	2110
ENSG00000085063	5649	2995	3395
ENSG00000085117	813	436	518
ENSG00000085185	181	111	89
ENSG00000085224	2206	879	1114
ENSG00000085231	566	249	295
ENSG00000085265	0	0	0
ENSG00000085274	763	383	499
ENSG00000085276	799	422	461
ENSG00000085365	1000	552	600
ENSG00000085377	1483	826	911
ENSG00000085382	251	140	167
ENSG00000085415	1744	978	1054
ENSG00000085433	799	460	490
ENSG00000085449	1131	585	687
ENSG00000085465	95	66	61
ENSG00000085491	4288	2462	2581
ENSG00000085511	602	360	396
ENSG00000085514	19	13	7
ENSG00000085552	0	1	0
ENSG00000085563	1	1	0
ENSG00000085644	446	247	297
ENSG00000085662	15393	7731	8398
ENSG00000085719	2976	1693	2142
ENSG00000085721	2161	1184	1317
ENSG00000085733	7372	3968	4550
ENSG00000085741	10	15	12
ENSG00000085760	2478	1277	1411
ENSG00000085788	1562	826	974
ENSG00000085831	118	67	59
ENSG00000085832	1561	778	956
ENSG00000085840	2240	1257	1379
ENSG00000085871	963	545	673
ENSG00000085872	1543	823	988
ENSG00000085978	918	506	634
ENSG00000085982	674	414	456
ENSG00000085998	2622	1449	1660
ENSG00000085999	418	274	295
ENSG00000086015	2143	1164	1372
ENSG00000086061	8680	4444	4999
ENSG00000086062	10911	5907	7023
ENSG00000086065	2956	1432	1673
ENSG00000086102	1876	1106	1277
ENSG00000086159	1	0	2
ENSG00000086189	1713	889	1110
ENSG00000086200	1614	869	1020
ENSG00000086205	0	0	3
ENSG00000086232	11672	6352	7048
ENSG00000086288	0	0	0
ENSG00000086289	1520	813	911
ENSG00000086300	933	504	586
ENSG00000086475	2660	1331	1547
ENSG00000086504	2040	988	1140
ENSG00000086506	0	0	0
ENSG00000086544	288	171	186
ENSG00000086548	0	0	1
ENSG00000086570	3	0	1
ENSG00000086589	1286	718	779
ENSG00000086598	8838	4713	5499
ENSG00000086619	379	208	236
ENSG00000086666	2225	1173	1337
ENSG00000086696	0	0	0
ENSG00000086712	2222	1142	1294
ENSG00000086717	94	44	80
ENSG00000086730	26	15	7
ENSG00000086758	18015	10940	12806
ENSG00000086827	1304	652	820
ENSG00000086848	355	182	187
ENSG00000086967	0	0	0
ENSG00000086991	0	1	1
ENSG00000087008	212	126	127
ENSG00000087053	4621	2451	2765
ENSG00000087074	1151	666	762
ENSG00000087076	2	1	4
ENSG00000087077	4761	2682	2999
ENSG00000087085	0	0	0
ENSG00000087086	24549	12458	14310
ENSG00000087087	4735	2639	3120
ENSG00000087088	831	403	456
ENSG00000087095	398	207	209
ENSG00000087111	1758	1005	1153
ENSG00000087116	2	0	0
ENSG00000087128	0	0	0
ENSG00000087152	1521	909	978
ENSG00000087157	798	413	492
ENSG00000087191	2753	1513	1608
ENSG00000087206	1376	799	844
ENSG00000087237	1	7	11
ENSG00000087245	9	1	0
ENSG00000087250	0	0	0
ENSG00000087253	272	118	145
ENSG00000087258	217	140	119
ENSG00000087263	1755	947	1052
ENSG00000087266	1114	569	690
ENSG00000087269	1048	605	708
ENSG00000087274	2904	1591	1893
ENSG00000087299	1015	560	618
ENSG00000087301	363	201	239
ENSG00000087302	4287	2316	2510
ENSG00000087303	10	4	2
ENSG00000087338	1543	872	950
ENSG00000087365	11974	6417	7395
ENSG00000087448	1198	652	761
ENSG00000087460	45534	24108	27216
ENSG00000087470	3507	1829	2103
ENSG00000087494	3	2	1
ENSG00000087495	0	3	1
ENSG00000087502	2048	1110	1272
ENSG00000087510	797	469	477
ENSG00000087586	4330	2204	2719
ENSG00000087589	0	0	0
ENSG00000087842	1539	829	881
ENSG00000087884	207	65	107
ENSG00000087903	262	146	168
ENSG00000087995	1193	648	813
ENSG00000088002	17	8	12
ENSG00000088035	652	342	385
ENSG00000088038	1185	610	711
ENSG00000088053	3	2	2
ENSG00000088179	1050	481	533
ENSG00000088205	4998	2676	3071
ENSG00000088247	5335	2868	3415
ENSG00000088256	1553	912	908
ENSG00000088280	548	315	344
ENSG00000088298	1062	553	620
ENSG00000088305	377	217	228
ENSG00000088320	0	0	0
ENSG00000088325	14134	8015	9230
ENSG00000088340	22	10	9
ENSG00000088356	852	434	497
ENSG00000088367	6072	3419	3925
ENSG00000088386	0	0	0
ENSG00000088387	2168	1224	1341
ENSG00000088448	2729	1479	1711
ENSG00000088451	776	356	407
ENSG00000088538	91	56	48
ENSG00000088543	523	259	347
ENSG00000088682	1607	837	1008
ENSG00000088726	38	26	35
ENSG00000088727	125	94	71
ENSG00000088756	611	314	417
ENSG00000088766	1280	710	837
ENSG00000088782	0	0	0
ENSG00000088808	512	293	351
ENSG00000088812	1245	646	830
ENSG00000088826	1531	809	865
ENSG00000088827	14	5	6
ENSG00000088832	4748	2450	2669
ENSG00000088833	1637	778	1082
ENSG00000088836	261	103	150
ENSG00000088854	14	12	5
ENSG00000088876	252	134	142
ENSG00000088881	1	5	2
ENSG00000088882	0	0	0
ENSG00000088888	2206	1278	1481
ENSG00000088899	127	56	80
ENSG00000088926	0	0	0
ENSG00000088930	2927	1606	1982
ENSG00000088970	349	150	210
ENSG00000088986	6956	3619	4164
ENSG00000088992	36	18	24
ENSG00000089006	1673	788	985
ENSG00000089009	29893	15220	17403
ENSG00000089012	0	0	0
ENSG00000089022	1104	527	654
ENSG00000089041	0	0	0
ENSG00000089048	416	176	272
ENSG00000089050	1039	603	641
ENSG00000089053	6623	3569	4199
ENSG00000089057	763	422	584
ENSG00000089060	1985	1115	1212
ENSG00000089063	2222	1099	1414
ENSG00000089091	56	23	32
ENSG00000089094	1589	891	1024
ENSG00000089101	4	1	1
ENSG00000089116	4	3	4
ENSG00000089123	193	100	135
ENSG00000089127	1445	691	885
ENSG00000089154	8345	5031	5692
ENSG00000089157	60075	30838	36291
ENSG00000089159	4157	2270	2636
ENSG00000089163	37	11	24
ENSG00000089169	0	0	0
ENSG00000089177	647	349	361
ENSG00000089195	843	469	512
ENSG00000089199	0	0	0
ENSG00000089220	10895	5972	6988
ENSG00000089225	0	0	0
ENSG00000089234	992	513	635
ENSG00000089248	4453	2247	2615
ENSG00000089250	0	1	0
ENSG00000089280	11023	5943	6831
ENSG00000089289	1197	603	767
ENSG00000089327	1707	792	1018
ENSG00000089335	885	421	491
ENSG00000089351	1230	648	770
ENSG00000089356	11	3	6
ENSG00000089472	0	0	1
ENSG00000089486	1524	839	957
ENSG00000089505	120	58	53
ENSG00000089558	58	40	26
ENSG00000089597	9109	5152	5912
ENSG00000089639	726	415	441
ENSG00000089682	587	300	349
ENSG00000089685	1030	582	671
ENSG00000089692	8	0	1
ENSG00000089693	4068	2069	2339
ENSG00000089723	94	50	63
ENSG00000089737	3897	2172	2475
ENSG00000089775	343	165	254
ENSG00000089818	393	199	199
ENSG00000089820	31	21	27
ENSG00000089847	28	10	24
ENSG00000089876	1307	671	742
ENSG00000089902	2125	1325	1485
ENSG00000089916	837	445	559
ENSG00000090006	3051	1809	2130
ENSG00000090013	2699	1494	1624
ENSG00000090020	829	438	500
ENSG00000090054	2105	1144	1319
ENSG00000090060	5264	2747	2964
ENSG00000090061	304	151	173
ENSG00000090097	342	195	207
ENSG00000090104	0	0	0
ENSG00000090238	286	162	178
ENSG00000090263	725	343	386
ENSG00000090266	682	291	330
ENSG00000090273	5657	2721	3078
ENSG00000090316	1480	733	851
ENSG00000090339	1093	626	732
ENSG00000090372	1541	872	987
ENSG00000090376	61	43	43
ENSG00000090382	0	0	0
ENSG00000090402	0	0	0
ENSG00000090432	1048	537	642
ENSG00000090447	1083	632	728
ENSG00000090470	965	475	591
ENSG00000090487	2339	1285	1448
ENSG00000090512	0	1	0
ENSG00000090520	831	444	511
ENSG00000090530	2134	1118	1288
ENSG00000090534	1	0	1
ENSG00000090539	4	0	2
ENSG00000090554	1	0	0
ENSG00000090565	1339	796	896
ENSG00000090581	514	269	307
ENSG00000090612	339	166	186
ENSG00000090615	3609	2114	2513
ENSG00000090621	4828	2731	3038
ENSG00000090659	0	0	1
ENSG00000090661	201	112	116
ENSG00000090674	639	356	432
ENSG00000090686	3327	1749	1985
ENSG00000090776	262	130	180
ENSG00000090857	656	446	519
ENSG00000090861	6854	3651	4177
ENSG00000090863	3582	2079	2499
ENSG00000090889	2722	1588	1739
ENSG00000090905	1909	1013	1150
ENSG00000090924	725	359	452
ENSG00000090932	115	79	51
ENSG00000090971	143	90	100
ENSG00000090975	643	359	425
ENSG00000090989	530	324	365
ENSG00000091009	1337	606	764
ENSG00000091010	2	0	0
ENSG00000091039	2120	1149	1384
ENSG00000091073	562	279	391
ENSG00000091106	14	5	2
ENSG00000091127	1961	1038	1185
ENSG00000091128	0	0	0
ENSG00000091129	2	0	1
ENSG00000091136	4592	2600	3009
ENSG00000091137	0	2	0
ENSG00000091138	0	0	0
ENSG00000091140	3692	1918	2329
ENSG00000091157	317	177	218
ENSG00000091164	1604	899	997
ENSG00000091181	0	0	0
ENSG00000091262	15	7	3
ENSG00000091317	1107	649	728
ENSG00000091409	2408	1362	1458
ENSG00000091428	1	0	0
ENSG00000091436	1480	898	958
ENSG00000091482	0	0	0
ENSG00000091483	7835	4035	4596
ENSG00000091490	1	2	2
ENSG00000091513	0	0	0
ENSG00000091527	6218	3395	3878
ENSG00000091536	1	1	0
ENSG00000091542	1499	883	933
ENSG00000091583	0	0	0
ENSG00000091592	143	64	72
ENSG00000091622	1088	623	714
ENSG00000091640	853	470	530
ENSG00000091651	1100	555	687
ENSG00000091656	0	1	1
ENSG00000091664	0	0	0
ENSG00000091704	0	2	0
ENSG00000091732	792	452	483
ENSG00000091831	91	26	37
ENSG00000091844	15	11	11
ENSG00000091879	0	0	0
ENSG00000091947	583	352	364
ENSG00000091972	0	0	0
ENSG00000091986	1556	909	1050
ENSG00000092009	0	0	0
ENSG00000092010	3509	1778	2164
ENSG00000092020	238	86	132
ENSG00000092036	240	129	139
ENSG00000092051	0	0	0
ENSG00000092054	0	0	0
ENSG00000092067	0	0	3
ENSG00000092068	69	30	42
ENSG00000092094	417	197	263
ENSG00000092096	0	0	0
ENSG00000092098	247	144	154
ENSG00000092108	1098	550	584
ENSG00000092140	664	356	436
ENSG00000092148	3483	1955	2210
ENSG00000092199	26225	13880	15892
ENSG00000092200	21	5	6
ENSG00000092201	7760	4153	4890
ENSG00000092203	1461	730	828
ENSG00000092208	444	178	207
ENSG00000092295	689	362	431
ENSG00000092330	820	432	493
ENSG00000092345	0	2	1
ENSG00000092377	0	0	1
ENSG00000092421	0	0	0
ENSG00000092439	3933	1973	2393
ENSG00000092445	2972	1657	1822
ENSG00000092470	4176	2290	2390
ENSG00000092529	0	0	0
ENSG00000092531	399	230	255
ENSG00000092607	0	1	3
ENSG00000092621	2926	1621	1739
ENSG00000092758	921	478	561
ENSG00000092820	10108	5660	6609
ENSG00000092841	8209	4258	4505
ENSG00000092847	1585	900	1010
ENSG00000092850	1	0	1
ENSG00000092853	1449	787	902
ENSG00000092871	226	132	118
ENSG00000092929	5662	3151	3781
ENSG00000092931	476	273	328
ENSG00000092964	2938	1565	1760
ENSG00000092969	1001	600	653
ENSG00000092978	646	318	420
ENSG00000093000	3236	1650	1930
ENSG00000093009	1066	564	715
ENSG00000093010	1085	602	657
ENSG00000093072	2	1	1
ENSG00000093100	4	3	5
ENSG00000093134	0	0	0
[truncated: 58,881 more rows]

## Sheet: SP 
	aup1	aup2	aup3
ENSG00000000003	1083	1109	983
ENSG00000000005	0	0	0
ENSG00000000419	2005	2042	2007
ENSG00000000457	260	229	202
ENSG00000000460	699	773	666
ENSG00000000938	3	0	0
ENSG00000000971	32	33	44
ENSG00000001036	2705	3185	2930
ENSG00000001084	1350	1376	1243
ENSG00000001167	1077	1162	944
ENSG00000001460	360	343	354
ENSG00000001461	1372	1475	1330
ENSG00000001497	4714	4647	4011
ENSG00000001561	0	0	0
ENSG00000001617	328	391	314
ENSG00000001626	9	14	8
ENSG00000001629	1527	1627	1434
ENSG00000001630	177	235	202
ENSG00000001631	104	149	91
ENSG00000002016	138	121	133
ENSG00000002079	2	4	3
ENSG00000002330	54	87	79
ENSG00000002549	1067	1127	968
ENSG00000002586	5	9	10
ENSG00000002586_PAR_Y	335	393	336
ENSG00000002587	0	2	1
ENSG00000002726	0	0	0
ENSG00000002745	2	0	3
ENSG00000002746	280	275	223
ENSG00000002822	999	1009	928
ENSG00000002834	7341	7337	6751
ENSG00000002919	507	589	487
ENSG00000002933	0	0	0
ENSG00000003056.3	1792	1776	1602
ENSG00000003096	1473	1642	1454
ENSG00000003137	415	404	391
ENSG00000003147	0	0	0
ENSG00000003249	226	259	283
ENSG00000003393	573	554	518
ENSG00000003400	206	236	213
ENSG00000003402	691	726	661
ENSG00000003436	889	1136	1027
ENSG00000003509	291	297	297
ENSG00000003756	806	834	753
ENSG00000003987	38	23	15
ENSG00000003989	878	1308	1180
ENSG00000004059	2123	2369	2147
ENSG00000004139	251	237	187
ENSG00000004142	3431	3440	3139
ENSG00000004399	4625	4975	4475
ENSG00000004455	7226	7371	6934
ENSG00000004468	0	0	0
ENSG00000004478	2720	2924	2531
ENSG00000004487	5393	5902	5642
ENSG00000004534	1607	1778	1561
ENSG00000004660	549	622	577
ENSG00000004700	856	869	832
ENSG00000004766	628	731	635
ENSG00000004776	0	4	2
ENSG00000004777	58	77	53
ENSG00000004779	1388	1403	1355
ENSG00000004799	1440	1285	1195
ENSG00000004809	0	0	0
ENSG00000004838	19	32	42
ENSG00000004846	0	0	0
ENSG00000004848	36	21	25
ENSG00000004864	2407	2610	2363
ENSG00000004866	826	941	897
ENSG00000004897	2808	3195	2914
ENSG00000004939	2	0	0
ENSG00000004948	2	0	0
ENSG00000004961	2213	2208	2186
ENSG00000004975	1185	1242	1044
ENSG00000005001	2	2	0
ENSG00000005007	3613	3529	3133
ENSG00000005020	986	1020	875
ENSG00000005022	8741	9139	7768
ENSG00000005059	581	538	550
ENSG00000005073	778	869	769
ENSG00000005075	1072	1272	1079
ENSG00000005100	1780	1829	1688
ENSG00000005102	67	63	66
ENSG00000005108	0	0	0
ENSG00000005156	892	879	800
ENSG00000005175	1670	1737	1513
ENSG00000005187	141	146	119
ENSG00000005189	398	412	347
ENSG00000005194	1925	2137	1922
ENSG00000005206	331	384	329
ENSG00000005238	234	256	227
ENSG00000005243	134	124	117
ENSG00000005249	2	0	1
ENSG00000005302	1186	1313	1204
ENSG00000005339	2892	2986	2572
ENSG00000005379	0	0	0
ENSG00000005381	0	0	0
ENSG00000005421	1	4	3
ENSG00000005436	719	738	642
ENSG00000005448	538	592	512
ENSG00000005469	271	316	244
ENSG00000005471	2	0	0
ENSG00000005483	1518	1790	1438
ENSG00000005486	1130	1218	1096
ENSG00000005513	0	0	0
ENSG00000005700	2002	2033	1746
ENSG00000005801	598	632	479
ENSG00000005810	2936	3164	2747
ENSG00000005812	1274	1694	1458
ENSG00000005844	0	0	0
ENSG00000005882	742	727	711
ENSG00000005884	5669	5651	4799
ENSG00000005889	1286	1400	1174
ENSG00000005893	3241	3425	3051
ENSG00000005961	72	75	68
ENSG00000005981	0	0	0
ENSG00000006007	3197	3247	3314
ENSG00000006015	669	575	529
ENSG00000006016	183	247	218
ENSG00000006025	162	181	167
ENSG00000006042	0	0	0
ENSG00000006047	218	252	268
ENSG00000006059	0	0	0
ENSG00000006062	623	716	671
ENSG00000006071	0	4	5
ENSG00000006116	1	3	2
ENSG00000006118	909	1052	922
ENSG00000006125	6448	6912	6103
ENSG00000006128	0	0	0
ENSG00000006194	870	979	864
ENSG00000006210	1	5	6
ENSG00000006282	1062	1173	1047
ENSG00000006283	55	87	57
ENSG00000006327	3659	3692	3436
ENSG00000006377	0	0	0
ENSG00000006432	1176	1184	1072
ENSG00000006451	1696	2086	1850
ENSG00000006453	1605	1643	1573
ENSG00000006459	151	207	176
ENSG00000006468	206	196	207
ENSG00000006530	837	885	809
ENSG00000006534	5601	5399	4676
ENSG00000006555	0	0	0
ENSG00000006576	826	884	797
ENSG00000006606	48	71	48
ENSG00000006607	1408	1541	1401
ENSG00000006611	90	143	112
ENSG00000006625	372	396	375
ENSG00000006634	930	1045	1048
ENSG00000006638	342	386	335
ENSG00000006652	1420	1416	1350
ENSG00000006659	0	0	0
ENSG00000006695	588	693	558
ENSG00000006704	1595	1753	1582
ENSG00000006712	1160	1107	996
ENSG00000006715	1090	1160	1037
ENSG00000006740	29	10	8
ENSG00000006744	2313	2322	2202
ENSG00000006747	1430	1445	1315
ENSG00000006756	263	248	175
ENSG00000006757	802	837	690
ENSG00000006788	0	0	0
ENSG00000006831	2309	2701	2368
ENSG00000006837	13	14	20
ENSG00000007001	0	0	0
ENSG00000007038	3141	3415	2927
ENSG00000007047	286	337	259
ENSG00000007062	4	0	2
ENSG00000007080	2166	2163	2004
ENSG00000007129	0	0	0
ENSG00000007168	2924	3272	2702
ENSG00000007171	0	0	0
ENSG00000007174	3	0	1
ENSG00000007202	3945	4118	3749
ENSG00000007216	2	1	0
ENSG00000007237	115	142	123
ENSG00000007255	128	159	190
ENSG00000007264	1217	1372	1262
ENSG00000007306	446	474	437
ENSG00000007312	0	1	0
ENSG00000007314	94	87	80
ENSG00000007341	373	394	327
ENSG00000007350	0	1	0
ENSG00000007372	223	284	227
ENSG00000007376	931	1095	1017
ENSG00000007384	472	474	431
ENSG00000007392	503	583	523
ENSG00000007402	6	4	4
ENSG00000007516	95	89	65
ENSG00000007520	1164	1197	1033
ENSG00000007541	836	680	724
ENSG00000007545	392	437	342
ENSG00000007866	1216	1303	1180
ENSG00000007908	0	1	0
ENSG00000007923	2308	2405	2194
ENSG00000007933	0	0	0
ENSG00000007944	224	262	262
ENSG00000007952	12	15	9
ENSG00000007968	855	1010	865
ENSG00000008018	3659	3620	3392
ENSG00000008056	0	0	0
ENSG00000008083	870	854	853
ENSG00000008086	886	1058	780
ENSG00000008118	1	0	0
ENSG00000008128	2	6	6
ENSG00000008130	3435	3431	3151
ENSG00000008196	0	0	0
ENSG00000008197	0	0	0
ENSG00000008226	1	0	0
ENSG00000008256	3050	3022	2810
ENSG00000008277	105	136	94
ENSG00000008282	2514	2757	2501
ENSG00000008283	1484	1591	1357
ENSG00000008294	1703	1825	1574
ENSG00000008300	1178	1239	1094
ENSG00000008311	2	0	0
ENSG00000008323	74	82	58
ENSG00000008324	324	380	316
ENSG00000008382	68	85	75
ENSG00000008394	2402	2230	2172
ENSG00000008405	1382	1337	1237
ENSG00000008438	0	0	0
ENSG00000008441	112	101	83
ENSG00000008513	2124	2156	1965
ENSG00000008516	3	1	1
ENSG00000008517	1256	1293	1128
ENSG00000008710	1518	1597	1396
ENSG00000008735	41	40	30
ENSG00000008838	1708	1743	1518
ENSG00000008853	568	721	637
ENSG00000008869	553	670	549
ENSG00000008952	4543	5026	4333
ENSG00000008988	8669	9060	8187
ENSG00000009307	23880	25118	23100
ENSG00000009335	4740	4988	4759
ENSG00000009413	665	678	551
ENSG00000009694	11	17	9
ENSG00000009709	0	0	0
ENSG00000009724	7	19	9
ENSG00000009765	0	0	0
ENSG00000009780	207	250	222
ENSG00000009790	0	1	0
ENSG00000009830	799	684	698
ENSG00000009844	2667	2625	2495
ENSG00000009950	101	122	123
ENSG00000009954	5932	6949	6066
ENSG00000010017	1703	1726	1694
ENSG00000010030	14	18	17
ENSG00000010072	849	969	900
ENSG00000010165	2359	2334	2044
ENSG00000010219	2	13	4
ENSG00000010244	3009	3373	3084
ENSG00000010256	10654	10909	10110
ENSG00000010270	860	847	835
ENSG00000010278	2982	3570	3404
ENSG00000010282	0	0	0
ENSG00000010292	5446	6120	5272
ENSG00000010295	7	3	6
ENSG00000010310	23	24	15
ENSG00000010318	86	101	72
ENSG00000010319	65	73	69
ENSG00000010322	1449	1582	1318
ENSG00000010327	38	71	44
ENSG00000010361	22	23	17
ENSG00000010379	0	0	2
ENSG00000010404	605	601	498
ENSG00000010438	0	0	0
ENSG00000010539	454	470	420
ENSG00000010610	2	3	3
ENSG00000010626	143	143	105
ENSG00000010671	0	0	0
ENSG00000010704	999	967	906
ENSG00000010803	540	583	529
ENSG00000010810	231	272	212
ENSG00000010818	38	54	61
ENSG00000010932	1	4	0
ENSG00000011007	2017	2057	1885
ENSG00000011009	1865	1927	1915
ENSG00000011021	589	760	629
ENSG00000011028	382	415	380
ENSG00000011052	0	0	0
ENSG00000011083	17	14	18
ENSG00000011105	150	128	133
ENSG00000011114	910	1047	869
ENSG00000011132	191	201	134
ENSG00000011143	378	344	319
ENSG00000011198	1080	1156	1045
ENSG00000011201	1	0	0
ENSG00000011243	634	689	721
ENSG00000011258	465	587	599
ENSG00000011260	2190	2385	2187
ENSG00000011275	2029	2150	1831
ENSG00000011295	929	895	768
ENSG00000011304	14446	15248	13970
ENSG00000011332	74	69	89
ENSG00000011347	56	50	40
ENSG00000011376	2006	1925	1766
ENSG00000011405	1168	1126	999
ENSG00000011422	614	646	624
ENSG00000011426	8156	8800	7960
ENSG00000011451	2625	2550	2322
ENSG00000011454	1469	1628	1491
ENSG00000011465	443	492	449
ENSG00000011478	476	565	501
ENSG00000011485	1919	2078	1888
ENSG00000011523	264	288	232
ENSG00000011566	1103	1232	1126
ENSG00000011590	1	1	1
ENSG00000011600	0	0	0
ENSG00000011638	94	89	77
ENSG00000011677	187	246	222
ENSG00000012048	1497	1589	1298
ENSG00000012061	667	673	647
ENSG00000012124	87	81	91
ENSG00000012171	5774	5916	5121
ENSG00000012174	2297	2364	1966
ENSG00000012211	852	1026	848
ENSG00000012223	0	0	0
ENSG00000012232	2100	2301	2020
ENSG00000012504	0	0	0
ENSG00000012660	6153	7073	6253
ENSG00000012779	75	91	64
ENSG00000012817	1	0	1
ENSG00000012822	1265	1361	1255
ENSG00000012963	1329	1415	1294
ENSG00000012983	759	817	727
ENSG00000013016	0	0	0
ENSG00000013275	1911	1887	1667
ENSG00000013288	774	759	696
ENSG00000013293	0	0	0
ENSG00000013297	3	1	1
ENSG00000013306	3490	3442	3142
ENSG00000013364	1947	2030	1811
ENSG00000013374	2250	2247	2150
ENSG00000013375	1080	1097	1010
ENSG00000013392	198	196	194
ENSG00000013441	788	939	777
ENSG00000013503	1010	970	821
ENSG00000013523	959	1143	990
ENSG00000013561	1072	999	863
ENSG00000013563	153	177	139
ENSG00000013573	1739	1779	1545
ENSG00000013583	1105	1174	1075
ENSG00000013588	15936	15495	13687
ENSG00000013619	620	809	711
ENSG00000013725	0	0	0
ENSG00000013810	2625	2701	2468
ENSG00000014123	938	1040	847
ENSG00000014138	319	325	274
ENSG00000014164	792	832	751
ENSG00000014216	3246	3369	3003
ENSG00000014257	32	32	55
ENSG00000014641	5306	5139	5016
ENSG00000014824	1841	1868	1591
ENSG00000014914	174	226	150
ENSG00000014919	1067	1071	967
ENSG00000015133	690	678	615
ENSG00000015153	533	600	603
ENSG00000015171	1365	1369	1316
ENSG00000015285	41	53	44
ENSG00000015413	14	4	8
ENSG00000015475	879	914	843
ENSG00000015479	31	25	18
ENSG00000015520	3	4	5
ENSG00000015532	646	678	526
ENSG00000015568	63	122	62
ENSG00000015592	1	0	0
ENSG00000015676	2522	2681	2393
ENSG00000016082	14	31	23
ENSG00000016391	675	674	635
ENSG00000016402	7	13	5
ENSG00000016490	0	0	0
ENSG00000016602	0	0	0
ENSG00000016864	1652	1780	1600
ENSG00000017260	2209	2415	2106
ENSG00000017427	0	0	0
ENSG00000017483	2103	2092	2047
ENSG00000017797	1520	1611	1494
ENSG00000018189	275	285	214
ENSG00000018236	0	0	0
ENSG00000018280	40	21	23
ENSG00000018408	1411	1571	1473
ENSG00000018510	2920	3314	2805
ENSG00000018607	0	0	0
ENSG00000018610	1053	1124	1004
ENSG00000018625	6	2	1
ENSG00000018699	842	882	804
ENSG00000018869	0	0	0
ENSG00000019102	4	22	7
ENSG00000019144	1429	1481	1316
ENSG00000019169	11	12	15
ENSG00000019186	7	4	4
ENSG00000019485	883	938	789
ENSG00000019505	1	4	0
ENSG00000019549	453	632	528
ENSG00000019582	0	1	0
ENSG00000019991	0	0	3
ENSG00000019995	337	358	337
ENSG00000020129	1016	1052	938
ENSG00000020181	425	439	361
ENSG00000020219	3	0	0
ENSG00000020256	861	1045	934
ENSG00000020426	399	417	342
ENSG00000020577	405	452	361
ENSG00000020633	885	938	922
ENSG00000020922	2180	2539	2262
ENSG00000021300	11	17	30
ENSG00000021355	2066	2133	1880
ENSG00000021461	0	0	0
ENSG00000021488	0	0	0
ENSG00000021574	599	664	606
ENSG00000021645	0	3	2
ENSG00000021762	2040	2205	1892
ENSG00000021776	2739	2928	2587
ENSG00000021826	22682	25707	21757
ENSG00000021852	0	0	0
ENSG00000022267	286	305	375
ENSG00000022277	1959	1925	1904
ENSG00000022355	10	9	1
ENSG00000022556	0	0	0
ENSG00000022567	1635	1814	1446
ENSG00000022840	4695	5064	4534
ENSG00000022976	211	199	172
ENSG00000023041	1180	1374	1249
ENSG00000023171	1450	1739	1701
ENSG00000023191	1779	1855	1638
ENSG00000023228	7413	7815	6829
ENSG00000023287	923	958	824
ENSG00000023318	1078	1031	937
ENSG00000023330	3238	3226	3081
ENSG00000023445	1251	1427	1251
ENSG00000023516	1153	1139	860
ENSG00000023572	784	891	734
ENSG00000023608	103	87	96
ENSG00000023697	935	963	823
ENSG00000023734	4083	4214	3844
ENSG00000023839	189	215	181
ENSG00000023892	15	10	8
ENSG00000023902	22	25	25
ENSG00000023909	1622	1537	1275
ENSG00000024048	1516	1618	1424
ENSG00000024422	3033	3273	2852
ENSG00000024526	1184	1258	1219
ENSG00000024862	143	168	160
ENSG00000025039	0	0	0
ENSG00000025156	452	472	506
ENSG00000025293	3209	3509	3108
ENSG00000025423	27	28	28
ENSG00000025434	1069	1034	967
ENSG00000025708	209	199	163
ENSG00000025770	1251	1408	1276
ENSG00000025772	1731	1810	1671
ENSG00000025796	2514	2796	2445
ENSG00000025800	3032	3232	3075
ENSG00000026025	4995	5333	4861
ENSG00000026036	25	18	16
ENSG00000026103	226	289	260
ENSG00000026297	443	502	425
ENSG00000026508	4775	5496	5149
ENSG00000026559	0	1	0
ENSG00000026652	16	18	20
ENSG00000026751	0	0	0
ENSG00000026950	740	795	751
ENSG00000027001	531	539	479
ENSG00000027075	5	5	10
ENSG00000027644	0	2	1
ENSG00000027697	925	1056	952
ENSG00000027847	824	707	641
ENSG00000027869	250	267	178
ENSG00000028116	590	577	469
ENSG00000028137	575	641	589
ENSG00000028203	1504	1561	1519
ENSG00000028277	0	1	4
ENSG00000028310	1797	1659	1549
ENSG00000028528	2144	2364	2187
ENSG00000028839	274	301	280
ENSG00000029153	634	825	747
ENSG00000029363	4921	5202	4381
ENSG00000029364	2132	2264	2030
ENSG00000029534	405	479	427
ENSG00000029559	0	0	0
ENSG00000029639	270	208	248
ENSG00000029725	1155	1221	1115
ENSG00000029993	1850	2068	1854
ENSG00000030066	12358	13721	12293
ENSG00000030110	1034	1129	1005
ENSG00000030304	0	4	0
ENSG00000030419	26	27	26
ENSG00000030582	5439	6063	5369
ENSG00000031003	1079	1228	1118
ENSG00000031081	640	685	570
ENSG00000031691	380	423	383
ENSG00000031698	4681	4919	4485
ENSG00000031823	1015	1036	1036
ENSG00000032219	352	362	339
ENSG00000032389	882	892	723
ENSG00000032444	2567	2870	2408
ENSG00000032742	327	319	271
ENSG00000033011	1110	1038	983
ENSG00000033030	914	968	892
ENSG00000033050	408	414	433
ENSG00000033100	2371	2551	2262
ENSG00000033122	16	14	12
ENSG00000033170	267	283	262
ENSG00000033178	1252	1440	1168
ENSG00000033327	472	545	429
ENSG00000033627	622	627	611
ENSG00000033800	468	495	464
ENSG00000033867	658	675	608
ENSG00000034053	0	0	0
ENSG00000034152	1206	1408	1282
ENSG00000034239	0	0	1
ENSG00000034510	23151	24383	23146
ENSG00000034533	362	312	268
ENSG00000034677	625	738	566
ENSG00000034693	541	573	620
ENSG00000034713	1383	1455	1292
ENSG00000034971	5	2	3
ENSG00000035115	70	88	53
ENSG00000035141	1768	1852	1608
ENSG00000035403	10189	11042	9638
ENSG00000035499	760	873	789
ENSG00000035664	36	34	35
ENSG00000035681	902	848	858
ENSG00000035687	2353	2593	2352
ENSG00000035720	0	0	0
ENSG00000035862	6610	7107	6370
ENSG00000035928	2098	2398	2002
ENSG00000036054	709	891	721
ENSG00000036257	1282	1370	1237
ENSG00000036448	0	0	0
ENSG00000036473	0	0	0
ENSG00000036530	1	2	3
ENSG00000036549	1340	1522	1506
ENSG00000036565	0	0	0
ENSG00000036672	160	153	142
ENSG00000036828	0	0	0
ENSG00000037042	269	241	182
ENSG00000037241	2316	2204	2068
ENSG00000037280	2	0	2
ENSG00000037474	7551	7708	7201
ENSG00000037637	944	1093	897
ENSG00000037749	1034	1259	1100
ENSG00000037757	1077	1197	969
ENSG00000037897	467	402	361
ENSG00000037965	29	52	44
ENSG00000038002	337	425	380
ENSG00000038210	446	488	451
ENSG00000038219	1022	1148	841
ENSG00000038274	3475	3674	3449
ENSG00000038295	1049	1168	1102
ENSG00000038358	1486	1499	1475
ENSG00000038382	5396	5419	4511
ENSG00000038427	0	1	1
ENSG00000038532	1060	1103	1069
ENSG00000038945	0	2	0
ENSG00000039068	134	159	149
ENSG00000039123	2797	3048	2695
ENSG00000039139	204	183	171
ENSG00000039319	1894	2018	1684
ENSG00000039523	1227	1308	1151
ENSG00000039537	0	1	0
ENSG00000039560	28	35	36
ENSG00000039600	0	0	0
ENSG00000039650	374	392	302
ENSG00000039987	0	0	0
ENSG00000040199	720	843	711
ENSG00000040275	3426	3678	3084
ENSG00000040341	442	534	431
ENSG00000040487	515	510	459
ENSG00000040531	239	224	170
ENSG00000040608	411	592	501
ENSG00000040633	1035	1096	1017
ENSG00000040731	0	0	0
ENSG00000040933	1715	1784	1599
ENSG00000041353	998	1218	951
ENSG00000041357	5316	5376	5202
ENSG00000041515	63	74	58
ENSG00000041802	1002	1119	964
ENSG00000041880	635	775	633
ENSG00000041982	3	5	2
ENSG00000041988	350	406	339
ENSG00000042062	2	6	10
ENSG00000042088	690	780	684
ENSG00000042286	2121	2016	1777
ENSG00000042304	0	0	0
ENSG00000042317	124	100	82
ENSG00000042429	127	121	83
ENSG00000042445	2230	2411	2176
ENSG00000042493	4732	5175	4999
ENSG00000042753	1946	2175	1853
ENSG00000042781	1	1	0
ENSG00000042813	0	0	0
ENSG00000042832	1	0	0
ENSG00000042980	0	0	0
ENSG00000043039	0	0	0
ENSG00000043093	977	1060	930
ENSG00000043143	4917	5819	5280
ENSG00000043355	581	811	718
ENSG00000043462	0	0	0
ENSG00000043514	673	598	605
ENSG00000043591	4	4	6
ENSG00000044012	1	0	0
ENSG00000044090	953	983	843
ENSG00000044115	13990	14549	13492
ENSG00000044446	1230	1237	1071
ENSG00000044459	394	403	365
ENSG00000044524	0	0	0
ENSG00000044574	26067	24821	22479
ENSG00000046604	6146	7211	6357
ENSG00000046647	376	408	340
ENSG00000046651	944	1086	978
ENSG00000046653	10	26	1
ENSG00000046774	0	0	2
ENSG00000046889	0	0	0
ENSG00000047056	334	407	365
ENSG00000047188	1193	1337	1159
ENSG00000047230	1753	1802	1703
ENSG00000047249	789	816	777
ENSG00000047315	4016	4200	3722
ENSG00000047346	236	335	258
ENSG00000047365	235	302	266
ENSG00000047410	3164	3226	2696
ENSG00000047457	1	4	3
ENSG00000047578	548	613	513
ENSG00000047579	284	339	269
ENSG00000047597	611	540	520
ENSG00000047617	261	277	216
ENSG00000047621	328	293	263
ENSG00000047634	1567	1734	1659
ENSG00000047644	1045	1230	1077
ENSG00000047648	0	4	1
ENSG00000047662	2	2	0
ENSG00000047849	10917	11826	10487
ENSG00000047932	1633	1901	1606
ENSG00000047936	4	1	2
ENSG00000048028	971	1089	977
ENSG00000048052	94	72	56
ENSG00000048140	1390	1443	1202
ENSG00000048162	682	785	698
ENSG00000048342	365	424	432
ENSG00000048392	797	841	840
ENSG00000048405	706	707	583
ENSG00000048462	2	0	0
ENSG00000048471	432	441	385
ENSG00000048540	0	0	0
ENSG00000048544	2149	2166	2032
ENSG00000048545	0	0	0
ENSG00000048649	1235	1285	1163
ENSG00000048707	2459	2595	2217
ENSG00000048740	72	82	72
ENSG00000048828	4870	5096	4413
ENSG00000048991	1633	1859	1623
ENSG00000049089	125	131	104
ENSG00000049130	1679	1842	1592
ENSG00000049167	241	263	224
ENSG00000049192	86	80	60
ENSG00000049239	1619	1729	1417
ENSG00000049245	3530	3725	3557
ENSG00000049246	509	532	479
ENSG00000049247	0	0	0
ENSG00000049249	4	1	4
ENSG00000049283	4	2	2
ENSG00000049323	2369	2756	2421
ENSG00000049449	2126	2480	2427
ENSG00000049540	11	8	8
ENSG00000049541	1877	1881	1734
ENSG00000049618	1017	1156	1096
ENSG00000049656	6533	6525	5767
ENSG00000049759	1100	1066	983
ENSG00000049768	11	17	17
ENSG00000049769	402	560	496
ENSG00000049860	4523	4911	4491
ENSG00000049883	734	710	650
ENSG00000050030	0	0	0
ENSG00000050130	881	853	950
ENSG00000050165	30	26	32
ENSG00000050327	547	528	438
ENSG00000050344	137	131	117
ENSG00000050393	2197	2345	2155
ENSG00000050405	4157	4156	3915
ENSG00000050426	1525	1565	1400
ENSG00000050438	0	0	0
ENSG00000050555	538	572	535
ENSG00000050628	0	1	0
ENSG00000050730	0	0	0
ENSG00000050748	2133	2139	2091
ENSG00000050767	0	1	2
ENSG00000050820	2294	2619	2349
ENSG00000051009	757	744	654
ENSG00000051108	1329	1481	1407
ENSG00000051128	514	614	473
ENSG00000051180	0	0	1
ENSG00000051341	549	657	513
ENSG00000051382	1188	1237	1137
ENSG00000051523	5192	5878	5443
ENSG00000051596	1390	1501	1289
ENSG00000051620	253	311	236
ENSG00000051825	856	967	844
ENSG00000052126	135	145	119
ENSG00000052344	7	4	2
ENSG00000052723	1632	1721	1508
ENSG00000052749	939	942	861
ENSG00000052795	159	211	151
ENSG00000052802	1652	2108	1783
ENSG00000052841	935	1067	925
ENSG00000052850	34	43	47
ENSG00000053108	0	0	0
ENSG00000053254	370	466	404
ENSG00000053328	0	0	1
ENSG00000053371	1803	1899	1727
ENSG00000053372	2535	2487	2367
ENSG00000053438	12	13	8
ENSG00000053501	663	620	559
ENSG00000053524	29	28	31
ENSG00000053702	19	23	17
ENSG00000053747	948	1022	921
ENSG00000053770	860	898	806
ENSG00000053900	453	454	393
ENSG00000053918	836	975	883
ENSG00000054116	1398	1585	1464
ENSG00000054118	5022	5533	4809
ENSG00000054148	2273	2477	2080
ENSG00000054179	64	89	85
ENSG00000054219	0	0	0
ENSG00000054267	1312	1350	1251
ENSG00000054277	289	295	292
ENSG00000054282	231	283	220
ENSG00000054356	0	0	1
ENSG00000054392	66	86	76
ENSG00000054523	2538	2729	2379
ENSG00000054598	1285	1423	1185
ENSG00000054611	668	607	564
ENSG00000054654	1876	1927	1487
ENSG00000054690	54	75	36
ENSG00000054793	2740	2966	2620
ENSG00000054796	0	0	0
ENSG00000054803	0	0	0
ENSG00000054938	4	4	2
ENSG00000054965	1547	1596	1524
ENSG00000054967	533	575	455
ENSG00000054983	0	0	1
ENSG00000055044	2832	3109	2629
ENSG00000055070	3501	3744	3495
ENSG00000055118	11	14	7
ENSG00000055130	2090	2352	2042
ENSG00000055147	611	608	545
ENSG00000055163	23	31	26
ENSG00000055208	1976	2074	1900
ENSG00000055211	484	478	453
ENSG00000055332	2229	2440	2144
ENSG00000055483	2402	2492	2261
ENSG00000055609	1748	1712	1612
ENSG00000055732	0	1	0
ENSG00000055813	0	2	1
ENSG00000055917	2655	3154	2860
ENSG00000055950	528	563	491
ENSG00000055955	0	0	0
ENSG00000055957	1	0	0
ENSG00000056050	570	510	511
ENSG00000056097	4615	4881	4468
ENSG00000056277	126	121	96
ENSG00000056291	0	0	0
ENSG00000056487	2	2	1
ENSG00000056558	72	57	57
ENSG00000056586	2149	2411	2034
ENSG00000056736	257	305	284
ENSG00000056972	552	626	490
ENSG00000056998	1	0	0
ENSG00000057019	913	1032	940
ENSG00000057149	0	3	3
ENSG00000057252	3068	3661	3033
ENSG00000057294	703	700	647
ENSG00000057468	0	0	0
ENSG00000057593	0	0	0
ENSG00000057608	6771	7055	6771
ENSG00000057657	786	870	793
ENSG00000057663	887	995	856
ENSG00000057704	9	13	6
ENSG00000057757	1252	1330	1222
ENSG00000057935	1219	1251	1144
ENSG00000058056	930	1069	968
ENSG00000058063	1145	1239	1041
ENSG00000058085	43	37	35
ENSG00000058091	1363	1612	1354
ENSG00000058262	11184	12044	10936
ENSG00000058272	1454	1528	1269
ENSG00000058335	151	157	106
ENSG00000058404	0	0	0
ENSG00000058453	386	484	408
ENSG00000058600	2008	2084	1932
ENSG00000058668	5084	5249	4502
ENSG00000058673	1	1	2
ENSG00000058729	538	483	413
ENSG00000058799	483	441	408
ENSG00000058804	4123	4374	4223
ENSG00000058866	0	0	0
ENSG00000059122	1514	1556	1396
ENSG00000059145	547	523	502
ENSG00000059377	16	6	14
ENSG00000059378	1167	1150	962
ENSG00000059573	3631	3958	3334
ENSG00000059588	2137	2226	1908
ENSG00000059691	749	902	752
ENSG00000059728	299	290	229
ENSG00000059758	946	1139	1066
ENSG00000059769	185	233	170
ENSG00000059804	693	790	730
ENSG00000059915	4	4	3
ENSG00000060069	322	336	313
ENSG00000060138	3504	3828	3249
ENSG00000060140	0	0	0
ENSG00000060237	6549	6978	6218
ENSG00000060303	1	2	0
ENSG00000060339	3549	3909	3498
ENSG00000060491	2223	2394	2258
ENSG00000060558	1	2	4
ENSG00000060566	55	92	71
ENSG00000060642	431	457	372
ENSG00000060656	3414	3844	3315
ENSG00000060688	2611	2707	2618
ENSG00000060709	2	0	0
ENSG00000060718	0	1	3
ENSG00000060749	3886	3773	3189
ENSG00000060762	608	585	510
ENSG00000060971	783	813	718
ENSG00000060982	0	0	1
ENSG00000061273	2912	2961	2726
ENSG00000061337	6	0	5
ENSG00000061455	17	35	19
ENSG00000061492	0	0	0
ENSG00000061656	117	125	124
ENSG00000061676	4742	5075	4811
ENSG00000061794	2999	3030	2857
ENSG00000061918	0	1	0
ENSG00000061936	1460	1394	1277
ENSG00000061938	1529	1612	1432
ENSG00000061987	1703	1744	1527
ENSG00000062038	3	9	0
ENSG00000062096	0	0	0
ENSG00000062194	2037	2160	1955
ENSG00000062282	415	457	383
ENSG00000062370	90	88	77
ENSG00000062485	6570	6639	6088
ENSG00000062524	31	30	14
ENSG00000062582	80	101	80
ENSG00000062598	1017	1055	953
ENSG00000062650	1995	1902	1752
ENSG00000062716	3826	3988	3347
ENSG00000062725	855	1035	881
ENSG00000062822	1484	1490	1374
ENSG00000063015	3	3	6
ENSG00000063046	20312	23051	21584
ENSG00000063127	35	40	24
ENSG00000063169	341	374	285
ENSG00000063176	263	292	244
ENSG00000063177	8542	8483	7856
ENSG00000063180	225	236	249
ENSG00000063241	858	865	860
ENSG00000063244	6061	6147	5583
ENSG00000063245	2532	2900	2601
ENSG00000063322	1215	1328	1214
ENSG00000063438	1704	1633	1416
ENSG00000063515	0	0	0
ENSG00000063587	409	463	392
ENSG00000063601	856	929	809
ENSG00000063660	4587	4392	3989
ENSG00000063761	231	229	194
ENSG00000063854	926	972	878
ENSG00000063978	1861	1945	1817
ENSG00000064012	975	993	823
ENSG00000064042	5756	6019	5396
ENSG00000064102	1970	2110	1901
ENSG00000064115	4069	4286	3884
ENSG00000064195	48	60	41
ENSG00000064199	14	22	13
ENSG00000064201	1	1	0
ENSG00000064205	8877	8672	7903
ENSG00000064218	0	0	0
ENSG00000064225	1	1	1
ENSG00000064270	25	32	20
ENSG00000064300	4	2	3
ENSG00000064309	92	95	85
ENSG00000064313	1350	1561	1379
ENSG00000064393	1046	1016	824
ENSG00000064419	3648	3711	3303
ENSG00000064489	0	0	0
ENSG00000064490	806	722	714
ENSG00000064545	720	715	690
ENSG00000064547	274	340	313
ENSG00000064601	3828	4055	3666
ENSG00000064607	1405	1538	1422
ENSG00000064651	668	783	740
ENSG00000064652	554	616	523
ENSG00000064655	0	0	0
ENSG00000064666	2247	2117	2025
ENSG00000064687	880	935	821
ENSG00000064692	0	0	0
ENSG00000064703	1493	1593	1494
ENSG00000064726	3210	3583	3326
ENSG00000064763	29	48	44
ENSG00000064787	0	2	0
ENSG00000064835	2	1	0
ENSG00000064886	0	0	0
ENSG00000064932	2426	2782	2317
ENSG00000064933	263	292	212
ENSG00000064961	7227	7722	6837
ENSG00000064989	6	2	6
ENSG00000064995	590	724	616
ENSG00000064999	779	879	777
ENSG00000065000	3236	3140	2860
ENSG00000065029	636	644	571
ENSG00000065054	2140	2431	2069
ENSG00000065057	550	569	487
ENSG00000065060	3120	2998	2630
ENSG00000065135	4394	4696	4331
ENSG00000065150	12927	13910	12314
ENSG00000065154	1995	2107	1993
ENSG00000065183	3068	3243	2908
ENSG00000065243	2656	2913	2530
ENSG00000065268	1087	1056	912
ENSG00000065308	2127	2242	2002
ENSG00000065320	2	1	1
ENSG00000065325	916	997	898
ENSG00000065328	865	1053	973
ENSG00000065357	1168	1226	1098
ENSG00000065361	1419	1676	1558
ENSG00000065371	1	0	0
ENSG00000065413	95	150	109
ENSG00000065427	7647	7719	6974
ENSG00000065457	1137	1306	1231
ENSG00000065485	703	778	744
ENSG00000065491	525	521	496
ENSG00000065518	2595	2808	2591
ENSG00000065526	4903	4924	4165
ENSG00000065534	2210	2212	1905
ENSG00000065548	1197	1264	1268
ENSG00000065559	650	638	597
ENSG00000065600	323	399	333
ENSG00000065609	0	0	0
ENSG00000065613	1823	1848	1606
ENSG00000065615	335	373	291
ENSG00000065618	21	31	31
ENSG00000065621	201	234	181
ENSG00000065665	188	163	144
ENSG00000065675	0	0	0
ENSG00000065717	1831	2033	1814
ENSG00000065802	652	720	557
ENSG00000065809	2183	2404	2314
ENSG00000065833	878	857	792
ENSG00000065882	1004	1039	974
ENSG00000065883	1986	2297	2025
ENSG00000065911	2679	2958	2742
ENSG00000065923	52	30	30
ENSG00000065970	837	830	748
ENSG00000065978	32394	34227	31198
ENSG00000065989	393	532	418
ENSG00000066027	1806	2227	1877
ENSG00000066032	0	0	0
ENSG00000066044	3082	3420	3181
ENSG00000066056	2	1	0
ENSG00000066084	3720	3563	3307
ENSG00000066117	3165	3293	3157
ENSG00000066135	340	465	355
ENSG00000066136	994	1047	816
ENSG00000066185	1	0	0
ENSG00000066230	9	4	4
ENSG00000066248	683	691	643
ENSG00000066279	2915	2891	2357
ENSG00000066294	0	0	0
ENSG00000066322	2713	2715	2412
ENSG00000066336	0	1	1
ENSG00000066379	6	8	1
ENSG00000066382	0	0	0
ENSG00000066405	22	18	15
ENSG00000066422	1089	1289	1151
ENSG00000066427	204	218	173
ENSG00000066455	1115	1266	1120
ENSG00000066468	0	0	0
ENSG00000066557	832	905	840
ENSG00000066583	1053	1124	955
ENSG00000066629	822	922	842
ENSG00000066651	616	726	546
ENSG00000066654	1188	1212	976
ENSG00000066697	328	341	274
ENSG00000066735	3301	3481	3189
ENSG00000066739	720	756	670
ENSG00000066777	852	952	826
ENSG00000066813	0	0	0
ENSG00000066827	300	312	330
ENSG00000066855	949	956	878
ENSG00000066923	65	75	50
ENSG00000066926	1080	1026	901
ENSG00000066933	437	492	399
ENSG00000067048	0	0	1
ENSG00000067057	5410	5629	4903
ENSG00000067064	1940	2705	2345
ENSG00000067066	495	500	433
ENSG00000067082	564	684	531
ENSG00000067113	439	417	364
ENSG00000067141	105	164	110
ENSG00000067167	3923	4216	3845
ENSG00000067177	995	1010	842
ENSG00000067182	2330	2482	2207
ENSG00000067191	79	103	93
ENSG00000067208	629	695	629
ENSG00000067221	133	132	108
ENSG00000067225	33946	35535	31745
ENSG00000067248	1430	1448	1320
ENSG00000067334	2521	2655	2353
ENSG00000067365	365	323	249
ENSG00000067369	3468	3826	3280
ENSG00000067445	1	0	0
ENSG00000067533	1333	1377	1197
ENSG00000067560	16618	17500	16224
ENSG00000067596	1692	1808	1602
ENSG00000067601	57	42	39
ENSG00000067606	839	990	910
ENSG00000067646	0	0	0
ENSG00000067704	9802	10417	9167
ENSG00000067715	25	29	38
ENSG00000067798	21	10	15
ENSG00000067829	607	717	628
ENSG00000067836	110	115	90
ENSG00000067840	388	402	411
ENSG00000067842	1	0	0
ENSG00000067900	1796	1780	1471
ENSG00000067955	2163	2456	2170
ENSG00000067992	150	155	132
ENSG00000068001	877	954	889
ENSG00000068024	1226	1473	1321
ENSG00000068028	1195	1282	1097
ENSG00000068078	1805	1750	1562
ENSG00000068079	559	544	522
ENSG00000068097	804	797	733
ENSG00000068120	2704	2919	2593
ENSG00000068137	676	815	677
ENSG00000068305	1076	1225	1022
ENSG00000068308	2219	2597	2391
ENSG00000068323	2985	3080	2967
ENSG00000068354	703	824	753
ENSG00000068366	3703	4357	3829
ENSG00000068383	341	367	335
ENSG00000068394	1931	1836	1647
ENSG00000068400	2015	2004	1772
ENSG00000068438	4259	4289	3865
ENSG00000068489	2409	2670	2432
ENSG00000068615	325	420	314
ENSG00000068650	4095	4620	4009
ENSG00000068654	3236	3366	2862
ENSG00000068697	4962	5404	5201
ENSG00000068724	4073	4301	3670
ENSG00000068745	1688	1739	1599
ENSG00000068781	0	0	0
ENSG00000068784	776	740	673
ENSG00000068796	1592	1705	1542
ENSG00000068831	10	10	6
ENSG00000068878	3853	3891	3612
ENSG00000068885	351	392	266
ENSG00000068903	527	539	534
ENSG00000068912	3214	3548	3264
ENSG00000068971	224	273	245
ENSG00000068976	2	3	4
ENSG00000068985	26	34	36
ENSG00000069011	2678	2789	2401
ENSG00000069018	0	0	0
ENSG00000069020	7	11	13
ENSG00000069122	2	0	1
ENSG00000069188	4	1	1
ENSG00000069206	0	0	0
ENSG00000069248	2824	2980	2715
ENSG00000069275	17330	18009	15433
ENSG00000069329	4439	4735	4250
ENSG00000069345	2016	2090	1881
ENSG00000069399	596	656	604
ENSG00000069424	2332	2331	2042
ENSG00000069431	0	0	0
ENSG00000069482	1312	1148	1149
ENSG00000069493	4	3	4
ENSG00000069509	671	711	685
ENSG00000069535	6839	6846	6216
ENSG00000069667	22	19	14
ENSG00000069696	3	1	4
ENSG00000069702	1536	1830	1678
ENSG00000069764	5	4	3
ENSG00000069812	737	778	730
ENSG00000069849	8118	10979	10128
ENSG00000069869	2378	2501	2195
ENSG00000069943	670	735	671
ENSG00000069956	3672	3957	3369
ENSG00000069966	885	986	995
ENSG00000069974	849	920	798
ENSG00000069998	922	887	909
ENSG00000070010	769	796	680
ENSG00000070018	1047	1196	1015
ENSG00000070019	0	0	0
ENSG00000070031	0	0	0
ENSG00000070047	1052	1055	930
ENSG00000070061	1832	1921	1625
ENSG00000070081	1105	1207	1161
ENSG00000070087	26	26	22
ENSG00000070159	552	553	578
ENSG00000070182	7	23	17
ENSG00000070190	51	69	49
ENSG00000070193	0	0	0
ENSG00000070214	1496	1907	1731
ENSG00000070269	230	258	195
ENSG00000070366	346	437	392
ENSG00000070367	1529	1447	1341
ENSG00000070371	826	909	723
ENSG00000070388	19	6	16
ENSG00000070404	8613	10063	8903
ENSG00000070413	1287	1434	1350
ENSG00000070423	1555	1587	1410
ENSG00000070444	730	819	756
ENSG00000070476	684	693	679
ENSG00000070495	803	1018	952
ENSG00000070501	386	385	375
ENSG00000070526	0	0	0
ENSG00000070540	364	360	330
ENSG00000070601	0	0	0
ENSG00000070610	654	680	625
ENSG00000070614	2115	2030	1891
ENSG00000070669	1520	1348	1193
ENSG00000070718	371	364	325
ENSG00000070729	155	300	256
ENSG00000070731	43	58	52
ENSG00000070748	0	0	0
ENSG00000070756	26687	28601	25439
ENSG00000070759	87	126	130
ENSG00000070761	550	635	593
ENSG00000070770	2021	2002	1769
ENSG00000070778	439	461	405
ENSG00000070785	1170	995	991
ENSG00000070808	3	0	2
ENSG00000070814	3495	3705	3310
ENSG00000070831	19	10	12
ENSG00000070882	1992	2343	1977
ENSG00000070886	0	0	0
ENSG00000070915	3918	3154	2780
ENSG00000070950	1578	1683	1508
ENSG00000070961	2461	2847	2464
ENSG00000070985	1	0	0
ENSG00000071051	97	151	86
ENSG00000071054	1642	1664	1385
ENSG00000071073	84	149	97
ENSG00000071082	15230	17064	15174
ENSG00000071127	4721	4509	4059
ENSG00000071189	1173	1270	1065
ENSG00000071203	0	0	0
ENSG00000071205	512	550	527
ENSG00000071242	1	0	2
ENSG00000071243	367	384	334
ENSG00000071246	351	408	368
ENSG00000071282	178	215	187
ENSG00000071462	2715	2793	2488
ENSG00000071537	1250	1396	1332
ENSG00000071539	2813	2876	2690
ENSG00000071553	1821	1935	1776
ENSG00000071564	3124	3458	3157
ENSG00000071575	29	32	32
ENSG00000071626	3810	4244	4028
ENSG00000071655	747	824	749
ENSG00000071677	0	0	0
ENSG00000071794	2335	2821	2469
ENSG00000071859	1096	1253	1080
ENSG00000071889	798	765	681
ENSG00000071894	1847	1959	1574
ENSG00000071909	0	0	0
ENSG00000071967	904	1203	1031
ENSG00000071991	1	6	1
ENSG00000071994	1430	1538	1440
ENSG00000072041	0	0	0
ENSG00000072042	1196	1398	1253
ENSG00000072062	2753	2956	2821
ENSG00000072071	198	287	227
ENSG00000072080	0	0	0
ENSG00000072110	6066	6257	5538
ENSG00000072121	736	851	676
ENSG00000072133	0	0	0
ENSG00000072134	429	407	423
ENSG00000072135	827	915	835
ENSG00000072163	434	421	349
ENSG00000072182	1	1	2
ENSG00000072195	161	181	121
ENSG00000072201	18	30	18
ENSG00000072210	2462	2530	2294
ENSG00000072274	23604	26517	23308
ENSG00000072310	3333	4011	3587
ENSG00000072315	0	0	0
ENSG00000072364	3463	3565	3135
ENSG00000072401	797	989	832
ENSG00000072415	2107	2022	1867
ENSG00000072422	337	376	346
ENSG00000072444.10	0	0	0
ENSG00000072501	12978	14342	12385
ENSG00000072506	5769	5856	5405
ENSG00000072518	613	662	555
ENSG00000072571	1096	1084	912
ENSG00000072609	132	120	108
ENSG00000072657	0	1	1
ENSG00000072682	1466	1509	1382
ENSG00000072694	0	0	0
ENSG00000072736	902	929	780
ENSG00000072756	511	593	440
ENSG00000072778	8534	8138	7651
ENSG00000072786	1635	1649	1467
ENSG00000072803	2533	2724	2576
ENSG00000072818	15	11	14
ENSG00000072832	71	91	86
ENSG00000072840	371	377	358
ENSG00000072849	991	1024	902
ENSG00000072858	0	1	0
ENSG00000072864	928	1035	949
ENSG00000072952	0	2	0
ENSG00000072954	432	498	433
ENSG00000072958	2142	2215	1988
ENSG00000073008	1619	1437	1304
ENSG00000073050	512	538	464
ENSG00000073060	4059	4157	3814
ENSG00000073067	6	14	10
ENSG00000073111	7900	8470	7761
ENSG00000073146	1	4	3
ENSG00000073150	162	181	211
ENSG00000073169	363	418	362
ENSG00000073282	37	33	35
ENSG00000073331	142	220	186
ENSG00000073350	3029	3234	2976
ENSG00000073417	1193	1403	1232
ENSG00000073464	244	211	191
ENSG00000073536	598	576	515
ENSG00000073578	8405	8637	7823
ENSG00000073584	44	44	37
ENSG00000073598	0	1	0
ENSG00000073605	5	5	8
ENSG00000073614	623	746	650
ENSG00000073670	34	38	27
ENSG00000073711	672	667	559
ENSG00000073712	2346	2533	2418
ENSG00000073734	2	1	0
ENSG00000073737	0	3	0
ENSG00000073754	0	0	0
ENSG00000073756	182	202	232
ENSG00000073792	541	583	576
ENSG00000073803	244	223	220
ENSG00000073849	52	61	38
ENSG00000073861	0	0	0
ENSG00000073905	340	325	322
ENSG00000073910	15	13	14
ENSG00000073921	7171	7868	7052
ENSG00000073969	1602	1790	1437
ENSG00000074047	1044	1106	880
ENSG00000074054	2257	2310	2051
ENSG00000074071	3101	3173	3029
ENSG00000074181	111	125	91
ENSG00000074201	3990	3906	3682
ENSG00000074211	4	7	6
ENSG00000074219	625	673	576
ENSG00000074266	1756	1964	1706
ENSG00000074276	20	22	9
ENSG00000074317	0	0	0
ENSG00000074319	1342	1466	1213
ENSG00000074356	958	1000	950
ENSG00000074370	644	645	559
ENSG00000074410	125	121	116
ENSG00000074416	6365	6652	6279
ENSG00000074527	1894	1776	1581
ENSG00000074582	528	549	471
ENSG00000074590	782	827	750
ENSG00000074603	1058	1090	975
ENSG00000074621	129	95	83
ENSG00000074657	970	1056	842
ENSG00000074660	10	13	3
ENSG00000074695	5927	6751	6283
ENSG00000074696	3363	3823	3723
ENSG00000074706	2	0	0
ENSG00000074755	1230	1332	1048
ENSG00000074771	0	0	0
ENSG00000074800	67367	69817	62552
ENSG00000074803	0	0	4
ENSG00000074842	3542	3644	3328
ENSG00000074855	535	599	578
ENSG00000074935	253	286	226
ENSG00000074964	792	860	729
ENSG00000074966	9	15	5
ENSG00000075035	0	0	0
ENSG00000075043	134	142	127
ENSG00000075073	0	4	4
ENSG00000075089	826	929	849
ENSG00000075131	362	398	339
ENSG00000075142	2264	2307	2127
ENSG00000075151	3641	3945	3394
ENSG00000075188	1192	1341	1248
ENSG00000075213	122	131	100
ENSG00000075218	1212	1441	1137
ENSG00000075223	1388	1504	1346
ENSG00000075234	911	884	812
ENSG00000075239	2175	2393	2321
ENSG00000075240	463	515	457
ENSG00000075275	2227	2429	2066
ENSG00000075290	0	0	0
ENSG00000075292	2516	2851	2448
ENSG00000075303	883	1073	886
ENSG00000075336	413	452	435
ENSG00000075340	0	1	0
ENSG00000075388	0	0	0
ENSG00000075391	1557	1437	1278
ENSG00000075399	241	245	228
ENSG00000075407	802	791	591
ENSG00000075413	1578	1730	1655
ENSG00000075415	18319	18569	16592
ENSG00000075420	1650	1767	1648
ENSG00000075426	4433	5004	4365
ENSG00000075429	0	0	0
ENSG00000075461	8	5	2
ENSG00000075539	640	692	595
ENSG00000075568	2085	2160	1969
ENSG00000075618	22705	23875	21488
ENSG00000075624	106327	97214	90961
ENSG00000075643	966	1022	890
ENSG00000075651	493	625	480
ENSG00000075673	0	0	0
ENSG00000075702	604	657	698
ENSG00000075711	1798	2001	1667
ENSG00000075785	6489	6784	6315
ENSG00000075790	1467	1533	1392
ENSG00000075826	17	25	21
ENSG00000075856	2221	2458	2131
ENSG00000075884	0	0	1
ENSG00000075886	4	6	2
ENSG00000075891	1	0	0
ENSG00000075914	601	628	534
ENSG00000075945	705	662	622
ENSG00000075975	1292	1268	1175
ENSG00000076003	5107	5709	5183
ENSG00000076043	528	530	504
ENSG00000076053	562	588	535
ENSG00000076067	2457	2542	2272
ENSG00000076108	3444	3936	3411
ENSG00000076201	1951	2146	1768
ENSG00000076242	1698	1636	1512
ENSG00000076248	3594	4311	4045
ENSG00000076258	1	5	5
ENSG00000076321	681	734	664
ENSG00000076344	90	73	82
ENSG00000076351	272	313	281
ENSG00000076356	2029	1978	1751
ENSG00000076382	1880	2089	1886
ENSG00000076513	1920	1778	1668
ENSG00000076554	1530	1564	1420
ENSG00000076555	760	836	672
ENSG00000076604	1432	1535	1448
ENSG00000076641	14	2	6
ENSG00000076650	275	356	287
ENSG00000076662	0	0	0
ENSG00000076685	1431	1586	1455
ENSG00000076706	2645	3160	2669
ENSG00000076716	0	0	0
ENSG00000076770	1628	1520	1311
ENSG00000076826	201	183	210
ENSG00000076864	1075	1048	879
ENSG00000076924	1564	1609	1459
ENSG00000076928	2082	2260	1976
ENSG00000076944	588	579	529
ENSG00000076984	940	1090	953
ENSG00000077009	0	0	0
ENSG00000077044	1260	1190	1032
ENSG00000077063	5	6	3
ENSG00000077080	1	0	1
ENSG00000077092	5	3	8
ENSG00000077097	4943	5269	4796
ENSG00000077147	3153	3728	3281
ENSG00000077150	2741	2936	2605
ENSG00000077152	1684	1850	1609
ENSG00000077157	1196	1386	1206
ENSG00000077232	1979	2173	1949
ENSG00000077235	2211	2340	2011
ENSG00000077238	881	1096	944
ENSG00000077254	2072	2400	2002
ENSG00000077264	0	0	0
ENSG00000077274	0	0	0
ENSG00000077279	2	0	0
ENSG00000077312	1275	1330	1262
ENSG00000077327	0	1	0
ENSG00000077348	583	616	532
ENSG00000077380	1642	1791	1565
ENSG00000077420	6	0	0
ENSG00000077454	165	158	163
ENSG00000077458	756	810	619
ENSG00000077463	313	380	291
ENSG00000077498	0	0	0
ENSG00000077514	2106	2559	2333
ENSG00000077522	0	0	1
ENSG00000077549	4313	4568	4073
ENSG00000077585	182	233	215
ENSG00000077616	27	34	28
ENSG00000077684	1416	1611	1297
ENSG00000077713	574	622	531
ENSG00000077721	3167	3760	3159
ENSG00000077782	1052	1085	965
ENSG00000077800	0	1	1
ENSG00000077935	8	22	8
ENSG00000077942	21000	22803	20811
ENSG00000077943	1	1	0
ENSG00000077984	1	2	1
ENSG00000078018	0	0	1
ENSG00000078043	442	431	359
ENSG00000078053	0	0	0
ENSG00000078061	2806	2911	2624
ENSG00000078070	647	620	534
ENSG00000078081	14	6	6
ENSG00000078098	42	43	57
ENSG00000078114	219	224	187
ENSG00000078124	1110	1144	1063
ENSG00000078140	1891	2064	1945
ENSG00000078142	672	816	789
ENSG00000078177	269	284	199
ENSG00000078237	5	9	16
ENSG00000078246	1126	1259	1193
ENSG00000078269	828	883	779
ENSG00000078295	0	0	0
ENSG00000078304	2531	2602	2426
ENSG00000078319	261	244	245
ENSG00000078328	0	0	0
ENSG00000078369	8929	9478	8610
ENSG00000078399	96	96	61
ENSG00000078401	945	1066	898
ENSG00000078403	943	970	914
ENSG00000078487	41	64	54
ENSG00000078549	0	0	0
ENSG00000078579	0	0	0
ENSG00000078589	0	0	0
ENSG00000078596	3	4	1
ENSG00000078618	5615	5679	5080
ENSG00000078668	2799	2854	2706
ENSG00000078674	1942	1912	1662
ENSG00000078687	23	19	16
ENSG00000078699	923	961	838
ENSG00000078725	0	0	0
ENSG00000078747	2546	2831	2606
ENSG00000078795	1	3	1
ENSG00000078804	222	299	248
ENSG00000078808	5288	5560	4975
ENSG00000078814	11	7	3
ENSG00000078898	0	0	0
ENSG00000078900	201	229	206
ENSG00000078902	383	368	373
ENSG00000078967	301	336	304
ENSG00000079101	0	0	0
ENSG00000079102	0	0	0
ENSG00000079112	2	2	1
ENSG00000079134	890	922	802
ENSG00000079150	233	258	286
ENSG00000079156	34	41	32
ENSG00000079215	0	0	0
ENSG00000079246	11301	11774	11043
ENSG00000079257	1198	1377	1386
ENSG00000079263	0	1	1
ENSG00000079277	539	638	626
ENSG00000079308	556	599	555
ENSG00000079313	534	582	500
ENSG00000079332	5909	6642	5961
ENSG00000079335	120	118	130
ENSG00000079337	205	181	187
ENSG00000079385	6	7	4
ENSG00000079387	1286	1392	1272
ENSG00000079393	3	3	3
ENSG00000079432	1622	1815	1554
ENSG00000079435	383	399	366
ENSG00000079459	4276	5207	4588
ENSG00000079462	288	334	315
ENSG00000079482	382	436	422
ENSG00000079557	0	0	0
ENSG00000079616	2677	2837	2573
ENSG00000079689	0	0	0
ENSG00000079691	1652	1751	1604
ENSG00000079739	2774	2929	2689
ENSG00000079785	4148	4541	4027
ENSG00000079805	2685	2834	2579
ENSG00000079819	1703	1804	1575
ENSG00000079841	15	14	12
ENSG00000079931	8	9	9
ENSG00000079950	820	831	759
ENSG00000079974	325	318	282
ENSG00000079999	1066	1177	1085
ENSG00000080007	3	0	0
ENSG00000080031	156	190	157
ENSG00000080166	2	0	0
ENSG00000080189	1389	1391	1275
ENSG00000080200	477	475	397
ENSG00000080224	0	0	1
ENSG00000080293	2	4	4
ENSG00000080298	129	139	101
ENSG00000080345	1719	1745	1472
ENSG00000080371	1418	1424	1203
ENSG00000080493	0	0	0
ENSG00000080503	2514	2835	2593
ENSG00000080511	0	0	0
ENSG00000080546	368	307	290
ENSG00000080561	285	272	279
ENSG00000080572	0	0	0
ENSG00000080573	49	54	41
ENSG00000080603	78	104	80
ENSG00000080608	1467	1408	1283
ENSG00000080618	0	3	0
ENSG00000080644	25	22	16
ENSG00000080709	3	0	0
ENSG00000080802	741	777	711
ENSG00000080815	1462	1429	1410
ENSG00000080819	590	686	655
ENSG00000080822	805	980	826
ENSG00000080823	149	139	161
ENSG00000080824	25239	26110	22274
ENSG00000080839	1433	1550	1268
ENSG00000080845	1139	1217	1062
ENSG00000080854	203	250	194
ENSG00000080910	0	0	0
ENSG00000080947	59	60	40
ENSG00000080986	1372	1537	1331
ENSG00000081014	1568	1505	1289
ENSG00000081019	676	782	660
ENSG00000081026	262	264	229
ENSG00000081041	90	91	80
ENSG00000081051	0	0	0
ENSG00000081052	950	1183	960
ENSG00000081059	7	8	5
ENSG00000081087	523	601	479
ENSG00000081138	0	0	0
ENSG00000081148	0	0	0
ENSG00000081154	4680	5190	4441
ENSG00000081177	503	521	504
ENSG00000081181	7	9	6
ENSG00000081189	0	0	0
ENSG00000081237	0	1	1
ENSG00000081248	0	0	0
ENSG00000081277	1	1	5
ENSG00000081307	936	922	854
ENSG00000081320	503	612	524
ENSG00000081377	609	644	600
ENSG00000081386	314	350	306
ENSG00000081479	0	0	0
ENSG00000081665	142	143	104
ENSG00000081692	107	105	67
ENSG00000081721	1085	1154	970
ENSG00000081760	1091	1245	1067
ENSG00000081791	1760	1825	1680
ENSG00000081800	0	0	0
ENSG00000081803	35	32	13
ENSG00000081818	1	0	3
ENSG00000081842.13	0	0	0
ENSG00000081853	1	1	0
ENSG00000081870	1086	1169	1014
ENSG00000081913	1046	1063	878
ENSG00000081923	97	74	66
ENSG00000081985	2	3	6
ENSG00000082014	577	549	546
ENSG00000082068	2216	2315	2289
ENSG00000082074	12	11	6
ENSG00000082126	0	0	0
ENSG00000082146	348	352	321
ENSG00000082153	9404	11046	9941
ENSG00000082175	0	0	0
ENSG00000082196	3	2	4
ENSG00000082212	1282	1313	1173
ENSG00000082213	3356	3599	3030
ENSG00000082258	548	591	445
ENSG00000082269	331	352	311
ENSG00000082293	0	0	0
ENSG00000082397	125	130	118
ENSG00000082438	548	468	472
ENSG00000082458	1034	1152	1102
ENSG00000082482	0	0	0
ENSG00000082497	134	142	140
ENSG00000082512	738	901	700
ENSG00000082515	1222	1173	1147
ENSG00000082516	2180	2287	1987
ENSG00000082556	0	0	0
ENSG00000082641	4958	5339	4491
ENSG00000082684	1	4	0
ENSG00000082701	2929	3117	2899
ENSG00000082781	4681	5151	4745
ENSG00000082805	1924	2109	1855
ENSG00000082898	11725	13090	11930
ENSG00000082929	0	0	0
ENSG00000082996	835	994	931
ENSG00000083067	0	0	1
ENSG00000083093	669	705	602
ENSG00000083097	207	195	165
ENSG00000083099	551	581	581
ENSG00000083123	666	616	634
ENSG00000083168	1119	1247	1073
ENSG00000083223	895	913	771
ENSG00000083290	771	762	688
ENSG00000083307	8	13	7
ENSG00000083312	10009	10592	9590
ENSG00000083444	4596	4964	4508
ENSG00000083454	82	79	80
ENSG00000083457	316	335	338
ENSG00000083520	3059	3527	3054
ENSG00000083535	665	702	677
ENSG00000083544	787	874	768
ENSG00000083622	0	0	0
ENSG00000083635	295	308	329
ENSG00000083642	1508	1725	1600
ENSG00000083720	9376	10060	8837
ENSG00000083750	276	309	310
ENSG00000083782	0	0	0
ENSG00000083799	644	711	687
ENSG00000083807	131	125	109
ENSG00000083812	233	247	249
ENSG00000083814	0	0	0
ENSG00000083817	134	144	152
ENSG00000083828	179	207	203
ENSG00000083838	69	73	50
ENSG00000083844	466	519	460
ENSG00000083845	10633	11027	10113
ENSG00000083857	4249	4183	3560
ENSG00000083896	0	0	1
ENSG00000083937	2833	3408	2880
ENSG00000084070	712	846	771
ENSG00000084072	1609	1645	1508
ENSG00000084073	2514	2708	2552
ENSG00000084090	6001	6452	6081
ENSG00000084092	614	621	664
ENSG00000084093	979	1035	1017
ENSG00000084110	10	10	10
ENSG00000084112	1305	1292	1164
ENSG00000084207	19650	19347	17937
ENSG00000084234	24170	25217	23209
ENSG00000084444	119	124	142
ENSG00000084453	0	0	0
ENSG00000084463	2675	3007	2809
ENSG00000084623	6756	6975	6146
ENSG00000084628	11	6	4
ENSG00000084636	709	638	553
ENSG00000084652	3065	3553	3208
ENSG00000084674	4	1	1
ENSG00000084676	455	532	512
ENSG00000084693	1116	1218	1063
ENSG00000084710	274	318	264
ENSG00000084731	120	143	127
ENSG00000084733	3917	4227	4010
ENSG00000084734	0	2	0
ENSG00000084754	8385	8556	8096
ENSG00000084764	217	209	163
ENSG00000084774	2879	3046	2809
ENSG00000085063	4246	4849	4268
ENSG00000085117	627	701	667
ENSG00000085185	174	189	171
ENSG00000085224	1818	1917	1536
ENSG00000085231	387	429	389
ENSG00000085265	0	0	0
ENSG00000085274	644	715	608
ENSG00000085276	583	765	631
ENSG00000085365	785	889	835
ENSG00000085377	1291	1286	1157
ENSG00000085382	229	269	207
ENSG00000085415	1359	1462	1339
ENSG00000085433	704	782	716
ENSG00000085449	1133	1163	901
ENSG00000085465	47	78	63
ENSG00000085491	3359	3872	3372
ENSG00000085511	436	617	464
ENSG00000085514	9	13	7
ENSG00000085552	3	1	1
ENSG00000085563	0	0	0
ENSG00000085644	398	449	368
ENSG00000085662	11840	11807	11585
ENSG00000085719	2793	2970	2632
ENSG00000085721	1875	1917	1843
ENSG00000085733	6480	6684	5895
ENSG00000085741	8	17	6
ENSG00000085760	2160	2318	2031
ENSG00000085788	1401	1448	1395
ENSG00000085831	118	128	113
ENSG00000085832	1163	1366	1156
ENSG00000085840	1753	2003	1757
ENSG00000085871	853	884	764
ENSG00000085872	1318	1520	1276
ENSG00000085978	801	909	822
ENSG00000085982	691	702	576
ENSG00000085998	2313	2336	2169
ENSG00000085999	365	364	328
ENSG00000086015	1676	1959	1694
ENSG00000086061	6438	7140	6622
ENSG00000086062	8782	10018	8971
ENSG00000086065	2334	2368	2197
ENSG00000086102	1938	1772	1610
ENSG00000086159	0	2	5
ENSG00000086189	1408	1511	1352
ENSG00000086200	1363	1384	1228
ENSG00000086205	3	1	1
ENSG00000086232	9619	10556	9397
ENSG00000086288	0	0	0
ENSG00000086289	1436	1401	1268
ENSG00000086300	740	853	784
ENSG00000086475	1969	2109	1815
ENSG00000086504	1681	1641	1507
ENSG00000086506	1	1	0
ENSG00000086544	258	280	218
ENSG00000086548	0	0	0
ENSG00000086570	2	3	1
ENSG00000086589	974	1133	1083
ENSG00000086598	6968	7437	6738
ENSG00000086619	337	344	387
ENSG00000086666	1726	1853	1743
ENSG00000086696	0	0	0
ENSG00000086712	1748	1928	1692
ENSG00000086717	83	120	78
ENSG00000086730	28	17	26
ENSG00000086758	20926	20960	17489
ENSG00000086827	1063	1135	1044
ENSG00000086848	295	351	263
ENSG00000086967	0	0	0
ENSG00000086991	2	1	3
ENSG00000087008	175	182	182
ENSG00000087053	4202	4191	3699
ENSG00000087074	1129	1125	967
ENSG00000087076	3	4	1
ENSG00000087077	4218	4293	3987
ENSG00000087085	0	2	0
ENSG00000087086	21851	20607	19013
ENSG00000087087	3832	4400	3743
ENSG00000087088	637	660	597
ENSG00000087095	285	371	288
ENSG00000087111	1606	1563	1380
ENSG00000087116	1	5	3
ENSG00000087128	0	0	0
ENSG00000087152	1241	1422	1295
ENSG00000087157	674	656	538
ENSG00000087191	2185	2437	2092
ENSG00000087206	1078	1172	1165
ENSG00000087237	7	3	2
ENSG00000087245	5	13	4
ENSG00000087250	0	0	0
ENSG00000087253	168	212	193
ENSG00000087258	178	167	175
ENSG00000087263	1417	1542	1411
ENSG00000087266	954	960	916
ENSG00000087269	885	946	834
ENSG00000087274	2600	2859	2480
ENSG00000087299	756	918	784
ENSG00000087301	250	320	311
ENSG00000087302	3637	3653	3220
ENSG00000087303	5	11	7
ENSG00000087338	1280	1343	1199
ENSG00000087365	10254	10719	9725
ENSG00000087448	901	1068	935
ENSG00000087460	35467	38391	35338
ENSG00000087470	2979	3094	2623
ENSG00000087494	0	0	2
ENSG00000087495	8	1	1
ENSG00000087502	1683	1866	1709
ENSG00000087510	677	660	658
ENSG00000087586	3427	3674	3335
ENSG00000087589	1	0	0
ENSG00000087842	1319	1309	1194
ENSG00000087884	147	135	133
ENSG00000087903	227	207	218
ENSG00000087995	1016	1119	927
ENSG00000088002	16	18	16
ENSG00000088035	509	540	487
ENSG00000088038	1024	1036	862
ENSG00000088053	2	2	1
ENSG00000088179	801	858	761
ENSG00000088205	4472	4666	4213
ENSG00000088247	4429	4761	4196
ENSG00000088256	1213	1330	1200
ENSG00000088280	554	528	460
ENSG00000088298	928	947	856
ENSG00000088305	369	419	369
ENSG00000088320	0	0	0
ENSG00000088325	11827	12873	11488
ENSG00000088340	21	26	35
ENSG00000088356	739	713	660
ENSG00000088367	6078	5726	5124
ENSG00000088386	0	0	0
ENSG00000088387	1907	2101	1864
ENSG00000088448	1805	2378	2056
ENSG00000088451	596	653	615
ENSG00000088538	81	120	78
ENSG00000088543	385	470	415
ENSG00000088682	1391	1277	1239
ENSG00000088726	66	48	36
ENSG00000088727	92	118	120
ENSG00000088756	497	536	489
ENSG00000088766	1055	1103	1071
ENSG00000088782	0	0	0
ENSG00000088808	514	496	390
ENSG00000088812	1177	1133	1022
ENSG00000088826	1190	1366	1247
ENSG00000088827	10	11	11
ENSG00000088832	3758	3961	3711
ENSG00000088833	1466	1488	1357
ENSG00000088836	182	183	194
ENSG00000088854	31	23	21
ENSG00000088876	191	180	180
ENSG00000088881	5	1	4
ENSG00000088882	0	0	0
ENSG00000088888	2214	2316	2093
ENSG00000088899	103	128	84
ENSG00000088926	0	0	0
ENSG00000088930	2560	2558	2429
ENSG00000088970	260	309	273
ENSG00000088986	5643	5696	5237
ENSG00000088992	32	17	32
ENSG00000089006	1338	1534	1204
ENSG00000089009	24266	24343	23077
ENSG00000089012	0	0	0
ENSG00000089022	816	892	804
ENSG00000089041	0	0	0
ENSG00000089048	406	369	350
ENSG00000089050	891	857	826
ENSG00000089053	5397	6010	5397
ENSG00000089057	813	861	742
ENSG00000089060	1728	1959	1537
ENSG00000089063	1812	1825	1760
ENSG00000089091	35	50	30
ENSG00000089094	1335	1424	1295
ENSG00000089101	3	0	0
ENSG00000089116	4	3	2
ENSG00000089123	161	193	150
ENSG00000089127	981	1213	1162
ENSG00000089154	8444	8754	7658
ENSG00000089157	47433	48955	45014
ENSG00000089159	3943	3936	3659
ENSG00000089163	26	20	19
ENSG00000089169	1	0	0
ENSG00000089177	510	535	544
ENSG00000089195	668	723	665
ENSG00000089199	0	0	0
ENSG00000089220	8584	9613	8872
ENSG00000089225	0	0	0
ENSG00000089234	906	941	864
ENSG00000089248	3287	3565	3311
ENSG00000089250	1	0	1
ENSG00000089280	8689	9273	8219
ENSG00000089289	918	983	1005
ENSG00000089327	1214	1349	1278
ENSG00000089335	758	697	662
ENSG00000089351	1062	1120	968
ENSG00000089356	3	3	6
ENSG00000089472	0	0	1
ENSG00000089486	1396	1472	1265
ENSG00000089505	69	70	78
ENSG00000089558	50	69	41
ENSG00000089597	7787	8374	7268
ENSG00000089639	733	728	548
ENSG00000089682	520	555	473
ENSG00000089685	773	877	764
ENSG00000089692	3	6	0
ENSG00000089693	3328	3427	3210
ENSG00000089723	66	72	75
ENSG00000089737	3139	3644	3093
ENSG00000089775	302	330	273
ENSG00000089818	344	349	334
ENSG00000089820	38	32	52
ENSG00000089847	20	27	32
ENSG00000089876	1052	1199	1029
ENSG00000089902	2052	2119	1999
ENSG00000089916	788	818	767
ENSG00000090006	2584	3137	2515
ENSG00000090013	2422	2398	2098
ENSG00000090020	693	765	687
ENSG00000090054	1734	1889	1717
ENSG00000090060	4203	4474	4145
ENSG00000090061	292	299	255
ENSG00000090097	290	296	299
ENSG00000090104	0	0	0
ENSG00000090238	226	244	250
ENSG00000090263	564	595	516
ENSG00000090266	428	434	450
ENSG00000090273	4361	4341	4050
ENSG00000090316	1239	1243	1211
ENSG00000090339	922	927	881
ENSG00000090372	1291	1362	1259
ENSG00000090376	76	80	71
ENSG00000090382	0	0	0
ENSG00000090402	0	0	0
ENSG00000090432	866	978	876
ENSG00000090447	850	900	855
ENSG00000090470	722	794	719
ENSG00000090487	1913	2054	1909
ENSG00000090512	0	1	0
ENSG00000090520	717	738	728
ENSG00000090530	1787	1926	1718
ENSG00000090534	0	0	0
ENSG00000090539	0	1	0
ENSG00000090554	0	0	0
ENSG00000090565	1286	1222	1066
ENSG00000090581	433	423	396
ENSG00000090612	284	273	253
ENSG00000090615	3393	3572	3306
ENSG00000090621	4265	4186	3754
ENSG00000090659	0	1	1
ENSG00000090661	212	192	178
ENSG00000090674	482	587	533
ENSG00000090686	2720	2996	2577
ENSG00000090776	261	250	202
ENSG00000090857	742	765	731
ENSG00000090861	6236	6206	5511
ENSG00000090863	3407	3528	3046
ENSG00000090889	2274	2565	2282
ENSG00000090905	1720	1983	1645
ENSG00000090924	684	679	582
ENSG00000090932	87	78	67
ENSG00000090971	143	153	103
ENSG00000090975	589	588	544
ENSG00000090989	504	533	535
ENSG00000091009	1031	1161	982
ENSG00000091010	0	2	2
ENSG00000091039	1994	2154	1854
ENSG00000091073	435	495	472
ENSG00000091106	4	9	17
ENSG00000091127	1582	1763	1520
ENSG00000091128	0	0	0
ENSG00000091129	0	0	0
ENSG00000091136	3816	4157	3641
ENSG00000091137	1	2	4
ENSG00000091138	0	0	1
ENSG00000091140	3161	3436	2911
ENSG00000091157	321	329	314
ENSG00000091164	1366	1354	1287
ENSG00000091181	0	0	0
ENSG00000091262	9	8	4
ENSG00000091317	893	1135	891
ENSG00000091409	2122	2343	2145
ENSG00000091428	0	0	1
ENSG00000091436	1262	1319	1177
ENSG00000091482	0	0	0
ENSG00000091483	6381	6441	5913
ENSG00000091490	0	1	0
ENSG00000091513	0	0	0
ENSG00000091527	5234	5512	4839
ENSG00000091536	0	0	5
ENSG00000091542	1156	1394	1254
ENSG00000091583	0	0	0
ENSG00000091592	144	159	131
ENSG00000091622	921	1040	901
ENSG00000091640	739	727	685
ENSG00000091651	882	872	790
ENSG00000091656	2	3	3
ENSG00000091664	0	0	0
ENSG00000091704	0	0	0
ENSG00000091732	773	738	647
ENSG00000091831	106	94	91
ENSG00000091844	28	11	7
ENSG00000091879	0	0	0
ENSG00000091947	477	546	453
ENSG00000091972	0	0	0
ENSG00000091986	1427	1469	1381
ENSG00000092009	0	0	0
ENSG00000092010	2745	2889	2600
ENSG00000092020	163	179	153
ENSG00000092036	185	227	169
ENSG00000092051	0	0	0
ENSG00000092054	0	0	0
ENSG00000092067	0	0	1
ENSG00000092068	46	60	47
ENSG00000092094	411	419	341
ENSG00000092096	0	0	0
ENSG00000092098	239	267	183
ENSG00000092108	954	958	853
ENSG00000092140	566	646	530
ENSG00000092148	3034	3457	2924
ENSG00000092199	21732	22573	20310
ENSG00000092200	8	3	8
ENSG00000092201	6326	6939	6238
ENSG00000092203	1290	1303	1206
ENSG00000092208	279	340	336
ENSG00000092295	610	606	543
ENSG00000092330	751	669	601
ENSG00000092345	0	0	0
ENSG00000092377	0	0	2
ENSG00000092421	6	1	1
ENSG00000092439	3311	3650	3178
ENSG00000092445	2339	2668	2267
ENSG00000092470	2921	3215	3072
ENSG00000092529	0	0	0
ENSG00000092531	378	419	317
ENSG00000092607	0	0	0
ENSG00000092621	2280	2462	2308
ENSG00000092758	647	810	668
ENSG00000092820	9034	9349	8826
ENSG00000092841	6182	6814	5878
ENSG00000092847	1551	1550	1377
ENSG00000092850	0	1	2
ENSG00000092853	1143	1430	1265
ENSG00000092871	197	207	167
ENSG00000092929	5916	5536	4866
ENSG00000092931	381	411	407
ENSG00000092964	1998	2513	2155
ENSG00000092969	960	926	874
ENSG00000092978	603	665	562
ENSG00000093000	2605	2775	2624
ENSG00000093009	823	895	842
ENSG00000093010	750	860	771
ENSG00000093072	2	3	0
ENSG00000093100	0	1	0
ENSG00000093134	0	0	0
[truncated: 58,881 more rows]

## Sheet: Ab 
	con1	con2	con3
ENSG00000000003	497	704	569
ENSG00000000005	0	0	0
ENSG00000000419	2524	3517	2958
ENSG00000000457	273	364	323
ENSG00000000460	406	574	504
ENSG00000000938	4	15	10
ENSG00000000971	6	2	0
ENSG00000001036	2778	3691	2982
ENSG00000001084	1214	1716	1251
ENSG00000001167	791	1130	872
ENSG00000001460	384	471	407
ENSG00000001461	520	652	600
ENSG00000001497	2138	2712	2244
ENSG00000001561	0	0	0
ENSG00000001617	358	469	358
ENSG00000001626	0	1	0
ENSG00000001629	1453	2081	1608
ENSG00000001630	101	133	89
ENSG00000001631	108	146	121
ENSG00000002016	258	332	243
ENSG00000002079	0	0	0
ENSG00000002330	66	52	41
ENSG00000002549	543	741	529
ENSG00000002586	8	14	9
ENSG00000002586_PAR_Y	166	280	153
ENSG00000002587	1	1	4
ENSG00000002726	0	0	0
ENSG00000002745	0	5	0
ENSG00000002746	29	56	24
ENSG00000002822	1636	2271	1716
ENSG00000002834	4222	5383	4505
ENSG00000002919	466	586	524
ENSG00000002933	1	0	0
ENSG00000003056.3	1173	1385	1088
ENSG00000003096	302	419	361
ENSG00000003137	1968	2446	1966
ENSG00000003147	0	0	0
ENSG00000003249	130	155	118
ENSG00000003393	504	645	569
ENSG00000003400	101	105	92
ENSG00000003402	937	1324	1031
ENSG00000003436	521	784	623
ENSG00000003509	236	281	277
ENSG00000003756	1306	1798	1296
ENSG00000003987	57	77	73
ENSG00000003989	1785	2440	1859
ENSG00000004059	930	1360	987
ENSG00000004139	143	217	190
ENSG00000004142	2805	3287	2644
ENSG00000004399	3438	4317	3584
ENSG00000004455	7160	9341	7590
ENSG00000004468	1	0	0
ENSG00000004478	2114	2645	2229
ENSG00000004487	3096	4081	3117
ENSG00000004534	2628	3358	2897
ENSG00000004660	912	1144	919
ENSG00000004700	557	988	845
ENSG00000004766	353	617	507
ENSG00000004776	11	13	4
ENSG00000004777	32	49	39
ENSG00000004779	970	1254	1053
ENSG00000004799	391	673	526
ENSG00000004809	0	0	0
ENSG00000004838	31	52	31
ENSG00000004846	0	0	0
ENSG00000004848	9	7	7
ENSG00000004864	1231	1717	1439
ENSG00000004866	628	842	723
ENSG00000004897	2836	4640	3440
ENSG00000004939	0	2	0
ENSG00000004948	0	0	0
ENSG00000004961	1443	1973	1607
ENSG00000004975	1145	1369	1227
ENSG00000005001	0	2	6
ENSG00000005007	3284	4106	3173
ENSG00000005020	278	422	292
ENSG00000005022	2461	3370	2627
ENSG00000005059	248	321	252
ENSG00000005073	1127	1394	1131
ENSG00000005075	860	1232	1034
ENSG00000005100	1751	2438	1780
ENSG00000005102	2	3	2
ENSG00000005108	0	0	0
ENSG00000005156	417	549	451
ENSG00000005175	1748	3024	2450
ENSG00000005187	11	9	4
ENSG00000005189	79	141	110
ENSG00000005194	1922	2499	2024
ENSG00000005206	621	673	589
ENSG00000005238	213	325	184
ENSG00000005243	53	56	59
ENSG00000005249	0	0	0
ENSG00000005302	1233	1528	1248
ENSG00000005339	4633	5851	4654
ENSG00000005379	0	0	0
ENSG00000005381	0	0	1
ENSG00000005421	0	1	0
ENSG00000005436	699	1100	835
ENSG00000005448	141	196	174
ENSG00000005469	103	175	137
ENSG00000005471	0	0	0
ENSG00000005483	1702	2501	2163
ENSG00000005486	1247	1587	1249
ENSG00000005513	0	0	0
ENSG00000005700	1791	2754	2329
ENSG00000005801	681	1132	969
ENSG00000005810	2343	3520	2967
ENSG00000005812	1536	2570	1991
ENSG00000005844	0	0	0
ENSG00000005882	273	300	265
ENSG00000005884	11320	13734	10823
ENSG00000005889	1226	1865	1395
ENSG00000005893	2130	3024	2284
ENSG00000005961	32	33	26
ENSG00000005981	0	1	0
ENSG00000006007	2957	4162	3229
ENSG00000006015	191	234	189
ENSG00000006016	19	25	27
ENSG00000006025	23	39	36
ENSG00000006042	1	0	0
ENSG00000006047	142	225	204
ENSG00000006059	0	0	0
ENSG00000006062	1129	1405	1048
ENSG00000006071	9	4	5
ENSG00000006116	0	0	0
ENSG00000006118	1312	1783	1338
ENSG00000006125	3355	4592	3524
ENSG00000006128	0	0	0
ENSG00000006194	1679	2122	1723
ENSG00000006210	1	0	0
ENSG00000006282	650	841	750
ENSG00000006283	6	2	1
ENSG00000006327	11167	13963	11206
ENSG00000006377	0	1	0
ENSG00000006432	464	623	501
ENSG00000006451	2369	3142	2686
ENSG00000006453	1615	2002	1641
ENSG00000006459	613	888	696
ENSG00000006468	87	96	75
ENSG00000006530	608	856	679
ENSG00000006534	2842	3647	2814
ENSG00000006555	0	0	0
ENSG00000006576	400	663	536
ENSG00000006606	4	12	7
ENSG00000006607	877	1280	891
ENSG00000006611	17	16	12
ENSG00000006625	269	345	290
ENSG00000006634	659	1229	1062
ENSG00000006638	70	146	105
ENSG00000006652	4021	5888	4789
ENSG00000006659	0	0	0
ENSG00000006695	461	590	485
ENSG00000006704	3434	3998	3424
ENSG00000006712	1384	1805	1435
ENSG00000006715	523	736	555
ENSG00000006740	11	14	8
ENSG00000006744	1493	1897	1456
ENSG00000006747	57	57	84
ENSG00000006756	99	114	94
ENSG00000006757	686	824	751
ENSG00000006788	0	0	0
ENSG00000006831	2173	2997	2330
ENSG00000006837	15	24	14
ENSG00000007001	0	0	0
ENSG00000007038	1942	2245	1840
ENSG00000007047	395	502	382
ENSG00000007062	5	6	3
ENSG00000007080	2178	2650	2138
ENSG00000007129	0	0	0
ENSG00000007168	2169	3212	2515
ENSG00000007171	0	0	0
ENSG00000007174	0	0	0
ENSG00000007202	1959	2425	1827
ENSG00000007216	0	9	4
ENSG00000007237	76	93	70
ENSG00000007255	47	59	40
ENSG00000007264	900	1046	806
ENSG00000007306	43	56	57
ENSG00000007312	2	0	0
ENSG00000007314	178	213	182
ENSG00000007341	276	368	297
ENSG00000007350	1	1	0
ENSG00000007372	348	491	359
ENSG00000007376	1031	1211	960
ENSG00000007384	674	844	690
ENSG00000007392	1551	1984	1605
ENSG00000007402	3	8	7
ENSG00000007516	37	60	44
ENSG00000007520	982	1163	892
ENSG00000007541	782	1080	801
ENSG00000007545	612	860	659
ENSG00000007866	1227	1630	1282
ENSG00000007908	0	0	0
ENSG00000007923	1771	2236	1780
ENSG00000007933	1	0	0
ENSG00000007944	116	123	113
ENSG00000007952	23	31	38
ENSG00000007968	626	782	634
ENSG00000008018	2460	3401	2651
ENSG00000008056	0	1	0
ENSG00000008083	870	1105	847
ENSG00000008086	444	619	530
ENSG00000008118	2	0	0
ENSG00000008128	5	9	4
ENSG00000008130	4758	6134	4643
ENSG00000008196	0	0	0
ENSG00000008197	0	0	0
ENSG00000008226	0	0	0
ENSG00000008256	2466	2996	2479
ENSG00000008277	19	38	30
ENSG00000008282	1606	2202	1747
ENSG00000008283	2681	3277	2610
ENSG00000008294	1854	2894	2261
ENSG00000008300	2026	2466	2004
ENSG00000008311	0	0	2
ENSG00000008323	10	16	8
ENSG00000008324	289	339	317
ENSG00000008382	21	47	18
ENSG00000008394	1465	2140	1521
ENSG00000008405	1109	1547	1270
ENSG00000008438	2	2	2
ENSG00000008441	143	188	148
ENSG00000008513	2530	3395	2482
ENSG00000008516	3	3	3
ENSG00000008517	428	500	470
ENSG00000008710	8807	10831	8491
ENSG00000008735	36	37	25
ENSG00000008838	1170	1658	1261
ENSG00000008853	385	435	400
ENSG00000008869	349	482	410
ENSG00000008952	5483	9829	8100
ENSG00000008988	6472	8616	6859
ENSG00000009307	18297	27627	21236
ENSG00000009335	3298	4522	3445
ENSG00000009413	508	847	659
ENSG00000009694	5	11	10
ENSG00000009709	0	0	0
ENSG00000009724	27	55	45
ENSG00000009765	0	0	0
ENSG00000009780	202	290	205
ENSG00000009790	0	2	0
ENSG00000009830	794	1042	764
ENSG00000009844	1379	2209	1787
ENSG00000009950	797	1015	854
ENSG00000009954	7786	11054	8703
ENSG00000010017	1570	2217	1841
ENSG00000010030	1	1	1
ENSG00000010072	730	1074	825
ENSG00000010165	1682	2076	1677
ENSG00000010219	9	14	19
ENSG00000010244	3599	4786	3719
ENSG00000010256	10511	13223	10405
ENSG00000010270	516	700	561
ENSG00000010278	2075	2796	2142
ENSG00000010282	1	0	0
ENSG00000010292	2893	3520	2941
ENSG00000010295	8	8	9
ENSG00000010310	20	21	24
ENSG00000010318	69	61	48
ENSG00000010319	10	19	13
ENSG00000010322	2052	2500	2111
ENSG00000010327	3	2	2
ENSG00000010361	10	7	11
ENSG00000010379	0	0	0
ENSG00000010404	594	798	616
ENSG00000010438	1	0	0
ENSG00000010539	546	773	566
ENSG00000010610	2	1	0
ENSG00000010626	59	83	83
ENSG00000010671	0	0	0
ENSG00000010704	335	390	314
ENSG00000010803	600	757	583
ENSG00000010810	175	259	196
ENSG00000010818	55	99	66
ENSG00000010932	1	5	1
ENSG00000011007	1670	2282	1817
ENSG00000011009	1195	1550	1218
ENSG00000011021	710	983	846
ENSG00000011028	421	544	487
ENSG00000011052	0	0	0
ENSG00000011083	4	10	8
ENSG00000011105	55	56	58
ENSG00000011114	774	1099	925
ENSG00000011132	239	245	194
ENSG00000011143	304	410	320
ENSG00000011198	1783	2844	2170
ENSG00000011201	0	0	0
ENSG00000011243	1722	2065	1702
ENSG00000011258	580	830	615
ENSG00000011260	3314	4879	3914
ENSG00000011275	3119	3929	3092
ENSG00000011295	893	1250	998
ENSG00000011304	14925	19079	15044
ENSG00000011332	17	28	19
ENSG00000011347	29	28	29
ENSG00000011376	1075	1460	1140
ENSG00000011405	996	1623	1319
ENSG00000011422	1066	1411	1097
ENSG00000011426	2770	4579	3804
ENSG00000011451	3095	3766	2876
ENSG00000011454	1619	2146	1771
ENSG00000011465	9	21	7
ENSG00000011478	496	610	456
ENSG00000011485	1598	1990	1626
ENSG00000011523	85	129	127
ENSG00000011566	1059	1746	1350
ENSG00000011590	4	4	3
ENSG00000011600	0	0	1
ENSG00000011638	71	82	64
ENSG00000011677	162	223	194
ENSG00000012048	1336	2200	1703
ENSG00000012061	701	844	712
ENSG00000012124	180	218	165
ENSG00000012171	7714	9525	7790
ENSG00000012174	1374	2133	1608
ENSG00000012211	722	973	758
ENSG00000012223	0	0	0
ENSG00000012232	1903	2451	1959
ENSG00000012504	0	1	1
ENSG00000012660	2776	3865	3240
ENSG00000012779	11	15	14
ENSG00000012817	0	2	0
ENSG00000012822	647	809	651
ENSG00000012963	663	911	711
ENSG00000012983	822	1284	1005
ENSG00000013016	0	1	0
ENSG00000013275	1765	2304	1761
ENSG00000013288	292	465	351
ENSG00000013293	0	0	1
ENSG00000013297	2	4	2
ENSG00000013306	2525	3111	2519
ENSG00000013364	814	949	738
ENSG00000013374	2216	3119	2398
ENSG00000013375	1465	2382	1863
ENSG00000013392	276	359	297
ENSG00000013441	2599	3951	3082
ENSG00000013503	657	905	796
ENSG00000013523	737	878	635
ENSG00000013561	592	877	716
ENSG00000013563	89	99	75
ENSG00000013573	2565	3132	2463
ENSG00000013583	662	852	598
ENSG00000013588	16833	21886	17335
ENSG00000013619	1307	1682	1330
ENSG00000013725	0	0	0
ENSG00000013810	2196	2735	2219
ENSG00000014123	963	1568	1246
ENSG00000014138	164	244	180
ENSG00000014164	963	1202	873
ENSG00000014216	1760	2171	1631
ENSG00000014257	5	6	8
ENSG00000014641	2196	2974	2319
ENSG00000014824	1210	1841	1402
ENSG00000014914	57	69	45
ENSG00000014919	761	1011	780
ENSG00000015133	872	1153	867
ENSG00000015153	794	1353	873
ENSG00000015171	1914	2731	2226
ENSG00000015285	92	83	66
ENSG00000015413	1	0	0
ENSG00000015475	749	915	709
ENSG00000015479	40	53	36
ENSG00000015520	1	3	7
ENSG00000015532	731	910	715
ENSG00000015568	173	213	118
ENSG00000015592	0	1	0
ENSG00000015676	2503	3353	2573
ENSG00000016082	20	14	16
ENSG00000016391	569	707	529
ENSG00000016402	0	0	3
ENSG00000016490	0	0	0
ENSG00000016602	0	0	0
ENSG00000016864	1362	1942	1522
ENSG00000017260	1136	1764	1421
ENSG00000017427	1	1	0
ENSG00000017483	3409	4293	3611
ENSG00000017797	1035	1374	1120
ENSG00000018189	327	399	319
ENSG00000018236	0	0	0
ENSG00000018280	24	28	28
ENSG00000018408	1217	1733	1379
ENSG00000018510	2832	4285	3362
ENSG00000018607	0	0	0
ENSG00000018610	838	1079	851
ENSG00000018625	6	7	1
ENSG00000018699	587	924	690
ENSG00000018869	0	0	0
ENSG00000019102	6	1	8
ENSG00000019144	677	906	630
ENSG00000019169	2	1	2
ENSG00000019186	0	1	0
ENSG00000019485	1027	1242	943
ENSG00000019505	0	1	0
ENSG00000019549	572	811	659
ENSG00000019582	2	3	1
ENSG00000019991	0	0	0
ENSG00000019995	363	630	466
ENSG00000020129	814	958	876
ENSG00000020181	279	413	328
ENSG00000020219	0	0	0
ENSG00000020256	1488	2019	1528
ENSG00000020426	595	853	702
ENSG00000020577	976	1153	948
ENSG00000020633	1126	1413	1101
ENSG00000020922	1288	2239	1850
ENSG00000021300	0	2	1
ENSG00000021355	1875	2607	2164
ENSG00000021461	0	0	0
ENSG00000021488	0	0	0
ENSG00000021574	487	781	578
ENSG00000021645	0	1	0
ENSG00000021762	1385	1740	1414
ENSG00000021776	1788	2515	2042
ENSG00000021826	8554	11944	9393
ENSG00000021852	0	0	0
ENSG00000022267	147	189	152
ENSG00000022277	1547	1866	1534
ENSG00000022355	0	0	1
ENSG00000022556	0	2	0
ENSG00000022567	1335	1724	1318
ENSG00000022840	5625	7008	5654
ENSG00000022976	289	369	272
ENSG00000023041	1124	1494	1200
ENSG00000023171	2081	2505	2040
ENSG00000023191	1570	2077	1672
ENSG00000023228	5857	8430	6684
ENSG00000023287	1191	2289	1957
ENSG00000023318	944	1404	1080
ENSG00000023330	2261	2848	2248
ENSG00000023445	2212	3534	2778
ENSG00000023516	822	1320	1042
ENSG00000023572	1470	2124	1614
ENSG00000023608	133	228	184
ENSG00000023697	362	519	370
ENSG00000023734	3261	4644	3615
ENSG00000023839	75	109	91
ENSG00000023892	0	0	0
ENSG00000023902	21	35	23
ENSG00000023909	1014	1456	1188
ENSG00000024048	1318	1937	1543
ENSG00000024422	1727	2262	1836
ENSG00000024526	826	1402	1094
ENSG00000024862	172	289	203
ENSG00000025039	0	3	0
ENSG00000025156	485	701	564
ENSG00000025293	2565	3542	2821
ENSG00000025423	21	18	23
ENSG00000025434	724	768	691
ENSG00000025708	298	358	258
ENSG00000025770	1278	1625	1331
ENSG00000025772	1105	1408	1096
ENSG00000025796	3545	5970	4599
ENSG00000025800	2377	3219	2513
ENSG00000026025	6241	8031	6890
ENSG00000026036	14	42	36
ENSG00000026103	183	204	211
ENSG00000026297	145	202	143
ENSG00000026508	9063	12416	9718
ENSG00000026559	5	8	4
ENSG00000026652	5	9	5
ENSG00000026751	1	0	1
ENSG00000026950	302	341	287
ENSG00000027001	249	274	262
ENSG00000027075	8	5	7
ENSG00000027644	2	1	1
ENSG00000027697	783	1173	942
ENSG00000027847	642	745	523
ENSG00000027869	154	176	132
ENSG00000028116	440	755	552
ENSG00000028137	323	392	333
ENSG00000028203	1184	1976	1548
ENSG00000028277	3	5	5
ENSG00000028310	1874	2397	1698
ENSG00000028528	1488	1928	1549
ENSG00000028839	369	527	390
ENSG00000029153	972	1264	955
ENSG00000029363	4173	7313	5923
ENSG00000029364	1696	2266	1790
ENSG00000029534	222	274	205
ENSG00000029559	0	0	0
ENSG00000029639	152	165	171
ENSG00000029725	1024	1637	1364
ENSG00000029993	1071	1402	1153
ENSG00000030066	10484	15011	11690
ENSG00000030110	987	1219	953
ENSG00000030304	0	0	0
ENSG00000030419	2	9	7
ENSG00000030582	1977	2601	2043
ENSG00000031003	1901	2719	2151
ENSG00000031081	343	483	389
ENSG00000031691	322	501	433
ENSG00000031698	11110	14358	11405
ENSG00000031823	1245	1529	1205
ENSG00000032219	357	662	644
ENSG00000032389	611	753	568
ENSG00000032444	1896	2533	1985
ENSG00000032742	227	357	235
ENSG00000033011	641	758	536
ENSG00000033030	3171	4487	3519
ENSG00000033050	470	605	507
ENSG00000033100	2195	2616	2135
ENSG00000033122	21	20	24
ENSG00000033170	99	161	120
ENSG00000033178	1194	1973	1511
ENSG00000033327	404	499	409
ENSG00000033627	324	419	371
ENSG00000033800	291	492	359
ENSG00000033867	665	983	649
ENSG00000034053	0	3	0
ENSG00000034152	1694	2200	1735
ENSG00000034239	0	0	0
ENSG00000034510	16999	21323	18281
ENSG00000034533	265	352	321
ENSG00000034677	548	827	716
ENSG00000034693	397	625	476
ENSG00000034713	1041	1380	1051
ENSG00000034971	4	4	3
ENSG00000035115	75	128	109
ENSG00000035141	2445	3117	2539
ENSG00000035403	7838	10807	8358
ENSG00000035499	373	444	386
ENSG00000035664	32	38	31
ENSG00000035681	1570	2377	1729
ENSG00000035687	1814	2707	2114
ENSG00000035720	0	1	0
ENSG00000035862	3700	4990	3859
ENSG00000035928	1774	2742	2323
ENSG00000036054	669	1118	976
ENSG00000036257	1390	2317	1649
ENSG00000036448	0	1	1
ENSG00000036473	0	0	0
ENSG00000036530	0	1	0
ENSG00000036549	1648	2770	2331
ENSG00000036565	0	0	0
ENSG00000036672	30	47	68
ENSG00000036828	0	0	0
ENSG00000037042	178	240	187
ENSG00000037241	2482	3279	2563
ENSG00000037280	3	0	0
ENSG00000037474	7598	10159	8055
ENSG00000037637	1353	1651	1386
ENSG00000037749	952	1387	1080
ENSG00000037757	941	1172	968
ENSG00000037897	344	440	397
ENSG00000037965	54	51	42
ENSG00000038002	162	229	228
ENSG00000038210	266	339	266
ENSG00000038219	1581	2931	2478
ENSG00000038274	1506	2159	1649
ENSG00000038295	776	1335	1096
ENSG00000038358	1503	1775	1493
ENSG00000038382	7200	9400	7224
ENSG00000038427	4	8	0
ENSG00000038532	676	858	680
ENSG00000038945	1	0	0
ENSG00000039068	5	5	9
ENSG00000039123	2001	3530	2870
ENSG00000039139	23	55	44
ENSG00000039319	1085	1830	1480
ENSG00000039523	1242	1522	1208
ENSG00000039537	0	0	0
ENSG00000039560	10	13	16
ENSG00000039600	0	0	0
ENSG00000039650	406	471	396
ENSG00000039987	1	1	0
ENSG00000040199	739	957	760
ENSG00000040275	5697	9092	7134
ENSG00000040341	273	394	302
ENSG00000040487	904	1138	850
ENSG00000040531	303	334	283
ENSG00000040608	562	724	524
ENSG00000040633	1154	1405	1144
ENSG00000040731	2	0	0
ENSG00000040933	1059	1413	1145
ENSG00000041353	2013	3322	2637
ENSG00000041357	3884	5827	4635
ENSG00000041515	14	19	16
ENSG00000041802	1264	1573	1248
ENSG00000041880	547	687	548
ENSG00000041982	13	10	1
ENSG00000041988	706	868	627
ENSG00000042062	3	4	5
ENSG00000042088	444	535	409
ENSG00000042286	2286	2817	2280
ENSG00000042304	0	0	0
ENSG00000042317	82	102	104
ENSG00000042429	197	276	198
ENSG00000042445	3225	4092	3303
ENSG00000042493	3236	3851	3266
ENSG00000042753	1516	1914	1478
ENSG00000042781	0	2	2
ENSG00000042813	0	0	0
ENSG00000042832	1	1	0
ENSG00000042980	0	0	0
ENSG00000043039	0	0	0
ENSG00000043093	523	965	816
ENSG00000043143	3423	4442	3508
ENSG00000043355	1836	2341	1839
ENSG00000043462	0	0	0
ENSG00000043514	876	1157	904
ENSG00000043591	10	6	0
ENSG00000044012	0	0	0
ENSG00000044090	714	938	751
ENSG00000044115	11630	15750	12528
ENSG00000044446	793	903	776
ENSG00000044459	267	440	339
ENSG00000044524	0	2	1
ENSG00000044574	49902	70438	56030
ENSG00000046604	5269	7720	5917
ENSG00000046647	324	419	307
ENSG00000046651	1411	2127	1709
ENSG00000046653	19	28	33
ENSG00000046774	0	0	0
ENSG00000046889	0	0	0
ENSG00000047056	337	457	345
ENSG00000047188	1254	1658	1407
ENSG00000047230	1272	1737	1374
ENSG00000047249	645	808	730
ENSG00000047315	2689	3979	3231
ENSG00000047346	330	553	401
ENSG00000047365	357	534	411
ENSG00000047410	2266	4343	3871
ENSG00000047457	1	2	2
ENSG00000047578	599	757	470
ENSG00000047579	271	330	247
ENSG00000047597	283	371	321
ENSG00000047617	98	122	109
ENSG00000047621	162	297	211
ENSG00000047634	2386	3543	2869
ENSG00000047644	1923	2438	1823
ENSG00000047648	0	2	1
ENSG00000047662	5	5	2
ENSG00000047849	8299	10889	8497
ENSG00000047932	934	1382	1104
ENSG00000047936	0	3	0
ENSG00000048028	821	1138	945
ENSG00000048052	30	37	29
ENSG00000048140	1095	1305	1003
ENSG00000048162	849	1066	813
ENSG00000048342	136	192	138
ENSG00000048392	466	654	507
ENSG00000048405	759	1164	918
ENSG00000048462	1	1	0
ENSG00000048471	272	368	266
ENSG00000048540	0	0	0
ENSG00000048544	4035	5386	4399
ENSG00000048545	0	0	0
ENSG00000048649	1149	1916	1538
ENSG00000048707	2099	2717	2129
ENSG00000048740	177	210	151
ENSG00000048828	4125	5518	4214
ENSG00000048991	997	1357	1136
ENSG00000049089	7	9	5
ENSG00000049130	314	474	383
ENSG00000049167	204	271	224
ENSG00000049192	15	8	15
ENSG00000049239	971	1213	962
ENSG00000049245	1962	2667	2164
ENSG00000049246	298	502	403
ENSG00000049247	0	0	0
ENSG00000049249	8	16	13
ENSG00000049283	2	0	5
ENSG00000049323	1748	2598	1925
ENSG00000049449	1905	2689	2286
ENSG00000049540	22	39	4
ENSG00000049541	1412	1877	1453
ENSG00000049618	1133	1586	1329
ENSG00000049656	4133	5268	4100
ENSG00000049759	1325	1673	1392
ENSG00000049768	8	16	4
ENSG00000049769	1061	1270	1003
ENSG00000049860	4033	6000	4722
ENSG00000049883	859	1178	995
ENSG00000050030	0	0	0
ENSG00000050130	555	826	634
ENSG00000050165	6	4	4
ENSG00000050327	481	579	415
ENSG00000050344	179	311	238
ENSG00000050393	1912	2585	1976
ENSG00000050405	4248	6276	4948
ENSG00000050426	1180	1606	1276
ENSG00000050438	0	1	0
ENSG00000050555	472	551	421
ENSG00000050628	0	0	1
ENSG00000050730	0	2	0
ENSG00000050748	2343	3293	2556
ENSG00000050767	0	1	0
ENSG00000050820	2873	3548	2784
ENSG00000051009	717	949	782
ENSG00000051108	5750	7239	5885
ENSG00000051128	798	992	756
ENSG00000051180	1	0	1
ENSG00000051341	480	780	614
ENSG00000051382	741	990	880
ENSG00000051523	3788	4644	3835
ENSG00000051596	660	743	621
ENSG00000051620	372	415	338
ENSG00000051825	565	873	760
ENSG00000052126	63	125	93
ENSG00000052344	8	9	4
ENSG00000052723	1825	2533	2011
ENSG00000052749	1195	1479	1164
ENSG00000052795	95	129	128
ENSG00000052802	429	629	469
ENSG00000052841	1398	1915	1555
ENSG00000052850	4	7	3
ENSG00000053108	0	1	0
ENSG00000053254	356	457	355
ENSG00000053328	0	0	0
ENSG00000053371	491	704	583
ENSG00000053372	2489	3206	2441
ENSG00000053438	15	15	17
ENSG00000053501	412	501	420
ENSG00000053524	15	19	27
ENSG00000053702	14	23	10
ENSG00000053747	592	702	644
ENSG00000053770	559	934	725
ENSG00000053900	409	623	499
ENSG00000053918	754	967	753
ENSG00000054116	1576	2001	1570
ENSG00000054118	4582	5771	4870
ENSG00000054148	1600	1950	1627
ENSG00000054179	7	7	8
ENSG00000054219	0	0	0
ENSG00000054267	1437	2453	2031
ENSG00000054277	77	99	89
ENSG00000054282	291	411	353
ENSG00000054356	2	0	0
ENSG00000054392	172	272	213
ENSG00000054523	1932	2712	2100
ENSG00000054598	2888	3721	2774
ENSG00000054611	409	505	413
ENSG00000054654	727	1214	979
ENSG00000054690	52	73	54
ENSG00000054793	1319	1660	1294
ENSG00000054796	0	0	1
ENSG00000054803	0	0	0
ENSG00000054938	1	2	0
ENSG00000054965	864	1119	774
ENSG00000054967	552	725	535
ENSG00000054983	0	0	0
ENSG00000055044	3854	6343	5194
ENSG00000055070	2313	2989	2397
ENSG00000055118	5	7	6
ENSG00000055130	2242	3064	2553
ENSG00000055147	357	507	406
ENSG00000055163	3	1	2
ENSG00000055208	2194	3434	2638
ENSG00000055211	523	712	550
ENSG00000055332	1788	2680	2032
ENSG00000055483	4954	6316	5080
ENSG00000055609	1243	1662	1323
ENSG00000055732	0	0	1
ENSG00000055813	0	0	1
ENSG00000055917	2909	4211	3302
ENSG00000055950	362	469	313
ENSG00000055955	0	0	0
ENSG00000055957	0	1	0
ENSG00000056050	333	539	424
ENSG00000056097	5591	8614	6935
ENSG00000056277	147	204	148
ENSG00000056291	0	0	0
ENSG00000056487	4	4	0
ENSG00000056558	51	47	54
ENSG00000056586	2128	3047	2300
ENSG00000056736	326	324	313
ENSG00000056972	456	550	410
ENSG00000056998	0	0	0
ENSG00000057019	679	1061	806
ENSG00000057149	0	2	0
ENSG00000057252	1964	2715	2164
ENSG00000057294	386	572	458
ENSG00000057468	0	0	0
ENSG00000057593	0	1	2
ENSG00000057608	5381	7985	6547
ENSG00000057657	478	728	562
ENSG00000057663	760	1211	895
ENSG00000057704	1	5	0
ENSG00000057757	1562	2067	1577
ENSG00000057935	986	1347	1077
ENSG00000058056	585	819	654
ENSG00000058063	1174	2013	1468
ENSG00000058085	37	65	39
ENSG00000058091	788	1155	909
ENSG00000058262	11102	14197	11326
ENSG00000058272	1431	2518	1986
ENSG00000058335	23	42	21
ENSG00000058404	0	1	1
ENSG00000058453	556	736	601
ENSG00000058600	2475	3161	2553
ENSG00000058668	2756	3694	2849
ENSG00000058673	1	4	1
ENSG00000058729	492	854	649
ENSG00000058799	383	522	380
ENSG00000058804	2766	4019	3122
ENSG00000058866	0	0	0
ENSG00000059122	1427	1851	1572
ENSG00000059145	447	530	419
ENSG00000059377	5	7	5
ENSG00000059378	859	1142	815
ENSG00000059573	2261	2916	2293
ENSG00000059588	1605	2113	1692
ENSG00000059691	408	559	460
ENSG00000059728	584	848	648
ENSG00000059758	1779	2789	2038
ENSG00000059769	223	297	238
ENSG00000059804	479	572	465
ENSG00000059915	5	8	3
ENSG00000060069	315	504	356
ENSG00000060138	4285	5097	4037
ENSG00000060140	0	0	0
ENSG00000060237	4887	6797	5335
ENSG00000060303	1	1	3
ENSG00000060339	4781	7849	6115
ENSG00000060491	3248	4256	3225
ENSG00000060558	0	2	0
ENSG00000060566	12	12	4
ENSG00000060642	264	315	243
ENSG00000060656	2239	2759	2221
ENSG00000060688	1996	2503	1980
ENSG00000060709	0	0	0
ENSG00000060718	0	2	0
ENSG00000060749	2569	4453	3547
ENSG00000060762	316	419	355
ENSG00000060971	329	420	416
ENSG00000060982	0	2	1
ENSG00000061273	4097	5466	4390
ENSG00000061337	0	0	0
ENSG00000061455	21	30	12
ENSG00000061492	0	0	0
ENSG00000061656	133	128	91
ENSG00000061676	3995	6454	5039
ENSG00000061794	2942	4168	3328
ENSG00000061918	0	0	0
ENSG00000061936	1958	2637	2002
ENSG00000061938	3017	3776	2937
ENSG00000061987	929	1216	1091
ENSG00000062038	0	0	0
ENSG00000062096	0	0	0
ENSG00000062194	2057	3505	2862
ENSG00000062282	103	92	97
ENSG00000062370	157	238	184
ENSG00000062485	4535	5980	4947
ENSG00000062524	14	16	14
ENSG00000062582	81	93	52
ENSG00000062598	927	1264	1016
ENSG00000062650	2289	3494	2751
ENSG00000062716	3127	4196	3475
ENSG00000062725	1066	1644	1196
ENSG00000062822	798	1018	848
ENSG00000063015	1	2	3
ENSG00000063046	10709	14881	11972
ENSG00000063127	10	26	18
ENSG00000063169	432	615	471
ENSG00000063176	422	480	382
ENSG00000063177	8755	11154	8688
ENSG00000063180	59	57	34
ENSG00000063241	379	479	332
ENSG00000063244	4507	5720	4586
ENSG00000063245	2157	2589	2214
ENSG00000063322	1478	1773	1453
ENSG00000063438	1419	1884	1455
ENSG00000063515	0	1	0
ENSG00000063587	619	740	541
ENSG00000063601	557	678	540
ENSG00000063660	1893	2422	1805
ENSG00000063761	91	104	92
ENSG00000063854	828	1006	945
ENSG00000063978	1891	2453	2058
ENSG00000064012	712	1026	826
ENSG00000064042	4749	7069	5535
ENSG00000064102	1754	2718	2237
ENSG00000064115	1472	1800	1458
ENSG00000064195	25	29	19
ENSG00000064199	8	12	5
ENSG00000064201	1	1	0
ENSG00000064205	1568	1945	1563
ENSG00000064218	0	0	0
ENSG00000064225	1	1	0
ENSG00000064270	41	84	52
ENSG00000064300	0	0	1
ENSG00000064309	13	9	9
ENSG00000064313	1186	1875	1390
ENSG00000064393	669	892	724
ENSG00000064419	3402	4821	3951
ENSG00000064489	0	0	1
ENSG00000064490	680	893	628
ENSG00000064545	365	420	379
ENSG00000064547	347	501	351
ENSG00000064601	1501	1723	1449
ENSG00000064607	3077	3995	3196
ENSG00000064651	466	647	512
ENSG00000064652	975	1478	1125
ENSG00000064655	0	2	0
ENSG00000064666	1712	2055	1570
ENSG00000064687	522	567	449
ENSG00000064692	0	0	0
ENSG00000064703	1405	2253	1726
ENSG00000064726	3163	4895	3814
ENSG00000064763	41	87	66
ENSG00000064787	0	0	0
ENSG00000064835	0	4	2
ENSG00000064886	0	0	0
ENSG00000064932	5244	6587	5522
ENSG00000064933	304	538	420
ENSG00000064961	11242	13512	10992
ENSG00000064989	0	0	0
ENSG00000064995	630	877	635
ENSG00000064999	701	842	657
ENSG00000065000	3318	4242	3591
ENSG00000065029	450	565	458
ENSG00000065054	3068	3780	3007
ENSG00000065057	229	288	246
ENSG00000065060	3179	4166	3321
ENSG00000065135	3156	4768	3779
ENSG00000065150	15937	22907	17996
ENSG00000065154	794	1170	866
ENSG00000065183	1465	2217	1749
ENSG00000065243	2774	4436	3532
ENSG00000065268	908	985	805
ENSG00000065308	2559	3281	2672
ENSG00000065320	1	2	0
ENSG00000065325	374	490	371
ENSG00000065328	774	1052	878
ENSG00000065357	442	544	522
ENSG00000065361	1194	1560	1206
ENSG00000065371	0	0	1
ENSG00000065413	42	75	67
ENSG00000065427	7159	9834	7942
ENSG00000065457	645	877	675
ENSG00000065485	530	698	625
ENSG00000065491	510	725	534
ENSG00000065518	1408	1729	1521
ENSG00000065526	8911	11678	9587
ENSG00000065534	759	1019	851
ENSG00000065548	1254	2102	1790
ENSG00000065559	540	935	635
ENSG00000065600	428	545	405
ENSG00000065609	0	0	0
ENSG00000065613	2281	4014	3359
ENSG00000065615	322	553	378
ENSG00000065618	6	15	10
ENSG00000065621	135	174	125
ENSG00000065665	138	218	206
ENSG00000065675	0	0	0
ENSG00000065717	915	1117	861
ENSG00000065802	1141	1356	1082
ENSG00000065809	2746	3913	3152
ENSG00000065833	412	592	508
ENSG00000065882	675	793	721
ENSG00000065883	3156	4330	3399
ENSG00000065911	7894	10854	8614
ENSG00000065923	26	38	21
ENSG00000065970	1123	1362	1074
ENSG00000065978	30198	38541	31856
ENSG00000065989	207	323	230
ENSG00000066027	1943	2780	2204
ENSG00000066032	0	0	0
ENSG00000066044	2985	3690	3067
ENSG00000066056	0	1	0
ENSG00000066084	2310	3146	2488
ENSG00000066117	2660	3367	2689
ENSG00000066135	572	691	592
ENSG00000066136	974	1162	942
ENSG00000066185	0	0	0
ENSG00000066230	30	46	22
ENSG00000066248	732	980	769
ENSG00000066279	1887	3478	3115
ENSG00000066294	0	0	0
ENSG00000066322	2528	3303	2553
ENSG00000066336	0	2	1
ENSG00000066379	38	50	2
ENSG00000066382	0	0	0
ENSG00000066405	4	6	5
ENSG00000066422	1567	2549	2046
ENSG00000066427	198	306	215
ENSG00000066455	1180	1764	1404
ENSG00000066468	1	1	1
ENSG00000066557	722	1101	914
ENSG00000066583	750	973	752
ENSG00000066629	506	660	476
ENSG00000066651	516	882	693
ENSG00000066654	1061	1879	1472
ENSG00000066697	419	547	506
ENSG00000066735	2248	2611	2128
ENSG00000066739	601	861	741
ENSG00000066777	793	1240	947
ENSG00000066813	0	0	0
ENSG00000066827	265	340	299
ENSG00000066855	783	1185	894
ENSG00000066923	17	23	19
ENSG00000066926	446	524	446
ENSG00000066933	371	571	447
ENSG00000067048	2	4	0
ENSG00000067057	4140	5323	4151
ENSG00000067064	856	1171	1053
ENSG00000067066	437	680	504
ENSG00000067082	1118	1467	1185
ENSG00000067113	170	222	159
ENSG00000067141	96	115	97
ENSG00000067167	2672	3882	3095
ENSG00000067177	1096	1458	1279
ENSG00000067182	2428	3171	2416
ENSG00000067191	106	123	111
ENSG00000067208	448	659	473
ENSG00000067221	60	107	72
ENSG00000067225	23915	31011	24533
ENSG00000067248	1081	1866	1465
ENSG00000067334	2516	4875	3979
ENSG00000067365	419	599	442
ENSG00000067369	1594	2131	1667
ENSG00000067445	2	0	4
ENSG00000067533	1230	2078	1760
ENSG00000067560	9720	12914	10031
ENSG00000067596	815	1104	871
ENSG00000067601	24	19	13
ENSG00000067606	800	1001	773
ENSG00000067646	0	0	0
ENSG00000067704	5434	8191	6489
ENSG00000067715	6	10	2
ENSG00000067798	14	16	9
ENSG00000067829	456	562	471
ENSG00000067836	40	49	56
ENSG00000067840	370	556	399
ENSG00000067842	0	0	0
ENSG00000067900	1190	2251	1802
ENSG00000067955	1896	2638	2018
ENSG00000067992	18	16	13
ENSG00000068001	562	726	542
ENSG00000068024	949	1194	929
ENSG00000068028	1778	2254	1868
ENSG00000068078	1351	1724	1284
ENSG00000068079	288	286	239
ENSG00000068097	965	1141	976
ENSG00000068120	2577	3187	2505
ENSG00000068137	995	1326	993
ENSG00000068305	958	1358	1153
ENSG00000068308	3290	4267	3327
ENSG00000068323	4461	5597	4436
ENSG00000068354	715	890	740
ENSG00000068366	2195	3494	2659
ENSG00000068383	237	297	246
ENSG00000068394	1265	1565	1245
ENSG00000068400	2988	3983	3123
ENSG00000068438	6136	7928	6342
ENSG00000068489	1419	1821	1527
ENSG00000068615	131	158	129
ENSG00000068650	4178	5537	4274
ENSG00000068654	2342	2830	2214
ENSG00000068697	3444	4531	3680
ENSG00000068724	3072	3883	3213
ENSG00000068745	1637	2158	1574
ENSG00000068781	0	0	0
ENSG00000068784	281	430	320
ENSG00000068796	1170	2020	1544
ENSG00000068831	0	2	1
ENSG00000068878	2181	3320	2563
ENSG00000068885	231	361	282
ENSG00000068903	366	437	372
ENSG00000068912	3057	4751	3588
ENSG00000068971	379	425	325
ENSG00000068976	7	11	6
ENSG00000068985	35	55	39
ENSG00000069011	3524	4568	3400
ENSG00000069018	0	0	0
ENSG00000069020	4	0	1
ENSG00000069122	0	1	0
ENSG00000069188	0	0	0
ENSG00000069206	0	0	0
ENSG00000069248	1598	2451	2038
ENSG00000069275	8770	12740	10150
ENSG00000069329	3735	5623	4431
ENSG00000069345	2293	3123	2688
ENSG00000069399	1062	1374	1022
ENSG00000069424	1291	1641	1296
ENSG00000069431	0	2	2
ENSG00000069482	995	1215	983
ENSG00000069493	10	7	11
ENSG00000069509	373	574	470
ENSG00000069535	1001	1223	969
ENSG00000069667	32	43	37
ENSG00000069696	13	13	11
ENSG00000069702	1306	1786	1476
ENSG00000069764	12	22	8
ENSG00000069812	180	198	146
ENSG00000069849	5301	7536	5978
ENSG00000069869	2159	3484	2867
ENSG00000069943	664	974	788
ENSG00000069956	6272	9900	7663
ENSG00000069966	709	899	714
ENSG00000069974	585	853	713
ENSG00000069998	874	1082	787
ENSG00000070010	913	1200	902
ENSG00000070018	926	1312	1080
ENSG00000070019	0	0	0
ENSG00000070031	2	6	4
ENSG00000070047	981	1224	890
ENSG00000070061	1165	1690	1299
ENSG00000070081	520	896	735
ENSG00000070087	16	18	5
ENSG00000070159	245	352	288
ENSG00000070182	3	3	5
ENSG00000070190	2	1	6
ENSG00000070193	0	0	0
ENSG00000070214	603	852	703
ENSG00000070269	118	154	139
ENSG00000070366	413	503	409
ENSG00000070367	909	1506	1195
ENSG00000070371	816	980	786
ENSG00000070388	17	36	37
ENSG00000070404	8448	10285	8551
ENSG00000070413	1045	1433	1085
ENSG00000070423	2219	2685	2142
ENSG00000070444	820	1065	885
ENSG00000070476	1358	1582	1410
ENSG00000070495	1089	1452	1089
ENSG00000070501	393	536	475
ENSG00000070526	0	0	1
ENSG00000070540	303	424	353
ENSG00000070601	0	0	0
ENSG00000070610	1260	1612	1260
ENSG00000070614	1475	1853	1487
ENSG00000070669	7312	9421	7638
ENSG00000070718	217	258	185
ENSG00000070729	788	1053	773
ENSG00000070731	35	27	34
ENSG00000070748	0	0	0
ENSG00000070756	21872	30506	24092
ENSG00000070759	85	111	66
ENSG00000070761	582	704	590
ENSG00000070770	2085	3030	2266
ENSG00000070778	573	762	671
ENSG00000070785	585	809	615
ENSG00000070808	0	2	0
ENSG00000070814	4585	5724	4627
ENSG00000070831	15	18	10
ENSG00000070882	1477	1923	1470
ENSG00000070886	1	0	1
ENSG00000070915	84	81	94
ENSG00000070950	1636	2535	2049
ENSG00000070961	3218	5201	4244
ENSG00000070985	0	0	0
ENSG00000071051	55	83	64
ENSG00000071054	1421	1848	1456
ENSG00000071073	94	148	77
ENSG00000071082	15127	20220	14951
ENSG00000071127	4803	6151	4865
ENSG00000071189	842	1347	956
ENSG00000071203	0	0	0
ENSG00000071205	651	778	631
ENSG00000071242	1	5	0
ENSG00000071243	319	505	413
ENSG00000071246	484	602	493
ENSG00000071282	57	86	57
ENSG00000071462	2182	2975	2410
ENSG00000071537	2099	2998	2338
ENSG00000071539	2044	2785	2340
ENSG00000071553	1712	2127	1740
ENSG00000071564	4376	5330	4294
ENSG00000071575	31	25	25
ENSG00000071626	5213	6322	5042
ENSG00000071655	1304	1664	1339
ENSG00000071677	0	0	0
ENSG00000071794	2240	3863	2973
ENSG00000071859	1716	2106	1670
ENSG00000071889	709	908	680
ENSG00000071894	2003	2572	2113
ENSG00000071909	0	0	0
ENSG00000071967	271	317	261
ENSG00000071991	4	2	5
ENSG00000071994	1903	2285	1758
ENSG00000072041	0	0	1
ENSG00000072042	1314	1753	1347
ENSG00000072062	1647	2011	1680
ENSG00000072071	89	116	78
ENSG00000072080	1	0	0
ENSG00000072110	7471	9516	7813
ENSG00000072121	734	968	774
ENSG00000072133	0	0	0
ENSG00000072134	648	832	644
ENSG00000072135	549	682	576
ENSG00000072163	257	334	223
ENSG00000072182	8	10	7
ENSG00000072195	152	165	125
ENSG00000072201	27	40	26
ENSG00000072210	1053	1508	1134
ENSG00000072274	4805	7016	5430
ENSG00000072310	2346	2901	2291
ENSG00000072315	0	0	0
ENSG00000072364	2739	3861	3068
ENSG00000072401	1069	1506	1225
ENSG00000072415	949	1544	1155
ENSG00000072422	94	148	100
ENSG00000072444.10	0	0	0
ENSG00000072501	9084	12621	10046
ENSG00000072506	3194	4218	3449
ENSG00000072518	619	687	616
ENSG00000072571	361	587	483
ENSG00000072609	100	115	91
ENSG00000072657	0	0	0
ENSG00000072682	483	626	507
ENSG00000072694	0	0	0
ENSG00000072736	763	1066	907
ENSG00000072756	605	874	751
ENSG00000072778	6706	8412	6724
ENSG00000072786	1622	2104	1714
ENSG00000072803	2609	3354	2785
ENSG00000072818	25	29	31
ENSG00000072832	101	159	114
ENSG00000072840	261	346	294
ENSG00000072849	1246	1601	1266
ENSG00000072858	0	5	3
ENSG00000072864	1039	1369	1013
ENSG00000072952	0	0	0
ENSG00000072954	643	746	617
ENSG00000072958	1522	1909	1382
ENSG00000073008	3759	4925	3961
ENSG00000073050	271	359	309
ENSG00000073060	1658	2007	1602
ENSG00000073067	7	13	12
ENSG00000073111	7637	9527	7624
ENSG00000073146	0	2	0
ENSG00000073150	190	236	183
ENSG00000073169	555	693	600
ENSG00000073282	12	10	12
ENSG00000073331	68	95	87
ENSG00000073350	1572	1966	1572
ENSG00000073417	1365	1963	1404
ENSG00000073464	89	120	102
ENSG00000073536	295	405	335
ENSG00000073578	3476	4515	3542
ENSG00000073584	55	65	66
ENSG00000073598	6	8	6
ENSG00000073605	29	23	14
ENSG00000073614	493	684	513
ENSG00000073670	19	17	11
ENSG00000073711	327	469	422
ENSG00000073712	2447	3850	3001
ENSG00000073734	0	1	0
ENSG00000073737	2	0	0
ENSG00000073754	0	0	0
ENSG00000073756	73	102	118
ENSG00000073792	550	850	665
ENSG00000073803	136	188	124
ENSG00000073849	19	30	15
ENSG00000073861	0	0	0
ENSG00000073905	175	224	151
ENSG00000073910	6	5	11
ENSG00000073921	6528	9760	7575
ENSG00000073969	708	1061	861
ENSG00000074047	984	1310	1013
ENSG00000074054	1856	2577	1982
ENSG00000074071	3162	3845	2928
ENSG00000074181	13	43	24
ENSG00000074201	2622	3748	3021
ENSG00000074211	7	9	5
ENSG00000074219	242	320	239
ENSG00000074266	889	1323	1031
ENSG00000074276	15	11	11
ENSG00000074317	0	0	0
ENSG00000074319	1001	1440	1012
ENSG00000074356	1048	1460	1158
ENSG00000074370	727	971	779
ENSG00000074410	110	128	79
ENSG00000074416	7542	9439	7621
ENSG00000074527	2425	3409	2566
ENSG00000074582	349	425	340
ENSG00000074590	1153	1667	1246
ENSG00000074603	1032	1459	1151
ENSG00000074621	44	53	32
ENSG00000074657	1307	1787	1457
ENSG00000074660	20	9	15
ENSG00000074695	5321	8464	6891
ENSG00000074696	2434	3513	2859
ENSG00000074706	0	0	0
ENSG00000074755	1281	1511	1147
ENSG00000074771	0	0	0
ENSG00000074800	68951	86853	70826
ENSG00000074803	3	1	0
ENSG00000074842	3277	4128	3151
ENSG00000074855	1169	1403	1124
ENSG00000074935	825	1054	828
ENSG00000074964	788	921	811
ENSG00000074966	3	3	8
ENSG00000075035	0	0	0
ENSG00000075043	66	74	44
ENSG00000075073	0	3	0
ENSG00000075089	593	871	699
ENSG00000075131	265	387	389
ENSG00000075142	937	1320	1143
ENSG00000075151	4265	6502	5077
ENSG00000075188	513	751	617
ENSG00000075213	37	74	65
ENSG00000075218	700	937	816
ENSG00000075223	1177	1905	1438
ENSG00000075234	618	726	563
ENSG00000075239	1123	1453	1175
ENSG00000075240	508	636	529
ENSG00000075275	1552	1961	1480
ENSG00000075290	1	1	0
ENSG00000075292	2498	4822	3903
ENSG00000075303	539	782	587
ENSG00000075336	348	507	416
ENSG00000075340	0	0	1
ENSG00000075388	0	0	0
ENSG00000075391	1190	1698	1336
ENSG00000075399	385	446	413
ENSG00000075407	1364	2407	2049
ENSG00000075413	3992	5486	4423
ENSG00000075415	11212	14203	11642
ENSG00000075420	1839	2826	2166
ENSG00000075426	4714	5991	4814
ENSG00000075429	0	0	0
ENSG00000075461	2	3	0
ENSG00000075539	497	814	667
ENSG00000075568	1380	1821	1438
ENSG00000075618	12726	16152	12779
ENSG00000075624	80267	102452	82002
ENSG00000075643	2700	3456	2835
ENSG00000075651	190	259	202
ENSG00000075673	0	0	0
ENSG00000075702	665	876	695
ENSG00000075711	1549	2252	1735
ENSG00000075785	5668	8011	6096
ENSG00000075790	1405	2050	1786
ENSG00000075826	60	98	82
ENSG00000075856	2202	2890	2336
ENSG00000075884	0	0	0
ENSG00000075886	11	10	4
ENSG00000075891	0	0	0
ENSG00000075914	463	617	444
ENSG00000075945	336	500	384
ENSG00000075975	1385	1811	1501
ENSG00000076003	2823	4024	3140
ENSG00000076043	562	708	547
ENSG00000076053	481	655	588
ENSG00000076067	1684	2225	1702
ENSG00000076108	3353	4028	3256
ENSG00000076201	1823	2217	1849
ENSG00000076242	1060	1355	1158
ENSG00000076248	2093	2745	2098
ENSG00000076258	0	0	0
ENSG00000076321	513	772	602
ENSG00000076344	236	277	238
ENSG00000076351	160	220	175
ENSG00000076356	2437	2990	2403
ENSG00000076382	1128	1382	1182
ENSG00000076513	1199	1614	1374
ENSG00000076554	1578	2485	1913
ENSG00000076555	228	288	215
ENSG00000076604	2272	2981	2356
ENSG00000076641	2	3	3
ENSG00000076650	389	534	397
ENSG00000076662	0	1	0
ENSG00000076685	1101	1509	1207
ENSG00000076706	1112	1487	1166
ENSG00000076716	0	1	0
ENSG00000076770	391	691	518
ENSG00000076826	211	254	254
ENSG00000076864	998	1249	991
ENSG00000076924	1338	1543	1295
ENSG00000076928	1483	1921	1564
ENSG00000076944	568	747	611
ENSG00000076984	1533	1866	1498
ENSG00000077009	2	1	1
ENSG00000077044	2243	2868	2257
ENSG00000077063	0	0	0
ENSG00000077080	2	1	0
ENSG00000077092	4	0	1
ENSG00000077097	3034	5014	4074
ENSG00000077147	2109	3553	2726
ENSG00000077150	5224	6445	4936
ENSG00000077152	858	1163	1008
ENSG00000077157	767	870	725
ENSG00000077232	1984	3335	2621
ENSG00000077235	1628	2130	1573
ENSG00000077238	1779	2277	1851
ENSG00000077254	1901	2791	2256
ENSG00000077264	1	0	0
ENSG00000077274	0	0	0
ENSG00000077279	0	0	0
ENSG00000077312	1134	1425	1167
ENSG00000077327	0	0	0
ENSG00000077348	787	899	786
ENSG00000077380	867	1305	963
ENSG00000077420	0	0	0
ENSG00000077454	111	145	110
ENSG00000077458	1300	1936	1537
ENSG00000077463	808	975	773
ENSG00000077498	0	0	0
ENSG00000077514	1967	2666	2135
ENSG00000077522	0	0	0
ENSG00000077549	3341	4190	3326
ENSG00000077585	133	175	167
ENSG00000077616	58	96	90
ENSG00000077684	1360	1946	1506
ENSG00000077713	775	984	748
ENSG00000077721	2658	3635	2861
ENSG00000077782	946	1332	993
ENSG00000077800	0	0	0
ENSG00000077935	21	24	27
ENSG00000077942	7582	9928	7492
ENSG00000077943	1	0	0
ENSG00000077984	0	0	0
ENSG00000078018	0	0	0
ENSG00000078043	383	553	376
ENSG00000078053	0	0	0
ENSG00000078061	2511	3187	2455
ENSG00000078070	201	288	204
ENSG00000078081	9	12	3
ENSG00000078098	6	14	2
ENSG00000078114	172	282	230
ENSG00000078124	916	1449	1095
ENSG00000078140	1750	2613	2010
ENSG00000078142	662	1171	891
ENSG00000078177	433	809	655
ENSG00000078237	12	23	16
ENSG00000078246	1568	2133	1662
ENSG00000078269	529	776	557
ENSG00000078295	0	0	0
ENSG00000078304	2160	3019	2344
ENSG00000078319	112	156	131
ENSG00000078328	0	0	0
ENSG00000078369	9376	11888	9574
ENSG00000078399	217	276	261
ENSG00000078401	664	913	671
ENSG00000078403	1585	2265	1888
ENSG00000078487	75	92	76
ENSG00000078549	0	0	0
ENSG00000078579	0	0	1
ENSG00000078589	0	0	0
ENSG00000078596	0	0	0
ENSG00000078618	4048	5827	4646
ENSG00000078668	1425	2100	1567
ENSG00000078674	2219	4066	3387
ENSG00000078687	4	8	7
ENSG00000078699	1259	1613	1263
ENSG00000078725	0	0	0
ENSG00000078747	3365	4849	3642
ENSG00000078795	1	3	8
ENSG00000078804	58	43	59
ENSG00000078808	3991	4857	3881
ENSG00000078814	10	16	23
ENSG00000078898	0	0	0
ENSG00000078900	121	145	124
ENSG00000078902	351	424	314
ENSG00000078967	307	395	287
ENSG00000079101	0	0	1
ENSG00000079102	1	0	0
ENSG00000079112	0	0	0
ENSG00000079134	871	1349	1094
ENSG00000079150	59	67	59
ENSG00000079156	58	90	45
ENSG00000079215	0	0	0
ENSG00000079246	6733	10076	8027
ENSG00000079257	133	221	179
ENSG00000079263	1	2	1
ENSG00000079277	408	560	405
ENSG00000079308	137	142	128
ENSG00000079313	932	1209	958
ENSG00000079332	4159	5848	4754
ENSG00000079335	179	210	171
ENSG00000079337	358	479	345
ENSG00000079385	0	7	1
ENSG00000079387	1247	1747	1339
ENSG00000079393	0	1	0
ENSG00000079432	1751	2266	1760
ENSG00000079435	125	193	106
ENSG00000079459	1342	1865	1374
ENSG00000079462	205	244	186
ENSG00000079482	318	443	329
ENSG00000079557	0	0	0
ENSG00000079616	2561	3174	2620
ENSG00000079689	0	0	0
ENSG00000079691	833	1129	891
ENSG00000079739	1225	1797	1364
ENSG00000079785	3333	5214	4133
ENSG00000079805	2320	2816	2264
ENSG00000079819	1149	1711	1335
ENSG00000079841	2	1	7
ENSG00000079931	1	0	0
ENSG00000079950	454	686	582
ENSG00000079974	399	535	477
ENSG00000079999	881	1227	1009
ENSG00000080007	4	1	0
ENSG00000080031	376	407	320
ENSG00000080166	0	0	1
ENSG00000080189	2061	2497	2168
ENSG00000080200	333	522	431
ENSG00000080224	0	0	0
ENSG00000080293	2	0	0
ENSG00000080298	133	226	175
ENSG00000080345	1991	3456	2948
ENSG00000080371	1710	2575	2068
ENSG00000080493	0	0	0
ENSG00000080503	2393	3443	2627
ENSG00000080511	0	0	0
ENSG00000080546	131	205	160
ENSG00000080561	369	459	360
ENSG00000080572	1	0	0
ENSG00000080573	13	7	13
ENSG00000080603	62	66	69
ENSG00000080608	1509	2429	1917
ENSG00000080618	3	0	1
ENSG00000080644	11	20	20
ENSG00000080709	0	1	0
ENSG00000080802	796	1030	830
ENSG00000080815	1804	2421	2091
ENSG00000080819	335	450	373
ENSG00000080822	1137	1483	1290
ENSG00000080823	132	173	146
ENSG00000080824	14501	27105	21098
ENSG00000080839	1482	2071	1678
ENSG00000080845	1743	2135	1626
ENSG00000080854	219	305	245
ENSG00000080910	0	0	0
ENSG00000080947	66	113	85
ENSG00000080986	1280	2219	1767
ENSG00000081014	1214	1922	1451
ENSG00000081019	813	1126	993
ENSG00000081026	99	150	157
ENSG00000081041	315	333	275
ENSG00000081051	0	0	0
ENSG00000081052	549	730	579
ENSG00000081059	5	0	1
ENSG00000081087	506	775	682
ENSG00000081138	0	0	0
ENSG00000081148	0	0	0
ENSG00000081154	6097	9313	7281
ENSG00000081177	391	538	400
ENSG00000081181	8	3	9
ENSG00000081189	0	0	0
ENSG00000081237	0	0	0
ENSG00000081248	1	0	0
ENSG00000081277	1	3	1
ENSG00000081307	823	1365	1008
ENSG00000081320	416	686	472
ENSG00000081377	233	349	272
ENSG00000081386	480	646	460
ENSG00000081479	0	0	0
ENSG00000081665	91	145	112
ENSG00000081692	56	61	47
ENSG00000081721	1419	1958	1547
ENSG00000081760	610	842	644
ENSG00000081791	1387	1820	1404
ENSG00000081800	0	0	0
ENSG00000081803	12	9	10
ENSG00000081818	5	3	1
ENSG00000081842.13	0	0	0
ENSG00000081853	0	0	2
ENSG00000081870	689	1014	854
ENSG00000081913	533	657	525
ENSG00000081923	17	19	15
ENSG00000081985	4	12	6
ENSG00000082014	594	672	527
ENSG00000082068	1275	1724	1417
ENSG00000082074	4	2	4
ENSG00000082126	0	2	2
ENSG00000082146	380	541	411
ENSG00000082153	7967	12851	10059
ENSG00000082175	0	0	0
ENSG00000082196	5	3	6
ENSG00000082212	948	1365	1014
ENSG00000082213	3008	4212	3241
ENSG00000082258	854	1152	904
ENSG00000082269	489	838	544
ENSG00000082293	0	0	0
ENSG00000082397	31	48	63
ENSG00000082438	79	188	148
ENSG00000082458	559	738	596
ENSG00000082482	0	0	0
ENSG00000082497	210	298	270
ENSG00000082512	1393	1891	1431
ENSG00000082515	1059	1383	1145
ENSG00000082516	1058	1571	1143
ENSG00000082556	0	0	0
ENSG00000082641	11318	14416	11734
ENSG00000082684	0	0	0
ENSG00000082701	2737	3909	2990
ENSG00000082781	3650	4894	3924
ENSG00000082805	1440	1972	1554
ENSG00000082898	6775	9653	7804
ENSG00000082929	0	0	0
ENSG00000082996	1223	1826	1412
ENSG00000083067	0	0	0
ENSG00000083093	918	1250	1084
ENSG00000083097	114	152	129
ENSG00000083099	413	608	478
ENSG00000083123	159	177	156
ENSG00000083168	1293	1846	1430
ENSG00000083223	638	1199	850
ENSG00000083290	768	898	724
ENSG00000083307	0	0	0
ENSG00000083312	9338	14624	11476
ENSG00000083444	4922	6476	5015
ENSG00000083454	97	159	145
ENSG00000083457	483	636	515
ENSG00000083520	2966	4896	3870
ENSG00000083535	585	1135	966
ENSG00000083544	737	1177	926
ENSG00000083622	0	0	0
ENSG00000083635	222	364	285
ENSG00000083642	837	1366	1080
ENSG00000083720	5551	8159	6335
ENSG00000083750	316	437	358
ENSG00000083782	0	0	0
ENSG00000083799	673	914	767
ENSG00000083807	49	53	33
ENSG00000083812	238	284	215
ENSG00000083814	0	0	0
ENSG00000083817	229	252	242
ENSG00000083828	147	251	181
ENSG00000083838	93	105	86
ENSG00000083844	536	676	542
ENSG00000083845	11221	14085	11589
ENSG00000083857	2651	3667	3019
ENSG00000083896	1	0	0
ENSG00000083937	2587	3667	3034
ENSG00000084070	301	422	350
ENSG00000084072	1374	1697	1509
ENSG00000084073	2725	4418	3489
ENSG00000084090	3635	4830	3781
ENSG00000084092	350	421	390
ENSG00000084093	1039	1474	1143
ENSG00000084110	11	9	14
ENSG00000084112	2116	2635	2039
ENSG00000084207	5271	6337	5157
ENSG00000084234	11716	15673	12289
ENSG00000084444	130	157	116
ENSG00000084453	0	0	0
ENSG00000084463	2471	3368	2612
ENSG00000084623	4562	6181	5044
ENSG00000084628	15	11	5
ENSG00000084636	496	583	496
ENSG00000084652	2892	3801	3063
ENSG00000084674	0	0	0
ENSG00000084676	414	590	466
ENSG00000084693	476	560	422
ENSG00000084710	90	139	124
ENSG00000084731	34	44	39
ENSG00000084733	3583	5123	3889
ENSG00000084734	0	0	0
ENSG00000084754	3375	4442	3609
ENSG00000084764	175	206	154
ENSG00000084774	3083	3928	3174
ENSG00000085063	1982	2816	2230
ENSG00000085117	120	122	116
ENSG00000085185	85	91	96
ENSG00000085224	1367	2596	2116
ENSG00000085231	523	784	633
ENSG00000085265	1	0	0
ENSG00000085274	609	912	759
ENSG00000085276	344	556	417
ENSG00000085365	488	787	521
ENSG00000085377	622	792	647
ENSG00000085382	232	326	279
ENSG00000085415	992	1319	1158
ENSG00000085433	547	827	613
ENSG00000085449	676	1024	759
ENSG00000085465	74	87	70
ENSG00000085491	2794	4096	3349
ENSG00000085511	566	780	661
ENSG00000085514	22	30	28
ENSG00000085552	1	0	0
ENSG00000085563	0	1	0
ENSG00000085644	629	809	604
ENSG00000085662	3466	4452	3618
ENSG00000085719	1534	2291	1698
ENSG00000085721	2558	3552	2769
ENSG00000085733	4795	6157	4998
ENSG00000085741	3	11	12
ENSG00000085760	1568	2698	2119
ENSG00000085788	896	1151	987
ENSG00000085831	32	41	20
ENSG00000085832	1430	2075	1610
ENSG00000085840	952	1217	990
ENSG00000085871	266	389	313
ENSG00000085872	1409	1741	1385
ENSG00000085978	710	824	700
ENSG00000085982	625	833	626
ENSG00000085998	1399	1727	1435
ENSG00000085999	288	384	287
ENSG00000086015	1612	2128	1657
ENSG00000086061	5185	8522	6692
ENSG00000086062	7242	9273	7255
ENSG00000086065	1826	2756	1997
ENSG00000086102	1777	2516	1872
ENSG00000086159	2	2	0
ENSG00000086189	1443	2088	1727
ENSG00000086200	801	1246	992
ENSG00000086205	0	0	1
ENSG00000086232	6230	8078	6627
ENSG00000086288	0	0	0
ENSG00000086289	767	977	792
ENSG00000086300	388	662	490
ENSG00000086475	2580	3456	2700
ENSG00000086504	1159	1393	1227
ENSG00000086506	0	0	0
ENSG00000086544	260	322	278
ENSG00000086548	0	0	0
ENSG00000086570	1	4	2
ENSG00000086589	1736	2297	1826
ENSG00000086598	6489	8984	7281
ENSG00000086619	393	534	460
ENSG00000086666	1645	2364	1921
ENSG00000086696	0	0	0
ENSG00000086712	2112	3175	2602
ENSG00000086717	54	82	43
ENSG00000086730	23	42	19
ENSG00000086758	18554	23247	18490
ENSG00000086827	752	1083	793
ENSG00000086848	360	509	385
ENSG00000086967	0	1	4
ENSG00000086991	0	1	1
ENSG00000087008	153	189	164
ENSG00000087053	2038	3062	2500
ENSG00000087074	7402	8983	7191
ENSG00000087076	4	7	3
ENSG00000087077	3089	4099	3146
ENSG00000087085	0	0	2
ENSG00000087086	10913	13701	11149
ENSG00000087087	4835	6029	4735
ENSG00000087088	459	595	528
ENSG00000087095	222	340	281
ENSG00000087111	691	871	674
ENSG00000087116	12	19	3
ENSG00000087128	0	0	0
ENSG00000087152	1908	2368	1772
ENSG00000087157	891	1039	828
ENSG00000087191	1596	2162	1794
ENSG00000087206	1605	2204	1841
ENSG00000087237	4	3	1
ENSG00000087245	18	27	7
ENSG00000087250	0	0	0
ENSG00000087253	87	112	85
ENSG00000087258	110	123	89
ENSG00000087263	1613	2042	1547
ENSG00000087266	2576	3359	2643
ENSG00000087269	1137	1377	1093
ENSG00000087274	1820	2280	1848
ENSG00000087299	474	628	492
ENSG00000087301	90	99	62
ENSG00000087302	5329	7577	6352
ENSG00000087303	81	114	71
ENSG00000087338	571	816	686
ENSG00000087365	11314	14370	11642
ENSG00000087448	1129	1581	1189
ENSG00000087460	34328	43488	34620
ENSG00000087470	2659	4363	3575
ENSG00000087494	0	4	3
ENSG00000087495	2	2	3
ENSG00000087502	1212	2263	1694
ENSG00000087510	943	1237	1005
ENSG00000087586	2474	3204	2541
ENSG00000087589	0	0	2
ENSG00000087842	169	226	174
ENSG00000087884	31	36	36
ENSG00000087903	310	370	266
ENSG00000087995	887	1144	877
ENSG00000088002	3	1	0
ENSG00000088035	206	281	221
ENSG00000088038	1553	1919	1521
ENSG00000088053	8	5	6
ENSG00000088179	578	860	645
ENSG00000088205	3836	5809	4561
ENSG00000088247	4103	4874	4038
ENSG00000088256	1218	1533	1250
ENSG00000088280	107	125	86
ENSG00000088298	501	674	485
ENSG00000088305	263	323	243
ENSG00000088320	0	0	0
ENSG00000088325	7379	9916	8144
ENSG00000088340	2	22	17
ENSG00000088356	1233	1598	1149
ENSG00000088367	1739	2263	1922
ENSG00000088386	0	0	0
ENSG00000088387	1544	2123	1731
ENSG00000088448	3542	4635	3585
ENSG00000088451	789	1171	853
ENSG00000088538	23	21	22
ENSG00000088543	287	302	299
ENSG00000088682	1154	1469	1132
ENSG00000088726	29	44	22
ENSG00000088727	48	47	56
ENSG00000088756	67	100	75
ENSG00000088766	1025	1624	1169
ENSG00000088782	0	0	0
ENSG00000088808	372	486	380
ENSG00000088812	771	1045	902
ENSG00000088826	3455	4377	3558
ENSG00000088827	0	0	0
ENSG00000088832	2091	2763	2171
ENSG00000088833	1621	1991	1628
ENSG00000088836	87	100	66
ENSG00000088854	9	5	5
ENSG00000088876	296	417	293
ENSG00000088881	8	14	2
ENSG00000088882	0	0	0
ENSG00000088888	1676	2116	1666
ENSG00000088899	178	250	171
ENSG00000088926	0	0	0
ENSG00000088930	1769	2270	1817
ENSG00000088970	268	468	361
ENSG00000088986	4912	6535	5378
ENSG00000088992	12	24	13
ENSG00000089006	1251	1887	1472
ENSG00000089009	24271	33407	26765
ENSG00000089012	0	0	0
ENSG00000089022	1187	1557	1207
ENSG00000089041	0	0	0
ENSG00000089048	351	690	611
ENSG00000089050	591	922	695
ENSG00000089053	3371	4166	3374
ENSG00000089057	542	701	574
ENSG00000089060	1774	2218	1791
ENSG00000089063	942	1161	931
ENSG00000089091	81	76	63
ENSG00000089094	1303	1634	1336
ENSG00000089101	0	0	0
ENSG00000089116	3	7	5
ENSG00000089123	129	136	126
ENSG00000089127	296	411	306
ENSG00000089154	5075	6241	5093
ENSG00000089157	36905	45431	37458
ENSG00000089159	2992	3846	3156
ENSG00000089163	4	17	5
ENSG00000089169	0	0	0
ENSG00000089177	368	561	480
ENSG00000089195	708	994	856
ENSG00000089199	0	0	0
ENSG00000089220	2595	3371	2614
ENSG00000089225	0	0	0
ENSG00000089234	1128	1605	1273
ENSG00000089248	3518	4635	3823
ENSG00000089250	1	0	0
ENSG00000089280	8272	10284	8502
ENSG00000089289	540	744	574
ENSG00000089327	952	1189	963
ENSG00000089335	918	1459	1113
ENSG00000089351	1618	2137	1759
ENSG00000089356	0	0	0
ENSG00000089472	0	1	1
ENSG00000089486	1280	1505	1283
ENSG00000089505	72	92	84
ENSG00000089558	72	68	62
ENSG00000089597	8304	10079	8292
ENSG00000089639	572	740	585
ENSG00000089682	820	1396	1152
ENSG00000089685	582	666	598
ENSG00000089692	0	3	1
ENSG00000089693	2500	3241	2558
ENSG00000089723	51	51	40
ENSG00000089737	1912	2340	1870
ENSG00000089775	395	473	367
ENSG00000089818	392	520	398
ENSG00000089820	83	129	93
ENSG00000089847	18	20	9
ENSG00000089876	1221	1763	1353
ENSG00000089902	2002	2539	2142
ENSG00000089916	773	1169	887
ENSG00000090006	2793	3434	2791
ENSG00000090013	674	871	695
ENSG00000090020	1088	1365	1117
ENSG00000090054	1745	2585	1921
ENSG00000090060	2791	4492	3492
ENSG00000090061	181	262	181
ENSG00000090097	305	390	315
ENSG00000090104	0	0	0
ENSG00000090238	121	211	153
ENSG00000090263	248	304	252
ENSG00000090266	231	282	258
ENSG00000090273	3805	5027	4072
ENSG00000090316	997	1262	974
ENSG00000090339	596	701	552
ENSG00000090372	2052	2453	1904
ENSG00000090376	47	67	44
ENSG00000090382	0	0	0
ENSG00000090402	0	0	0
ENSG00000090432	882	1054	907
ENSG00000090447	1829	2360	1857
ENSG00000090470	1213	1584	1190
ENSG00000090487	1346	1747	1468
ENSG00000090512	0	0	0
ENSG00000090520	878	1177	922
ENSG00000090530	1136	1451	1136
ENSG00000090534	0	0	1
ENSG00000090539	1	0	0
ENSG00000090554	1	1	0
ENSG00000090565	1337	1597	1310
ENSG00000090581	508	649	545
ENSG00000090612	200	385	319
ENSG00000090615	3019	3810	3043
ENSG00000090621	3655	4671	3833
ENSG00000090659	0	0	0
ENSG00000090661	130	161	121
ENSG00000090674	507	620	425
ENSG00000090686	1641	2486	1931
ENSG00000090776	174	205	180
ENSG00000090857	489	616	563
ENSG00000090861	13201	16886	13533
ENSG00000090863	2251	2926	2292
ENSG00000090889	1279	1844	1425
ENSG00000090905	2422	3260	2752
ENSG00000090924	594	724	590
ENSG00000090932	54	82	42
ENSG00000090971	104	140	110
ENSG00000090975	744	971	780
ENSG00000090989	454	722	586
ENSG00000091009	726	1095	925
ENSG00000091010	1	0	0
ENSG00000091039	1546	2548	1934
ENSG00000091073	518	703	503
ENSG00000091106	13	15	2
ENSG00000091127	1605	2267	1886
ENSG00000091128	0	0	0
ENSG00000091129	9	4	9
ENSG00000091136	3663	5107	4046
ENSG00000091137	1	7	5
ENSG00000091138	0	0	4
ENSG00000091140	1543	2551	2079
ENSG00000091157	204	308	231
ENSG00000091164	1587	2024	1688
ENSG00000091181	0	0	0
ENSG00000091262	14	22	6
ENSG00000091317	771	1286	968
ENSG00000091409	2278	3440	2720
ENSG00000091428	0	0	0
ENSG00000091436	1577	2123	1733
ENSG00000091482	0	0	0
ENSG00000091483	3969	5648	4484
ENSG00000091490	2	3	5
ENSG00000091513	1	1	1
ENSG00000091527	6680	10574	8351
ENSG00000091536	0	1	1
ENSG00000091542	1341	1648	1367
ENSG00000091583	0	0	0
ENSG00000091592	156	159	134
ENSG00000091622	1021	1249	1074
ENSG00000091640	867	1093	885
ENSG00000091651	1257	1678	1241
ENSG00000091656	1	1	4
ENSG00000091664	0	0	0
ENSG00000091704	0	1	0
ENSG00000091732	587	842	623
ENSG00000091831	70	77	72
ENSG00000091844	18	41	36
ENSG00000091879	0	2	0
ENSG00000091947	284	392	314
ENSG00000091972	0	0	1
ENSG00000091986	356	430	319
ENSG00000092009	0	0	0
ENSG00000092010	1337	1530	1169
ENSG00000092020	209	296	281
ENSG00000092036	99	132	115
ENSG00000092051	0	0	2
ENSG00000092054	0	0	1
ENSG00000092067	0	0	0
ENSG00000092068	16	25	10
ENSG00000092094	327	425	327
ENSG00000092096	1	0	0
ENSG00000092098	185	224	175
ENSG00000092108	776	1326	1027
ENSG00000092140	388	671	541
ENSG00000092148	3227	4787	3967
ENSG00000092199	13273	17492	13814
ENSG00000092200	9	10	16
ENSG00000092201	4854	7305	5726
ENSG00000092203	1426	1811	1426
ENSG00000092208	127	256	191
ENSG00000092295	130	149	133
ENSG00000092330	597	773	660
ENSG00000092345	0	1	0
ENSG00000092377	0	0	0
ENSG00000092421	0	0	1
ENSG00000092439	2875	4925	3802
ENSG00000092445	2201	2832	2234
ENSG00000092470	2227	2854	2368
ENSG00000092529	4	0	0
ENSG00000092531	199	263	187
ENSG00000092607	2	0	1
ENSG00000092621	6043	7514	6159
ENSG00000092758	271	270	208
ENSG00000092820	8334	10869	8392
ENSG00000092841	3594	4629	4251
ENSG00000092847	739	974	795
ENSG00000092850	0	2	0
ENSG00000092853	676	1091	883
ENSG00000092871	232	336	254
ENSG00000092929	6692	7927	6384
ENSG00000092931	272	422	291
ENSG00000092964	1864	2638	1969
ENSG00000092969	659	1004	794
ENSG00000092978	537	806	628
ENSG00000093000	3670	5449	4261
ENSG00000093009	627	774	661
ENSG00000093010	1071	1410	1041
ENSG00000093072	0	0	0
ENSG00000093100	5	2	0
ENSG00000093134	0	0	0
[truncated: 58,881 more rows]

## Sheet: NR-Ab altered
ensembl_gene_id	baseMean	log2FoldChange	lfcSE	stat	pvalue	padj	external_gene_name	description
ENSG00000000971	25.9696	4.35678	0.63744	6.83481	8.21114e-12	4.25931e-11	CFH	complement factor H [Source:HGNC Symbol;Acc:HGNC:4883]
ENSG00000001461	836.747	1.10855	0.0850776	13.0299	8.27244e-39	1.24461e-37	NIPAL3	NIPA like domain containing 3 [Source:HGNC Symbol;Acc:HGNC:25233]
ENSG00000001626	4.23267	4.68961	1.48871	3.15011	0.00163207	0.00422783	CFTR	cystic fibrosis transmembrane conductance regulator [Source:HGNC Symbol;Acc:HGNC:1884]
ENSG00000001630	154.575	1.15782	0.183001	6.32687	2.50187e-10	1.18814e-09	CYP51A1	cytochrome P450 family 51 subfamily A member 1 [Source:HGNC Symbol;Acc:HGNC:2649]
ENSG00000002079	2.20992	4.74763	1.73427	2.73754	0.00619009	0.014591	MYH16	myosin heavy chain 16 pseudogene [Source:HGNC Symbol;Acc:HGNC:31038]
ENSG00000002746	110.474	2.56485	0.241126	10.6369	2.00599e-26	2.03212e-25	HECW1	HECT, C2 and WW domain containing E3 ubiquitin protein ligase 1 [Source:HGNC Symbol;Acc:HGNC:22195]
ENSG00000003096	895.619	2.18835	0.0834685	26.2176	1.6731e-151	1.57715e-149	KLHL13	kelch like family member 13 [Source:HGNC Symbol;Acc:HGNC:22931]
ENSG00000003137	1115.83	-2.53253	0.0862221	-29.3722	1.2442e-189	1.84072e-187	CYP26B1	cytochrome P450 family 26 subfamily B member 1 [Source:HGNC Symbol;Acc:HGNC:20581]
ENSG00000003400	151.592	1.25317	0.180864	6.9288	4.24411e-12	2.23914e-11	CASP10	caspase 10 [Source:HGNC Symbol;Acc:HGNC:1500]
ENSG00000003987	39.7227	-1.80767	0.353657	-5.11138	3.19814e-07	1.20954e-06	MTMR7	myotubularin related protein 7 [Source:HGNC Symbol;Acc:HGNC:7454]
ENSG00000004059	1503.77	1.07132	0.0668758	16.0195	9.33827e-58	2.31328e-56	ARF5	ADP ribosylation factor 5 [Source:HGNC Symbol;Acc:HGNC:658]
ENSG00000004799	750.493	1.13473	0.0964303	11.7673	5.75253e-32	7.04321e-31	PDK4	pyruvate dehydrogenase kinase 4 [Source:HGNC Symbol;Acc:HGNC:8812]
ENSG00000004848	12.9118	1.42671	0.591004	2.41404	0.0157767	0.0343211	ARX	aristaless related homeobox [Source:HGNC Symbol;Acc:HGNC:18060]
ENSG00000005020	603.302	1.63538	0.0976634	16.7451	6.15226e-63	1.71555e-61	SKAP2	src kinase associated phosphoprotein 2 [Source:HGNC Symbol;Acc:HGNC:15687]
ENSG00000005022	5215.96	1.65563	0.0443221	37.3545	2.14296e-305	7.87133e-303	SLC25A5	solute carrier family 25 member 5 [Source:HGNC Symbol;Acc:HGNC:10991]
ENSG00000005059	374.801	1.04406	0.114942	9.08331	1.05322e-19	8.13852e-19	MCUB	mitochondrial calcium uniporter dominant negative beta subunit [Source:HGNC Symbol;Acc:HGNC:26076]
ENSG00000005102	41.6775	5.28756	0.616978	8.57009	1.03407e-17	7.32128e-17	MEOX1	mesenchyme homeobox 1 [Source:HGNC Symbol;Acc:HGNC:7013]
ENSG00000005187	62.1557	4.02905	0.382612	10.5304	6.25825e-26	6.22436e-25	ACSM3	acyl-CoA synthetase medium chain family member 3 [Source:HGNC Symbol;Acc:HGNC:10522]
ENSG00000005189	215.23	1.77137	0.157433	11.2516	2.27462e-29	2.5491e-28	REXO5	RNA exonuclease 5 [Source:HGNC Symbol;Acc:HGNC:24661]
ENSG00000005243	82.6958	1.18861	0.240458	4.94311	7.6885e-07	2.81291e-06	COPZ2	coatomer protein complex subunit zeta 2 [Source:HGNC Symbol;Acc:HGNC:19356]
ENSG00000005448	324.354	1.70661	0.126566	13.484	1.94398e-41	3.16384e-40	WDR54	WD repeat domain 54 [Source:HGNC Symbol;Acc:HGNC:25770]
ENSG00000005882	438.897	1.31949	0.115367	11.4373	2.72168e-30	3.1444e-29	PDK2	pyruvate dehydrogenase kinase 2 [Source:HGNC Symbol;Acc:HGNC:8810]
ENSG00000005884	7619.02	-1.2465	0.0502657	-24.7982	9.37211e-136	7.31368e-134	ITGA3	integrin subunit alpha 3 [Source:HGNC Symbol;Acc:HGNC:6139]
ENSG00000005961	45.2167	1.21421	0.31537	3.8501	0.000118071	0.00035264	ITGA2B	integrin subunit alpha 2b [Source:HGNC Symbol;Acc:HGNC:6138]
ENSG00000006015	357.857	1.53701	0.118146	13.0094	1.08158e-38	1.61697e-37	REX1BD	required for excision 1-B domain containing [Source:HGNC Symbol;Acc:HGNC:26098]
ENSG00000006016	114.833	3.29485	0.246742	13.3534	1.13189e-40	1.80358e-39	CRLF1	cytokine receptor like factor 1 [Source:HGNC Symbol;Acc:HGNC:2364]
ENSG00000006025	88.9792	2.36513	0.253595	9.32642	1.09503e-20	8.81655e-20	OSBPL7	oxysterol binding protein like 7 [Source:HGNC Symbol;Acc:HGNC:16387]
ENSG00000006283	28.3175	4.2977	0.611178	7.03184	2.03832e-12	1.09299e-11	CACNA1G	calcium voltage-gated channel subunit alpha1 G [Source:HGNC Symbol;Acc:HGNC:1394]
ENSG00000006327	7002.86	-1.77764	0.0492391	-36.1022	2.09309e-285	6.55752e-283	TNFRSF12A	TNF receptor superfamily member 12A [Source:HGNC Symbol;Acc:HGNC:18152]
ENSG00000006459	395.027	-2.2545	0.126039	-17.8874	1.47914e-71	4.88552e-70	KDM7A	lysine demethylase 7A [Source:HGNC Symbol;Acc:HGNC:22224]
ENSG00000006468	143.418	1.43409	0.187829	7.63509	2.25657e-14	1.34323e-13	ETV1	ETS variant 1 [Source:HGNC Symbol;Acc:HGNC:3490]
ENSG00000006606	24.718	2.67329	0.482346	5.54227	2.98583e-08	1.22492e-07	CCL26	C-C motif chemokine ligand 26 [Source:HGNC Symbol;Acc:HGNC:10625]
ENSG00000006611	69.3167	3.21353	0.313288	10.2574	1.09578e-24	1.03799e-23	USH1C	USH1 protein network component harmonin [Source:HGNC Symbol;Acc:HGNC:12597]
ENSG00000006638	214.316	1.83117	0.167288	10.9462	6.92717e-28	7.38621e-27	TBXA2R	thromboxane A2 receptor [Source:HGNC Symbol;Acc:HGNC:11608]
ENSG00000006652	2782.16	-1.85606	0.0588674	-31.5296	3.41349e-218	6.26905e-216	IFRD1	interferon related developmental regulator 1 [Source:HGNC Symbol;Acc:HGNC:5456]
ENSG00000006704	2375.9	-1.12093	0.0642855	-17.4368	4.33523e-68	1.33272e-66	GTF2IRD1	GTF2I repeat domain containing 1 [Source:HGNC Symbol;Acc:HGNC:4661]
ENSG00000006747	701.622	4.49908	0.138363	32.5164	6.25193e-232	1.33191e-229	SCIN	scinderin [Source:HGNC Symbol;Acc:HGNC:21695]
ENSG00000007255	96.9325	1.78576	0.2326	7.67736	1.62396e-14	9.74834e-14	TRAPPC6A	trafficking protein particle complex 6A [Source:HGNC Symbol;Acc:HGNC:23069]
ENSG00000007306	238.343	3.20741	0.181158	17.705	3.83465e-70	1.21931e-68	CEACAM7	carcinoembryonic antigen related cell adhesion molecule 7 [Source:HGNC Symbol;Acc:HGNC:1819]
ENSG00000007314	120.432	-1.32618	0.203049	-6.53132	6.51921e-11	3.21866e-10	SCN4A	sodium voltage-gated channel alpha subunit 4 [Source:HGNC Symbol;Acc:HGNC:10591]
ENSG00000007392	997.712	-1.71658	0.0858992	-19.9837	7.63494e-89	3.3816e-87	LUC7L	LUC7 like [Source:HGNC Symbol;Acc:HGNC:6723]
ENSG00000007944	177.086	1.22655	0.168832	7.26493	3.73226e-13	2.08584e-12	MYLIP	myosin regulatory light chain interacting protein [Source:HGNC Symbol;Acc:HGNC:21155]
ENSG00000007952	18.61	-1.53134	0.518824	-2.95155	0.00316182	0.00784253	NOX1	NADPH oxidase 1 [Source:HGNC Symbol;Acc:HGNC:7889]
ENSG00000008277	65.5501	2.04364	0.279954	7.29992	2.87946e-13	1.61943e-12	ADAM22	ADAM metallopeptidase domain 22 [Source:HGNC Symbol;Acc:HGNC:201]
ENSG00000008323	32.5575	2.45792	0.406625	6.04468	1.49704e-09	6.76273e-09	PLEKHG6	pleckstrin homology and RhoGEF domain containing G6 [Source:HGNC Symbol;Acc:HGNC:25562]
ENSG00000008382	45.6773	1.40836	0.346589	4.06349	4.83436e-05	0.000150177	MPND	MPN domain containing [Source:HGNC Symbol;Acc:HGNC:25934]
ENSG00000008517	797.751	1.49269	0.0895569	16.6675	2.25948e-62	6.17921e-61	IL32	interleukin 32 [Source:HGNC Symbol;Acc:HGNC:16830]
ENSG00000008710	4854.38	-2.68638	0.0641323	-41.8881	0	0	PKD1	polycystin 1, transient receptor potential channel interacting [Source:HGNC Symbol;Acc:HGNC:9008]
ENSG00000009724	25.9613	-1.35381	0.432826	-3.12784	0.00176095	0.00454234	MASP2	mannan binding lectin serine peptidase 2 [Source:HGNC Symbol;Acc:HGNC:6902]
ENSG00000009950	446.409	-3.05681	0.13612	-22.4567	1.1011e-111	6.55248e-110	MLXIPL	MLX interacting protein like [Source:HGNC Symbol;Acc:HGNC:12744]
ENSG00000010030	8.6313	4.17541	1.04587	3.9923	6.54352e-05	0.000200715	ETV7	ETS variant 7 [Source:HGNC Symbol;Acc:HGNC:18160]
ENSG00000010319	35.4912	2.25647	0.395129	5.71072	1.12498e-08	4.76187e-08	SEMA3G	semaphorin 3G [Source:HGNC Symbol;Acc:HGNC:30400]
ENSG00000010327	23.1694	4.39635	0.669964	6.56207	5.30658e-11	2.63523e-10	STAB1	stabilin 1 [Source:HGNC Symbol;Acc:HGNC:18628]
ENSG00000010704	564.007	1.39684	0.0981218	14.2358	5.4963e-46	1.00165e-44	HFE	homeostatic iron regulator [Source:HGNC Symbol;Acc:HGNC:4886]
ENSG00000011105	85.7431	1.24521	0.2323	5.36036	8.30558e-08	3.28522e-07	TSPAN9	tetraspanin 9 [Source:HGNC Symbol;Acc:HGNC:21640]
ENSG00000011198	1501.71	-1.00937	0.0730916	-13.8097	2.22701e-43	3.82924e-42	ABHD5	abhydrolase domain containing 5 [Source:HGNC Symbol;Acc:HGNC:21396]
ENSG00000011243	1143.26	-1.34666	0.0776063	-17.3525	1.88742e-67	5.71971e-66	AKAP8L	A-kinase anchoring protein 8 like [Source:HGNC Symbol;Acc:HGNC:29857]
ENSG00000011332	41.0557	1.75055	0.358271	4.8861	1.02851e-06	3.72896e-06	DPF1	double PHD fingers 1 [Source:HGNC Symbol;Acc:HGNC:20225]
ENSG00000011426	5144.51	1.0852	0.0680905	15.9377	3.47051e-57	8.48862e-56	ANLN	anillin actin binding protein [Source:HGNC Symbol;Acc:HGNC:14082]
ENSG00000011465	200.651	5.15887	0.275421	18.7308	2.77524e-78	1.04275e-76	DCN	decorin [Source:HGNC Symbol;Acc:HGNC:2705]
ENSG00000012124	114.844	-1.45337	0.205312	-7.07881	1.45398e-12	7.8798e-12	CD22	CD22 molecule [Source:HGNC Symbol;Acc:HGNC:1643]
ENSG00000012660	4561.96	1.07267	0.0479228	22.3833	5.72815e-111	3.3804e-109	ELOVL5	ELOVL fatty acid elongase 5 [Source:HGNC Symbol;Acc:HGNC:21308]
ENSG00000012779	31.5853	2.11258	0.409878	5.15418	2.54741e-07	9.71362e-07	ALOX5	arachidonate 5-lipoxygenase [Source:HGNC Symbol;Acc:HGNC:435]
ENSG00000013364	1165.16	1.08123	0.0782503	13.8176	1.99546e-43	3.43942e-42	MVP	major vault protein [Source:HGNC Symbol;Acc:HGNC:7531]
ENSG00000013441	1818.74	-1.85533	0.0714159	-25.9792	8.51276e-149	7.8509e-147	CLK1	CDC like kinase 1 [Source:HGNC Symbol;Acc:HGNC:2068]
ENSG00000013563	126.4	1.14576	0.19113	5.99465	2.03925e-09	9.12693e-09	DNASE1L1	deoxyribonuclease 1 like 1 [Source:HGNC Symbol;Acc:HGNC:2957]
ENSG00000014257	25.2196	2.9765	0.494732	6.01638	1.78356e-09	8.02469e-09	ACPP	acid phosphatase, prostate [Source:HGNC Symbol;Acc:HGNC:125]
ENSG00000014641	3465.99	1.08007	0.0487423	22.1589	8.56253e-109	4.90366e-107	MDH1	malate dehydrogenase 1 [Source:HGNC Symbol;Acc:HGNC:6970]
ENSG00000014914	114.082	1.79336	0.212806	8.4272	3.54046e-17	2.44463e-16	MTMR11	myotubularin related protein 11 [Source:HGNC Symbol;Acc:HGNC:24307]
ENSG00000015413	5.56173	5.0604	1.42168	3.55944	0.000371642	0.00104535	DPEP1	dipeptidase 1 [Source:HGNC Symbol;Acc:HGNC:3002]
ENSG00000019169	5.8613	2.74705	0.991819	2.7697	0.00561072	0.013342	MARCO	macrophage receptor with collagenous structure [Source:HGNC Symbol;Acc:HGNC:6895]
ENSG00000020577	650.75	-1.28059	0.0956366	-13.3902	6.89906e-41	1.10593e-39	SAMD4A	sterile alpha motif domain containing 4A [Source:HGNC Symbol;Acc:HGNC:23023]
ENSG00000021300	8.14206	4.14822	1.06103	3.90963	9.24365e-05	0.000279012	PLEKHB1	pleckstrin homology domain containing B1 [Source:HGNC Symbol;Acc:HGNC:19079]
ENSG00000021826	15053.6	1.257	0.046123	27.2532	1.52126e-163	1.62859e-161	CPS1	carbamoyl-phosphate synthase 1 [Source:HGNC Symbol;Acc:HGNC:2323]
ENSG00000022267	229.166	1.10539	0.14619	7.5613	3.99063e-14	2.34722e-13	FHL1	four and a half LIM domains 1 [Source:HGNC Symbol;Acc:HGNC:3702]
ENSG00000022976	205.496	-1.04929	0.151362	-6.93227	4.1413e-12	2.18598e-11	ZNF839	zinc finger protein 839 [Source:HGNC Symbol;Acc:HGNC:20345]
ENSG00000023287	1164.1	-1.13158	0.200145	-5.65381	1.56933e-08	6.57096e-08	RB1CC1	RB1 inducible coiled-coil 1 [Source:HGNC Symbol;Acc:HGNC:15574]
ENSG00000023445	1863.26	-1.05534	0.0773071	-13.6513	1.98342e-42	3.31411e-41	BIRC3	baculoviral IAP repeat containing 3 [Source:HGNC Symbol;Acc:HGNC:591]
ENSG00000023572	1155.54	-1.00461	0.0728084	-13.798	2.62075e-43	4.48813e-42	GLRX2	glutaredoxin 2 [Source:HGNC Symbol;Acc:HGNC:16065]
ENSG00000023697	600.944	1.16473	0.0926216	12.5752	2.89227e-36	4.06176e-35	DERA	deoxyribose-phosphate aldolase [Source:HGNC Symbol;Acc:HGNC:24269]
ENSG00000023839	127.124	1.07392	0.189906	5.65499	1.55852e-08	6.52697e-08	ABCC2	ATP binding cassette subfamily C member 2 [Source:HGNC Symbol;Acc:HGNC:53]
ENSG00000023892	4.6944	5.8094	1.47046	3.95073	7.79145e-05	0.000236857	DEF6	DEF6, guanine nucleotide exchange factor [Source:HGNC Symbol;Acc:HGNC:2760]
ENSG00000026297	277.066	1.48772	0.13322	11.1674	5.8881e-29	6.4894e-28	RNASET2	ribonuclease T2 [Source:HGNC Symbol;Acc:HGNC:21686]
ENSG00000026559	2.4865	-4.62606	1.67051	-2.76925	0.00561856	0.0133571	KCNG1	potassium voltage-gated channel modifier subfamily G member 1 [Source:HGNC Symbol;Acc:HGNC:6248]
ENSG00000026652	12.2042	1.75757	0.614711	2.85918	0.00424743	0.0103084	AGPAT4	1-acylglycerol-3-phosphate O-acyltransferase 4 [Source:HGNC Symbol;Acc:HGNC:20885]
ENSG00000026950	483.518	1.30789	0.110949	11.7882	4.49002e-32	5.51328e-31	BTN3A1	butyrophilin subfamily 3 member A1 [Source:HGNC Symbol;Acc:HGNC:1138]
ENSG00000027001	358.176	1.024	0.127168	8.05231	8.12473e-16	5.26107e-15	MIPEP	mitochondrial intermediate peptidase [Source:HGNC Symbol;Acc:HGNC:7104]
ENSG00000030419	15.4819	2.29972	0.599597	3.83545	0.000125337	0.000373139	IKZF2	IKAROS family zinc finger 2 [Source:HGNC Symbol;Acc:HGNC:13177]
ENSG00000030582	3618.76	1.41693	0.0485781	29.1681	4.91922e-187	7.08101e-185	GRN	granulin precursor [Source:HGNC Symbol;Acc:HGNC:4601]
ENSG00000031698	7633.92	-1.36038	0.0422289	-32.2145	1.10692e-227	2.2039e-225	SARS	seryl-tRNA synthetase [Source:HGNC Symbol;Acc:HGNC:10537]
ENSG00000033030	2092.25	-1.93794	0.0593618	-32.6462	9.07602e-234	2.01412e-231	ZCCHC8	zinc finger CCHC-type containing 8 [Source:HGNC Symbol;Acc:HGNC:25265]
ENSG00000033170	189.014	1.24601	0.158353	7.86859	3.58647e-15	2.2479e-14	FUT8	fucosyltransferase 8 [Source:HGNC Symbol;Acc:HGNC:4019]
ENSG00000035499	592.159	1.19722	0.0939236	12.7467	3.25149e-37	4.70902e-36	DEPDC1B	DEP domain containing 1B [Source:HGNC Symbol;Acc:HGNC:24902]
ENSG00000035681	1228.46	-1.11283	0.075936	-14.6548	1.25495e-48	2.50332e-47	NSMAF	neutral sphingomyelinase activation associated factor [Source:HGNC Symbol;Acc:HGNC:8017]
ENSG00000036672	82.6388	1.48581	0.26959	5.51136	3.56073e-08	1.45044e-07	USP2	ubiquitin specific peptidase 2 [Source:HGNC Symbol;Acc:HGNC:12618]
ENSG00000038219	1440.89	-1.32036	0.170607	-7.73922	1.0003e-14	6.09219e-14	BOD1L1	biorientation of chromosomes in cell division 1 like 1 [Source:HGNC Symbol;Acc:HGNC:31792]
ENSG00000038274	2431.45	1.05829	0.0552103	19.1683	6.81071e-82	2.707e-80	MAT2B	methionine adenosyltransferase 2B [Source:HGNC Symbol;Acc:HGNC:6905]
ENSG00000039068	58.569	4.29279	0.411883	10.4223	1.96091e-25	1.9163e-24	CDH1	cadherin 1 [Source:HGNC Symbol;Acc:HGNC:1748]
ENSG00000039139	89.3484	1.98683	0.265561	7.48162	7.34098e-14	4.26951e-13	DNAH5	dynein axonemal heavy chain 5 [Source:HGNC Symbol;Acc:HGNC:2950]
ENSG00000039560	19.9048	1.23687	0.518529	2.38534	0.0170635	0.0368794	RAI14	retinoic acid induced 14 [Source:HGNC Symbol;Acc:HGNC:14873]
ENSG00000040275	4720.48	-1.12681	0.0614245	-18.3447	3.64138e-75	1.30161e-73	SPDL1	spindle apparatus coiled-coil protein 1 [Source:HGNC Symbol;Acc:HGNC:26010]
ENSG00000041353	1649.41	-1.31263	0.079787	-16.4517	8.15043e-61	2.14366e-59	RAB27B	RAB27B, member RAS oncogene family [Source:HGNC Symbol;Acc:HGNC:9767]
ENSG00000041515	40.8124	2.20096	0.351176	6.26739	3.67152e-10	1.7216e-09	MYO16	myosin XVI [Source:HGNC Symbol;Acc:HGNC:29822]
ENSG00000043355	1232.48	-1.41334	0.0718884	-19.6601	4.73353e-86	2.01284e-84	ZIC2	Zic family member 2 [Source:HGNC Symbol;Acc:HGNC:12873]
ENSG00000044574	36767	-1.30791	0.0353917	-36.9552	6.00635e-299	2.0311e-296	HSPA5	heat shock protein family A (Hsp70) member 5 [Source:HGNC Symbol;Acc:HGNC:5238]
ENSG00000047617	155.261	1.10701	0.174564	6.34156	2.27455e-10	1.08478e-09	ANO2	anoctamin 2 [Source:HGNC Symbol;Acc:HGNC:1183]
ENSG00000048342	240.102	1.29881	0.1482	8.76392	1.88574e-18	1.38149e-17	CC2D2A	coiled-coil and C2 domain containing 2A [Source:HGNC Symbol;Acc:HGNC:29253]
ENSG00000048544	2964.69	-1.17777	0.0560697	-21.0054	5.84927e-98	2.93898e-96	MRPS10	mitochondrial ribosomal protein S10 [Source:HGNC Symbol;Acc:HGNC:14502]
ENSG00000048740	110.393	-1.43381	0.217852	-6.5816	4.6541e-11	2.31932e-10	CELF2	CUGBP Elav-like family member 2 [Source:HGNC Symbol;Acc:HGNC:2550]
ENSG00000049089	57.0766	4.10816	0.403585	10.1792	2.45651e-24	2.30138e-23	COL9A2	collagen type IX alpha 2 chain [Source:HGNC Symbol;Acc:HGNC:2218]
ENSG00000049130	930.118	2.12224	0.0820945	25.8511	2.36257e-147	2.12372e-145	KITLG	KIT ligand [Source:HGNC Symbol;Acc:HGNC:6343]
ENSG00000049192	44.9765	2.75208	0.376561	7.30845	2.70232e-13	1.52182e-12	ADAMTS6	ADAM metallopeptidase with thrombospondin type 1 motif 6 [Source:HGNC Symbol;Acc:HGNC:222]
ENSG00000049769	745.685	-1.0095	0.0894391	-11.287	1.52213e-29	1.71847e-28	PPP1R3F	protein phosphatase 1 regulatory subunit 3F [Source:HGNC Symbol;Acc:HGNC:14944]
ENSG00000050165	11.9083	2.2154	0.656976	3.37212	0.000745915	0.00202381	DKK3	dickkopf WNT signaling pathway inhibitor 3 [Source:HGNC Symbol;Acc:HGNC:2893]
ENSG00000051108	3537.85	-1.9711	0.0560943	-35.139	1.71265e-270	4.86484e-268	HERPUD1	homocysteine inducible ER protein with ubiquitin like domain 1 [Source:HGNC Symbol;Acc:HGNC:13744]
ENSG00000051596	919.4	1.02123	0.0848832	12.031	2.44125e-33	3.10683e-32	THOC3	THO complex 3 [Source:HGNC Symbol;Acc:HGNC:19072]
ENSG00000052802	1233.51	2.15312	0.0718934	29.9488	4.5608e-197	7.04082e-195	MSMO1	methylsterol monooxygenase 1 [Source:HGNC Symbol;Acc:HGNC:10545]
ENSG00000052850	17.3212	2.89431	0.585846	4.94039	7.79658e-07	2.85152e-06	ALX4	ALX homeobox 4 [Source:HGNC Symbol;Acc:HGNC:450]
ENSG00000053371	1043.98	1.55984	0.0820831	19.0032	1.60381e-80	6.29236e-79	AKR7A2	aldo-keto reductase family 7 member A2 [Source:HGNC Symbol;Acc:HGNC:389]
ENSG00000054179	35.2053	3.27156	0.439386	7.44577	9.63822e-14	5.56457e-13	ENTPD2	ectonucleoside triphosphate diphosphohydrolase 2 [Source:HGNC Symbol;Acc:HGNC:3364]
ENSG00000054277	178.752	1.8195	0.168505	10.7979	3.52266e-27	3.67336e-26	OPN3	opsin 3 [Source:HGNC Symbol;Acc:HGNC:14007]
ENSG00000054392	121.963	-1.94966	0.210341	-9.26904	1.87823e-20	1.50033e-19	HHAT	hedgehog acyltransferase [Source:HGNC Symbol;Acc:HGNC:18270]
ENSG00000054598	1984.22	-1.251	0.0640604	-19.5285	6.28352e-85	2.61965e-83	FOXC1	forkhead box C1 [Source:HGNC Symbol;Acc:HGNC:3800]
ENSG00000055163	13.395	3.77297	0.780439	4.83442	1.33533e-06	4.7892e-06	CYFIP2	cytoplasmic FMR1 interacting protein 2 [Source:HGNC Symbol;Acc:HGNC:13760]
ENSG00000055483	3478.1	-1.2319	0.0521821	-23.6078	3.20841e-123	2.17682e-121	USP36	ubiquitin specific peptidase 36 [Source:HGNC Symbol;Acc:HGNC:20062]
ENSG00000058335	67.8799	2.13071	0.279081	7.63473	2.26294e-14	1.34626e-13	RASGRF1	Ras protein specific guanine nucleotide releasing factor 1 [Source:HGNC Symbol;Acc:HGNC:9875]
ENSG00000059728	431.324	-1.33525	0.113032	-11.813	3.34245e-32	4.12797e-31	MXD1	MAX dimerization protein 1 [Source:HGNC Symbol;Acc:HGNC:6761]
ENSG00000059758	1453.25	-1.02965	0.076349	-13.486	1.88971e-41	3.07786e-40	CDK17	cyclin dependent kinase 17 [Source:HGNC Symbol;Acc:HGNC:8750]
ENSG00000060566	31.1124	2.70476	0.449129	6.02225	1.72012e-09	7.74418e-09	CREB3L3	cAMP responsive element binding protein 3 like 3 [Source:HGNC Symbol;Acc:HGNC:18855]
ENSG00000061938	2124.03	-1.11082	0.0613907	-18.0943	3.53586e-73	1.21106e-71	TNK2	tyrosine kinase non receptor 2 [Source:HGNC Symbol;Acc:HGNC:19297]
ENSG00000062038	1.73207	4.36413	1.87468	2.32794	0.0199155	0.0424789	CDH3	cadherin 3 [Source:HGNC Symbol;Acc:HGNC:1762]
ENSG00000062282	231.016	2.08698	0.161199	12.9466	2.4557e-38	3.64827e-37	DGAT2	diacylglycerol O-acyltransferase 2 [Source:HGNC Symbol;Acc:HGNC:16940]
ENSG00000062524	23.5964	1.37539	0.433073	3.17587	0.00149387	0.00389729	LTK	leukocyte receptor tyrosine kinase [Source:HGNC Symbol;Acc:HGNC:6721]
ENSG00000063127	24.3653	1.06233	0.435173	2.44117	0.0146396	0.0320536	SLC6A16	solute carrier family 6 member 16 [Source:HGNC Symbol;Acc:HGNC:13622]
ENSG00000063180	153.361	2.54603	0.204105	12.4741	1.03325e-35	1.42291e-34	CA11	carbonic anhydrase 11 [Source:HGNC Symbol;Acc:HGNC:1370]
ENSG00000063241	546.1	1.06504	0.108676	9.80021	1.1235e-22	9.82152e-22	ISOC2	isochorismatase domain containing 2 [Source:HGNC Symbol;Acc:HGNC:26278]
ENSG00000063761	133.168	1.0692	0.183521	5.82605	5.6756e-09	2.45808e-08	ADCK1	aarF domain containing kinase 1 [Source:HGNC Symbol;Acc:HGNC:19038]
ENSG00000064115	2609.07	1.43011	0.0560728	25.5045	1.75608e-143	1.4905e-141	TM7SF3	transmembrane 7 superfamily member 3 [Source:HGNC Symbol;Acc:HGNC:23049]
ENSG00000064195	34.2403	1.10373	0.357338	3.08876	0.00200992	0.00514779	DLX3	distal-less homeobox 3 [Source:HGNC Symbol;Acc:HGNC:2916]
ENSG00000064199	14.7151	1.56651	0.571923	2.73903	0.00616209	0.0145298	SPA17	sperm autoantigenic protein 17 [Source:HGNC Symbol;Acc:HGNC:11210]
ENSG00000064205	4270.25	2.21368	0.0538015	41.1453	0	0	WISP2	WNT1 inducible signaling pathway protein 2 [Source:HGNC Symbol;Acc:HGNC:12770]
ENSG00000064270	35.2996	-1.4259	0.371432	-3.83892	0.000123577	0.000368362	ATP2C2	ATPase secretory pathway Ca2+ transporting 2 [Source:HGNC Symbol;Acc:HGNC:29103]
ENSG00000064309	40.4534	2.94025	0.396428	7.41684	1.19948e-13	6.89338e-13	CDON	cell adhesion associated, oncogene regulated [Source:HGNC Symbol;Acc:HGNC:17104]
ENSG00000064601	2442.86	1.31693	0.066513	19.7996	3.00123e-87	1.29692e-85	CTSA	cathepsin A [Source:HGNC Symbol;Acc:HGNC:9251]
ENSG00000064607	2200.06	-1.18924	0.0562612	-21.1379	3.56714e-99	1.81371e-97	SUGP2	SURP and G-patch domain containing 2 [Source:HGNC Symbol;Acc:HGNC:18641]
ENSG00000064652	781.084	-1.07607	0.0859724	-12.5165	6.06432e-36	8.3947e-35	SNX24	sorting nexin 24 [Source:HGNC Symbol;Acc:HGNC:21533]
ENSG00000064932	3671.34	-1.26237	0.050764	-24.8674	1.67699e-136	1.3232e-134	SBNO2	strawberry notch homolog 2 [Source:HGNC Symbol;Acc:HGNC:29158]
ENSG00000065057	380.634	1.2263	0.113566	10.7981	3.51416e-27	3.6663e-26	NTHL1	nth like DNA glycosylase 1 [Source:HGNC Symbol;Acc:HGNC:8028]
ENSG00000065154	1339.54	1.13618	0.0682283	16.6526	2.89539e-62	7.87783e-61	OAT	ornithine aminotransferase [Source:HGNC Symbol;Acc:HGNC:8091]
ENSG00000065325	595.317	1.16309	0.0927681	12.5376	4.64938e-36	6.47812e-35	GLP2R	glucagon like peptide 2 receptor [Source:HGNC Symbol;Acc:HGNC:4325]
ENSG00000065357	712.75	1.10866	0.0912238	12.1531	5.52034e-34	7.19298e-33	DGKA	diacylglycerol kinase alpha [Source:HGNC Symbol;Acc:HGNC:2849]
ENSG00000065526	6360.89	-1.27388	0.0527313	-24.1579	6.16247e-129	4.49607e-127	SPEN	spen family transcriptional repressor [Source:HGNC Symbol;Acc:HGNC:17575]
ENSG00000065534	1267.86	1.15858	0.0785071	14.7577	2.74582e-49	5.57645e-48	MYLK	myosin light chain kinase [Source:HGNC Symbol;Acc:HGNC:7590]
ENSG00000065618	18.2879	1.60916	0.515939	3.11889	0.00181536	0.00467421	COL17A1	collagen type XVII alpha 1 chain [Source:HGNC Symbol;Acc:HGNC:2194]
ENSG00000065717	1336.55	1.06789	0.0698632	15.2855	9.5545e-53	2.09413e-51	TLE2	transducin like enhancer of split 2 [Source:HGNC Symbol;Acc:HGNC:11838]
ENSG00000065911	5375.09	-1.63714	0.043966	-37.2365	1.75445e-303	6.12735e-301	MTHFD2	methylenetetrahydrofolate dehydrogenase (NADP+ dependent) 2, methenyltetrahydrofolate cyclohydrolase [Source:HGNC Symbol;Acc:HGNC:7434]
ENSG00000066230	19.4806	-1.46606	0.501791	-2.92165	0.00348186	0.00857941	SLC9A3	solute carrier family 9 member A3 [Source:HGNC Symbol;Acc:HGNC:11073]
ENSG00000066379	15.4662	-2.50145	0.807692	-3.09703	0.00195471	0.00501241	ZNRD1	zinc ribbon domain containing 1 [Source:HGNC Symbol;Acc:HGNC:13182]
ENSG00000066923	36.9262	1.68404	0.352393	4.77889	1.76269e-06	6.26499e-06	STAG3	stromal antigen 3 [Source:HGNC Symbol;Acc:HGNC:11356]
ENSG00000067064	1688.7	1.42288	0.0671404	21.1925	1.11879e-99	5.71578e-98	IDI1	isopentenyl-diphosphate delta isomerase 1 [Source:HGNC Symbol;Acc:HGNC:5387]
ENSG00000067082	815.706	-1.14889	0.0813196	-14.1281	2.55e-45	4.56899e-44	KLF6	Kruppel like factor 6 [Source:HGNC Symbol;Acc:HGNC:2235]
ENSG00000067113	258.66	1.11513	0.137736	8.09619	5.67092e-16	3.69799e-15	PLPP1	phospholipid phosphatase 1 [Source:HGNC Symbol;Acc:HGNC:9228]
ENSG00000067601	31.9218	1.45714	0.401458	3.62962	0.000283839	0.000808625	PMS2P4	PMS1 homolog 2, mismatch repair system component pseudogene 4 [Source:HGNC Symbol;Acc:HGNC:9129]
ENSG00000067715	17.2096	2.45539	0.585959	4.19038	2.78483e-05	8.85624e-05	SYT1	synaptotagmin 1 [Source:HGNC Symbol;Acc:HGNC:11509]
ENSG00000067836	72.7503	1.21706	0.263201	4.62409	3.76246e-06	1.30525e-05	ROGDI	rogdi homolog [Source:HGNC Symbol;Acc:HGNC:29478]
ENSG00000067992	71.3971	3.19541	0.311595	10.255	1.1238e-24	1.06407e-23	PDK3	pyruvate dehydrogenase kinase 3 [Source:HGNC Symbol;Acc:HGNC:8811]
ENSG00000068615	234.849	1.46983	0.145007	10.1363	3.81339e-24	3.54297e-23	REEP1	receptor accessory protein 1 [Source:HGNC Symbol;Acc:HGNC:25786]
ENSG00000068784	467.022	1.04129	0.10311	10.0989	5.58602e-24	5.15841e-23	SRBD1	S1 RNA binding domain 1 [Source:HGNC Symbol;Acc:HGNC:25521]
ENSG00000068831	5.63582	3.56283	1.16679	3.05354	0.00226157	0.00574466	RASGRP2	RAS guanyl releasing protein 2 [Source:HGNC Symbol;Acc:HGNC:9879]
ENSG00000069188	1.71625	4.36107	1.92617	2.26412	0.023567	0.0495206	SDK2	sidekick cell adhesion molecule 2 [Source:HGNC Symbol;Acc:HGNC:19308]
ENSG00000069535	3414.6	2.62449	0.0553521	47.4146	0	0	MAOB	monoamine oxidase B [Source:HGNC Symbol;Acc:HGNC:6834]
ENSG00000069667	22.3146	-1.60404	0.484642	-3.30975	0.000933796	0.00250077	RORA	RAR related orphan receptor A [Source:HGNC Symbol;Acc:HGNC:10258]
ENSG00000069812	400.295	2.04021	0.123287	16.5484	1.64315e-61	4.38119e-60	HES2	hes family bHLH transcription factor 2 [Source:HGNC Symbol;Acc:HGNC:16005]
ENSG00000069956	5174.67	-1.09074	0.0589954	-18.4885	2.55504e-76	9.36876e-75	MAPK6	mitogen-activated protein kinase 6 [Source:HGNC Symbol;Acc:HGNC:6879]
ENSG00000070182	12.2145	2.68872	0.70324	3.82333	0.000131662	0.000390605	SPTB	spectrin beta, erythrocytic [Source:HGNC Symbol;Acc:HGNC:11274]
ENSG00000070190	31.9893	4.49888	0.58754	7.65714	1.90115e-14	1.13611e-13	DAPP1	dual adaptor of phosphotyrosine and 3-phosphoinositides 1 [Source:HGNC Symbol;Acc:HGNC:16500]
ENSG00000070214	1169.08	1.40225	0.0710158	19.7456	8.74894e-87	3.7654e-85	SLC44A1	solute carrier family 44 member 1 [Source:HGNC Symbol;Acc:HGNC:18798]
ENSG00000070388	18.48	-1.38519	0.528895	-2.61903	0.0088179	0.0202192	FGF22	fibroblast growth factor 22 [Source:HGNC Symbol;Acc:HGNC:3679]
ENSG00000070476	925.592	-1.26112	0.088353	-14.2736	3.19645e-46	5.88058e-45	ZXDC	ZXD family zinc finger C [Source:HGNC Symbol;Acc:HGNC:28160]
ENSG00000070610	895.336	-1.13669	0.0841543	-13.5072	1.41719e-41	2.31533e-40	GBA2	glucosylceramidase beta 2 [Source:HGNC Symbol;Acc:HGNC:18986]
ENSG00000070669	4245.75	-2.57132	0.0520636	-49.3881	0	0	ASNS	asparagine synthetase (glutamine-hydrolyzing) [Source:HGNC Symbol;Acc:HGNC:753]
ENSG00000070729	516.037	-1.61211	0.103632	-15.5562	1.44512e-54	3.31397e-53	CNGB1	cyclic nucleotide gated channel beta 1 [Source:HGNC Symbol;Acc:HGNC:2151]
ENSG00000070915	1258.77	4.97731	0.112233	44.3481	0	0	SLC12A3	solute carrier family 12 member 3 [Source:HGNC Symbol;Acc:HGNC:10912]
ENSG00000071282	116.743	1.55179	0.205019	7.56901	3.76078e-14	2.21631e-13	LMCD1	LIM and cysteine rich domains 1 [Source:HGNC Symbol;Acc:HGNC:6633]
ENSG00000071967	671.158	2.09968	0.0961429	21.8392	9.85143e-106	5.4513e-104	CYBRD1	cytochrome b reductase 1 [Source:HGNC Symbol;Acc:HGNC:20797]
ENSG00000072071	137.024	1.18235	0.197709	5.98026	2.22782e-09	9.93124e-09	ADGRL1	adhesion G protein-coupled receptor L1 [Source:HGNC Symbol;Acc:HGNC:20973]
ENSG00000072182	3.92669	-4.23916	1.48885	-2.84727	0.00440961	0.0106741	ASIC4	acid sensing ion channel subunit family member 4 [Source:HGNC Symbol;Acc:HGNC:21263]
ENSG00000072274	13877.4	2.14585	0.0458393	46.8124	0	0	TFRC	transferrin receptor [Source:HGNC Symbol;Acc:HGNC:11763]
ENSG00000072422	205.795	1.61753	0.158155	10.2275	1.49351e-24	1.40911e-23	RHOBTB1	Rho related BTB domain containing 1 [Source:HGNC Symbol;Acc:HGNC:18738]
ENSG00000072682	898.54	1.44728	0.0800633	18.0767	4.86512e-73	1.65835e-71	P4HA2	prolyl 4-hydroxylase subunit alpha 2 [Source:HGNC Symbol;Acc:HGNC:8547]
ENSG00000072818	17.3888	-1.44842	0.519048	-2.79054	0.005262	0.0125646	ACAP1	ArfGAP with coiled-coil, ankyrin repeat and PH domains 1 [Source:HGNC Symbol;Acc:HGNC:16467]
ENSG00000073008	2479.93	-1.6629	0.0586932	-28.332	1.39312e-176	1.84341e-174	PVR	poliovirus receptor [Source:HGNC Symbol;Acc:HGNC:9705]
ENSG00000073060	2518.64	1.13849	0.0584968	19.4624	2.28845e-84	9.39368e-83	SCARB1	scavenger receptor class B member 1 [Source:HGNC Symbol;Acc:HGNC:1664]
ENSG00000073282	20.4475	1.57444	0.478963	3.28717	0.00101198	0.00269828	TP63	tumor protein p63 [Source:HGNC Symbol;Acc:HGNC:15979]
ENSG00000073331	122.762	1.18967	0.200264	5.9405	2.8416e-09	1.25675e-08	ALPK1	alpha kinase 1 [Source:HGNC Symbol;Acc:HGNC:20917]
ENSG00000073578	5443.41	1.11724	0.0440411	25.368	5.69094e-142	4.7175e-140	SDHA	succinate dehydrogenase complex flavoprotein subunit A [Source:HGNC Symbol;Acc:HGNC:10680]
ENSG00000073605	12.7603	-1.85098	0.656047	-2.82141	0.0047813	0.0115019	GSDMB	gasdermin B [Source:HGNC Symbol;Acc:HGNC:23690]
ENSG00000073756	137.056	1.09602	0.202996	5.39921	6.69337e-08	2.67133e-07	PTGS2	prostaglandin-endoperoxide synthase 2 [Source:HGNC Symbol;Acc:HGNC:9605]
ENSG00000073849	28.4157	1.02528	0.398813	2.57082	0.0101457	0.0229744	ST6GAL1	ST6 beta-galactoside alpha-2,6-sialyltransferase 1 [Source:HGNC Symbol;Acc:HGNC:10860]
ENSG00000074181	54.9616	1.90027	0.323223	5.87913	4.12441e-09	1.80239e-08	NOTCH3	notch 3 [Source:HGNC Symbol;Acc:HGNC:7883]
ENSG00000074219	406.427	1.27398	0.110782	11.4999	1.32095e-30	1.542e-29	TEAD2	TEA domain transcription factor 2 [Source:HGNC Symbol;Acc:HGNC:11715]
ENSG00000074855	814.983	-1.07969	0.0875069	-12.3383	5.63234e-35	7.57521e-34	ANO8	anoctamin 8 [Source:HGNC Symbol;Acc:HGNC:29329]
ENSG00000074935	525.823	-1.71749	0.103078	-16.662	2.47453e-62	6.74998e-61	TUBE1	tubulin epsilon 1 [Source:HGNC Symbol;Acc:HGNC:20775]
ENSG00000075043	103.161	1.46295	0.221556	6.60307	4.02722e-11	2.0121e-10	KCNQ2	potassium voltage-gated channel subfamily Q member 2 [Source:HGNC Symbol;Acc:HGNC:6296]
ENSG00000075142	1553.99	1.05194	0.0663296	15.8593	1.21202e-56	2.93086e-55	SRI	sorcin [Source:HGNC Symbol;Acc:HGNC:11292]
ENSG00000075188	837.441	1.00123	0.0814351	12.2948	9.66371e-35	1.28592e-33	NUP37	nucleoporin 37 [Source:HGNC Symbol;Acc:HGNC:29929]
ENSG00000075213	82.5432	1.13552	0.251468	4.51555	6.31538e-06	2.1424e-05	SEMA3A	semaphorin 3A [Source:HGNC Symbol;Acc:HGNC:10723]
ENSG00000075239	1753.82	1.09514	0.0604348	18.1209	2.17895e-73	7.52355e-72	ACAT1	acetyl-CoA acetyltransferase 1 [Source:HGNC Symbol;Acc:HGNC:93]
ENSG00000075407	1153.57	-1.53539	0.104125	-14.7457	3.281e-49	6.63803e-48	ZNF37A	zinc finger protein 37A [Source:HGNC Symbol;Acc:HGNC:13102]
ENSG00000075413	2816.76	-1.4608	0.0540632	-27.0203	8.54134e-161	8.79057e-159	MARK3	microtubule affinity regulating kinase 3 [Source:HGNC Symbol;Acc:HGNC:6897]
ENSG00000075643	1766.2	-1.65266	0.0649431	-25.4478	7.46373e-143	6.30981e-141	MOCOS	molybdenum cofactor sulfurase [Source:HGNC Symbol;Acc:HGNC:18234]
ENSG00000075651	316.676	1.18154	0.121287	9.74172	2.00129e-22	1.72544e-21	PLD1	phospholipase D1 [Source:HGNC Symbol;Acc:HGNC:9067]
ENSG00000075826	47.3271	-1.5662	0.322701	-4.8534	1.21365e-06	4.37117e-06	SEC31B	SEC31 homolog B, COPII coat complex component [Source:HGNC Symbol;Acc:HGNC:23197]
ENSG00000076258	1.91635	4.57642	1.85645	2.46515	0.0136957	0.0301575	FMO4	flavin containing monooxygenase 4 [Source:HGNC Symbol;Acc:HGNC:3772]
ENSG00000076344	146.558	-1.72565	0.189268	-9.11749	7.68874e-20	5.98032e-19	RGS11	regulator of G protein signaling 11 [Source:HGNC Symbol;Acc:HGNC:9993]
ENSG00000076555	432.832	1.56713	0.119858	13.0748	4.58628e-39	6.94923e-38	ACACB	acetyl-CoA carboxylase beta [Source:HGNC Symbol;Acc:HGNC:85]
ENSG00000076706	1827.19	1.17734	0.0578538	20.3503	4.61864e-92	2.11149e-90	MCAM	melanoma cell adhesion molecule [Source:HGNC Symbol;Acc:HGNC:6934]
ENSG00000076770	824.187	1.32243	0.0985772	13.4152	4.92476e-41	7.93024e-40	MBNL3	muscleblind like splicing regulator 3 [Source:HGNC Symbol;Acc:HGNC:20564]
ENSG00000077044	1587.56	-1.1711	0.0671366	-17.4435	3.85439e-68	1.18662e-66	DGKD	diacylglycerol kinase delta [Source:HGNC Symbol;Acc:HGNC:2851]
ENSG00000077458	1054.88	-1.02221	0.0769352	-13.2866	2.7681e-40	4.35537e-39	FAM76B	family with sequence similarity 76 member B [Source:HGNC Symbol;Acc:HGNC:28492]
ENSG00000077463	540.664	-1.26763	0.100522	-12.6105	1.84897e-36	2.61037e-35	SIRT6	sirtuin 6 [Source:HGNC Symbol;Acc:HGNC:14934]
ENSG00000077616	52.3416	-1.12388	0.315163	-3.56602	0.00036245	0.00102165	NAALAD2	N-acetylated alpha-linked acidic dipeptidase 2 [Source:HGNC Symbol;Acc:HGNC:14526]
ENSG00000077935	14.3683	-1.53517	0.614736	-2.49728	0.0125149	0.0278046	SMC1B	structural maintenance of chromosomes 1B [Source:HGNC Symbol;Acc:HGNC:11112]
ENSG00000077942	13716.5	1.42578	0.0431241	33.0623	1.03556e-239	2.34696e-237	FBLN1	fibulin 1 [Source:HGNC Symbol;Acc:HGNC:3600]
ENSG00000078070	366.222	1.3546	0.119746	11.3123	1.14113e-29	1.29312e-28	MCCC1	methylcrotonoyl-CoA carboxylase 1 [Source:HGNC Symbol;Acc:HGNC:6936]
ENSG00000078098	20.5258	2.45668	0.554076	4.43383	9.25734e-06	3.09071e-05	FAP	fibroblast activation protein alpha [Source:HGNC Symbol;Acc:HGNC:3590]
ENSG00000078177	369.006	-1.62233	0.144613	-11.2184	3.31286e-29	3.68549e-28	N4BP2	NEDD4 binding protein 2 [Source:HGNC Symbol;Acc:HGNC:29851]
ENSG00000078399	152.307	-1.52733	0.183866	-8.30676	9.8352e-17	6.64539e-16	HOXA9	homeobox A9 [Source:HGNC Symbol;Acc:HGNC:5109]
ENSG00000078804	135.883	2.19125	0.22218	9.86249	6.053e-23	5.34188e-22	TP53INP2	tumor protein p53 inducible nuclear protein 2 [Source:HGNC Symbol;Acc:HGNC:16104]
ENSG00000079150	158.394	2.24208	0.18321	12.2378	1.95326e-34	2.57184e-33	FKBP7	FK506 binding protein 7 [Source:HGNC Symbol;Acc:HGNC:3723]
ENSG00000079257	679.543	2.93014	0.106803	27.4349	1.0516e-165	1.14889e-163	LXN	latexin [Source:HGNC Symbol;Acc:HGNC:13347]
ENSG00000079308	294.118	1.93255	0.137877	14.0164	1.23652e-44	2.18251e-43	TNS1	tensin 1 [Source:HGNC Symbol;Acc:HGNC:11973]
ENSG00000079337	255.222	-1.14009	0.138834	-8.21183	2.17838e-16	1.45116e-15	RAPGEF3	Rap guanine nucleotide exchange factor 3 [Source:HGNC Symbol;Acc:HGNC:16629]
ENSG00000079435	258.267	1.64885	0.148675	11.0903	1.39826e-28	1.52605e-27	LIPE	lipase E, hormone sensitive type [Source:HGNC Symbol;Acc:HGNC:6621]
ENSG00000079459	3025.55	1.78677	0.0520688	34.3156	4.59645e-258	1.19418e-255	FDFT1	farnesyl-diphosphate farnesyltransferase 1 [Source:HGNC Symbol;Acc:HGNC:3629]
ENSG00000079739	1984.03	1.03922	0.0609884	17.0396	4.17679e-65	1.21727e-63	PGM1	phosphoglucomutase 1 [Source:HGNC Symbol;Acc:HGNC:8905]
ENSG00000079931	3.71443	4.44625	1.53349	2.89944	0.00373831	0.00916256	MOXD1	monooxygenase DBH like 1 [Source:HGNC Symbol;Acc:HGNC:21063]
ENSG00000080031	224.258	-1.4824	0.169154	-8.76359	1.89124e-18	1.38417e-17	PTPRH	protein tyrosine phosphatase, receptor type H [Source:HGNC Symbol;Acc:HGNC:9672]
ENSG00000080293	3.81593	3.44312	1.45182	2.37158	0.0177122	0.0381306	SCTR	secretin receptor [Source:HGNC Symbol;Acc:HGNC:10608]
ENSG00000080573	23.9035	1.88622	0.472484	3.99214	6.54796e-05	0.000200803	COL5A3	collagen type V alpha 3 chain [Source:HGNC Symbol;Acc:HGNC:14864]
ENSG00000081041	172.281	-2.08336	0.199178	-10.4598	1.32193e-25	1.29542e-24	CXCL2	C-X-C motif chemokine ligand 2 [Source:HGNC Symbol;Acc:HGNC:4603]
ENSG00000081923	42.0243	2.17212	0.346694	6.26523	3.72268e-10	1.74303e-09	ATP8B1	ATPase phospholipid transporting 8B1 [Source:HGNC Symbol;Acc:HGNC:3706]
ENSG00000082258	642.165	-1.04921	0.0881692	-11.9	1.18355e-32	1.48058e-31	CCNT2	cyclin T2 [Source:HGNC Symbol;Acc:HGNC:1600]
ENSG00000082397	71.399	1.24185	0.272671	4.55439	5.25385e-06	1.7966e-05	EPB41L3	erythrocyte membrane protein band 4.1 like 3 [Source:HGNC Symbol;Acc:HGNC:3380]
ENSG00000082438	263.47	1.73704	0.168255	10.3239	5.49586e-25	5.26929e-24	COBLL1	cordon-bleu WH2 repeat protein like 1 [Source:HGNC Symbol;Acc:HGNC:23571]
ENSG00000082641	7687.04	-1.41518	0.0440473	-32.1287	1.75155e-226	3.36171e-224	NFE2L1	nuclear factor, erythroid 2 like 1 [Source:HGNC Symbol;Acc:HGNC:7781]
ENSG00000083123	354.311	1.93398	0.129062	14.9849	9.21623e-51	1.94206e-49	BCKDHB	branched chain keto acid dehydrogenase E1 subunit beta [Source:HGNC Symbol;Acc:HGNC:987]
ENSG00000083307	5.32663	5.99817	1.43448	4.18143	2.89685e-05	9.19602e-05	GRHL2	grainyhead like transcription factor 2 [Source:HGNC Symbol;Acc:HGNC:2799]
ENSG00000083807	73.7722	1.42217	0.271511	5.23801	1.62317e-07	6.29184e-07	SLC27A5	solute carrier family 27 member 5 [Source:HGNC Symbol;Acc:HGNC:10999]
ENSG00000084070	483.258	1.02275	0.100371	10.1897	2.20436e-24	2.06789e-23	SMAP2	small ArfGAP2 [Source:HGNC Symbol;Acc:HGNC:25082]
ENSG00000084207	10817.1	1.72974	0.0477143	36.252	9.23561e-288	2.93665e-285	GSTP1	glutathione S-transferase pi 1 [Source:HGNC Symbol;Acc:HGNC:4638]
ENSG00000084693	726.382	1.22634	0.0912202	13.4438	3.34969e-41	5.42675e-40	AGBL5	ATP/GTP binding protein like 5 [Source:HGNC Symbol;Acc:HGNC:26147]
ENSG00000084710	182.831	1.3191	0.1692	7.79611	6.38455e-15	3.9368e-14	EFR3B	EFR3 homolog B [Source:HGNC Symbol;Acc:HGNC:29155]
ENSG00000084731	88.4419	2.02269	0.23858	8.47803	2.29031e-17	1.59193e-16	KIF3C	kinesin family member 3C [Source:HGNC Symbol;Acc:HGNC:6321]
ENSG00000084754	5425.92	1.12949	0.0430223	26.2536	6.49946e-152	6.15398e-150	HADHA	hydroxyacyl-CoA dehydrogenase trifunctional multienzyme complex subunit alpha [Source:HGNC Symbol;Acc:HGNC:4801]
ENSG00000085063	3160.81	1.02139	0.0499536	20.4468	6.4156e-93	2.96481e-91	CD59	CD59 molecule (CD59 blood group) [Source:HGNC Symbol;Acc:HGNC:1689]
ENSG00000085117	366.008	2.53999	0.130848	19.4118	6.13596e-84	2.48991e-82	CD82	CD82 molecule [Source:HGNC Symbol;Acc:HGNC:6210]
ENSG00000085662	7215.09	1.67659	0.0518766	32.3189	3.7979e-229	7.70575e-227	AKR1B1	aldo-keto reductase family 1 member B [Source:HGNC Symbol;Acc:HGNC:381]
ENSG00000085831	56.5904	1.6375	0.301183	5.4369	5.42159e-08	2.1801e-07	TTC39A	tetratricopeptide repeat domain 39A [Source:HGNC Symbol;Acc:HGNC:18657]
ENSG00000085871	531.931	1.43179	0.100722	14.2153	7.36514e-46	1.33652e-44	MGST2	microsomal glutathione S-transferase 2 [Source:HGNC Symbol;Acc:HGNC:7063]
ENSG00000087074	3982.36	-2.94437	0.0603511	-48.7874	0	0	PPP1R15A	protein phosphatase 1 regulatory subunit 15A [Source:HGNC Symbol;Acc:HGNC:14375]
ENSG00000087111	1029.31	1.06086	0.0748863	14.1662	1.48264e-45	2.66774e-44	PIGS	phosphatidylinositol glycan anchor biosynthesis class S [Source:HGNC Symbol;Acc:HGNC:14937]
ENSG00000087116	5.15137	-3.90402	1.37818	-2.83273	0.00461516	0.0111286	ADAMTS2	ADAM metallopeptidase with thrombospondin type 1 motif 2 [Source:HGNC Symbol;Acc:HGNC:218]
ENSG00000087245	8.93367	-2.28078	0.874383	-2.60844	0.0090955	0.0207841	MMP2	matrix metallopeptidase 2 [Source:HGNC Symbol;Acc:HGNC:7166]
ENSG00000087253	134.312	1.1312	0.187292	6.03977	1.54331e-09	6.96581e-09	LPCAT2	lysophosphatidylcholine acyltransferase 2 [Source:HGNC Symbol;Acc:HGNC:26032]
ENSG00000087266	1694.34	-1.61333	0.0631209	-25.5594	4.31556e-144	3.69231e-142	SH3BP2	SH3 domain binding protein 2 [Source:HGNC Symbol;Acc:HGNC:10825]
ENSG00000087301	179.877	1.92598	0.17666	10.9022	1.12512e-27	1.19192e-26	TXNDC16	thioredoxin domain containing 16 [Source:HGNC Symbol;Acc:HGNC:19965]
ENSG00000087303	41.9296	-3.82756	0.468975	-8.16154	3.30785e-16	2.17972e-15	NID2	nidogen 2 [Source:HGNC Symbol;Acc:HGNC:13389]
ENSG00000087842	655.635	2.75522	0.100602	27.3873	3.88226e-165	4.21978e-163	PIR	pirin [Source:HGNC Symbol;Acc:HGNC:30048]
ENSG00000087884	78.9907	2.05669	0.274975	7.47957	7.45636e-14	4.33425e-13	AAMDC	adipogenesis associated Mth938 domain containing [Source:HGNC Symbol;Acc:HGNC:30205]
ENSG00000088002	7.13383	3.42303	1.0079	3.39619	0.000683321	0.00186252	SULT2B1	sulfotransferase family 2B member 1 [Source:HGNC Symbol;Acc:HGNC:11459]
ENSG00000088035	347.399	1.20341	0.115974	10.3765	3.17112e-25	3.07919e-24	ALG6	ALG6, alpha-1,3-glucosyltransferase [Source:HGNC Symbol;Acc:HGNC:23157]
ENSG00000088280	261.661	2.17477	0.146759	14.8187	1.10893e-49	2.27598e-48	ASAP3	ArfGAP with SH3 domain, ankyrin repeat and PH domain 3 [Source:HGNC Symbol;Acc:HGNC:14987]
ENSG00000088367	3263.33	1.42915	0.0514329	27.7866	6.29695e-170	7.41161e-168	EPB41L1	erythrocyte membrane protein band 4.1 like 1 [Source:HGNC Symbol;Acc:HGNC:3378]
ENSG00000088538	44.5972	1.79745	0.334013	5.38136	7.39233e-08	2.93873e-07	DOCK3	dedicator of cytokinesis 3 [Source:HGNC Symbol;Acc:HGNC:2989]
ENSG00000088727	75.4637	1.19767	0.266201	4.4991	6.82415e-06	2.30911e-05	KIF9	kinesin family member 9 [Source:HGNC Symbol;Acc:HGNC:16666]
ENSG00000088756	272.687	2.72194	0.150588	18.0754	4.9767e-73	1.69367e-71	ARHGAP28	Rho GTPase activating protein 28 [Source:HGNC Symbol;Acc:HGNC:25509]
ENSG00000088826	2261.62	-1.59353	0.0603046	-26.4247	7.13655e-154	6.94233e-152	SMOX	spermine oxidase [Source:HGNC Symbol;Acc:HGNC:15862]
ENSG00000088827	4.18444	5.67298	1.49866	3.78536	0.000153484	0.000452132	SIGLEC1	sialic acid binding Ig like lectin 1 [Source:HGNC Symbol;Acc:HGNC:11127]
ENSG00000088836	125.889	1.2332	0.205737	5.99406	2.04663e-09	9.15803e-09	SLC4A11	solute carrier family 4 member 11 [Source:HGNC Symbol;Acc:HGNC:16438]
ENSG00000089127	677.698	1.81264	0.0933687	19.4137	5.90786e-84	2.41113e-82	OAS1	2'-5'-oligoadenylate synthetase 1 [Source:HGNC Symbol;Acc:HGNC:8086]
ENSG00000089163	15.8058	1.73036	0.588082	2.94238	0.00325698	0.00806447	SIRT4	sirtuin 4 [Source:HGNC Symbol;Acc:HGNC:14932]
ENSG00000089220	5497.98	1.72385	0.0450071	38.3017	0	0	PEBP1	phosphatidylethanolamine binding protein 1 [Source:HGNC Symbol;Acc:HGNC:8630]
ENSG00000089356	3.33199	5.34642	1.5749	3.39477	0.000686865	0.00187146	FXYD3	FXYD domain containing ion transport regulator 3 [Source:HGNC Symbol;Acc:HGNC:4027]
ENSG00000089682	713.53	-1.1966	0.104655	-11.4338	2.83558e-30	3.27067e-29	RBM41	RNA binding motif protein 41 [Source:HGNC Symbol;Acc:HGNC:25617]
ENSG00000089820	59.4193	-1.66811	0.289915	-5.7538	8.72605e-09	3.71651e-08	ARHGAP4	Rho GTPase activating protein 4 [Source:HGNC Symbol;Acc:HGNC:674]
ENSG00000090013	1360.85	1.622	0.0673047	24.0994	2.53792e-128	1.83281e-126	BLVRB	biliverdin reductase B [Source:HGNC Symbol;Acc:HGNC:1063]
ENSG00000090263	372.057	1.07552	0.118268	9.09391	9.55394e-20	7.39597e-19	MRPS33	mitochondrial ribosomal protein S33 [Source:HGNC Symbol;Acc:HGNC:16634]
ENSG00000090447	1336.27	-1.05306	0.0685246	-15.3677	2.69749e-53	5.97995e-52	TFAP4	transcription factor AP-4 [Source:HGNC Symbol;Acc:HGNC:11745]
ENSG00000090861	9089.69	-1.33051	0.0413627	-32.167	5.11751e-227	9.91122e-225	AARS	alanyl-tRNA synthetase [Source:HGNC Symbol;Acc:HGNC:20]
ENSG00000091986	791.501	1.92536	0.0904398	21.2888	1.44024e-100	7.55734e-99	CCDC80	coiled-coil domain containing 80 [Source:HGNC Symbol;Acc:HGNC:30649]
ENSG00000092010	1911.51	1.11615	0.0726293	15.3677	2.69588e-53	5.97995e-52	PSME1	proteasome activator subunit 1 [Source:HGNC Symbol;Acc:HGNC:9568]
ENSG00000092068	31.8628	1.70974	0.394593	4.33293	1.47141e-05	4.80632e-05	SLC7A8	solute carrier family 7 member 8 [Source:HGNC Symbol;Acc:HGNC:11066]
ENSG00000092295	322.809	2.0843	0.129365	16.1119	2.10621e-58	5.2976e-57	TGM1	transglutaminase 1 [Source:HGNC Symbol;Acc:HGNC:11777]
ENSG00000092621	4054.06	-1.40826	0.0520969	-27.0315	6.30691e-161	6.52245e-159	PHGDH	phosphoglycerate dehydrogenase [Source:HGNC Symbol;Acc:HGNC:8923]
ENSG00000092758	457.214	1.61676	0.121699	13.2848	2.83524e-40	4.45771e-39	COL9A3	collagen type IX alpha 3 chain [Source:HGNC Symbol;Acc:HGNC:2219]
ENSG00000094916	5512.2	1.55514	0.0486788	31.9469	5.96357e-224	1.12432e-221	CBX5	chromobox 5 [Source:HGNC Symbol;Acc:HGNC:1555]
ENSG00000095059	23.6556	-2.36636	0.530289	-4.46239	8.10498e-06	2.7252e-05	DHPS	deoxyhypusine synthase [Source:HGNC Symbol;Acc:HGNC:2869]
ENSG00000095303	516.9	4.50358	0.149451	30.1341	1.73195e-199	2.73315e-197	PTGS1	prostaglandin-endoperoxide synthase 1 [Source:HGNC Symbol;Acc:HGNC:9604]
ENSG00000095397	1251.97	-1.54966	0.0706041	-21.9486	8.92383e-107	5.00298e-105	WHRN	whirlin [Source:HGNC Symbol;Acc:HGNC:16361]
ENSG00000095637	28.3808	2.53504	0.449483	5.63989	1.70161e-08	7.10527e-08	SORBS1	sorbin and SH3 domain containing 1 [Source:HGNC Symbol;Acc:HGNC:14565]
ENSG00000095752	163.892	-2.57816	0.202493	-12.7321	3.92199e-37	5.66852e-36	IL11	interleukin 11 [Source:HGNC Symbol;Acc:HGNC:5966]
ENSG00000095787	4782.81	-1.10191	0.053273	-20.6842	4.80384e-95	2.31541e-93	WAC	WW domain containing adaptor with coiled-coil [Source:HGNC Symbol;Acc:HGNC:17327]
ENSG00000095951	1976.94	-1.23005	0.0592487	-20.7607	9.80657e-96	4.81381e-94	HIVEP1	human immunodeficiency virus type I enhancer binding protein 1 [Source:HGNC Symbol;Acc:HGNC:4920]
ENSG00000096060	645.757	1.17103	0.089995	13.0122	1.04352e-38	1.56227e-37	FKBP5	FK506 binding protein 5 [Source:HGNC Symbol;Acc:HGNC:3721]
ENSG00000096070	1356.03	-1.19721	0.0703641	-17.0145	6.41194e-65	1.85598e-63	BRPF3	bromodomain and PHD finger containing 3 [Source:HGNC Symbol;Acc:HGNC:14256]
ENSG00000096088	17.895	2.83297	0.575555	4.92216	8.55943e-07	3.12297e-06	PGC	progastricsin [Source:HGNC Symbol;Acc:HGNC:8890]
ENSG00000096092	528.974	1.93567	0.105105	18.4166	9.67256e-76	3.49854e-74	TMEM14A	transmembrane protein 14A [Source:HGNC Symbol;Acc:HGNC:21076]
ENSG00000096093	469.048	1.21355	0.110581	10.9743	5.07891e-28	5.44271e-27	EFHC1	EF-hand domain containing 1 [Source:HGNC Symbol;Acc:HGNC:16406]
ENSG00000096433	9463.21	-1.06545	0.0521313	-20.4378	7.7092e-93	3.54723e-91	ITPR3	inositol 1,4,5-trisphosphate receptor type 3 [Source:HGNC Symbol;Acc:HGNC:6182]
ENSG00000099219	955.82	1.80621	0.0858841	21.0308	3.43097e-98	1.72798e-96	ERMP1	endoplasmic reticulum metallopeptidase 1 [Source:HGNC Symbol;Acc:HGNC:23703]
ENSG00000099250	954.201	-1.17599	0.0820571	-14.3313	1.39413e-46	2.58941e-45	NRP1	neuropilin 1 [Source:HGNC Symbol;Acc:HGNC:8004]
ENSG00000099260	64.0066	2.68329	0.329746	8.13744	4.03734e-16	2.65304e-15	PALMD	palmdelphin [Source:HGNC Symbol;Acc:HGNC:15846]
ENSG00000099282	456.668	2.31143	0.110884	20.8455	1.67425e-96	8.31429e-95	TSPAN15	tetraspanin 15 [Source:HGNC Symbol;Acc:HGNC:23298]
ENSG00000099326	635.183	-1.40615	0.105867	-13.2822	2.93822e-40	4.61622e-39	MZF1	myeloid zinc finger 1 [Source:HGNC Symbol;Acc:HGNC:13108]
ENSG00000099337	109.201	1.17982	0.202687	5.82089	5.85366e-09	2.53365e-08	KCNK6	potassium two pore domain channel subfamily K member 6 [Source:HGNC Symbol;Acc:HGNC:6281]
ENSG00000099365	81.2263	1.2941	0.240318	5.38495	7.24664e-08	2.88296e-07	STX1B	syntaxin 1B [Source:HGNC Symbol;Acc:HGNC:18539]
ENSG00000099622	1068.21	-1.04051	0.0774512	-13.4344	3.80366e-41	6.13888e-40	CIRBP	cold inducible RNA binding protein [Source:HGNC Symbol;Acc:HGNC:1982]
ENSG00000099625	323.123	-1.54126	0.12695	-12.1407	6.42804e-34	8.36037e-33	CBARP	CACN subunit beta associated regulatory protein [Source:HGNC Symbol;Acc:HGNC:28617]
ENSG00000099797	1807.6	1.09431	0.0708005	15.4562	6.84855e-54	1.54067e-52	TECR	trans-2,3-enoyl-CoA reductase [Source:HGNC Symbol;Acc:HGNC:4551]
ENSG00000099860	668.182	-1.99164	0.0958411	-20.7807	6.47598e-96	3.19362e-94	GADD45B	growth arrest and DNA damage inducible beta [Source:HGNC Symbol;Acc:HGNC:4096]
ENSG00000099864	579.025	1.09121	0.0940651	11.6006	4.09292e-31	4.87126e-30	PALM	paralemmin [Source:HGNC Symbol;Acc:HGNC:8594]
ENSG00000099889	76.0836	-1.15915	0.244631	-4.73834	2.15472e-06	7.60381e-06	ARVCF	ARVCF, delta catenin family member [Source:HGNC Symbol;Acc:HGNC:728]
ENSG00000099953	5.71111	4.1658	1.29135	3.22593	0.00125565	0.00331028	MMP11	matrix metallopeptidase 11 [Source:HGNC Symbol;Acc:HGNC:7157]
ENSG00000099957	16.8576	1.97183	0.556639	3.54237	0.000396541	0.00111215	P2RX6	purinergic receptor P2X 6 [Source:HGNC Symbol;Acc:HGNC:8538]
ENSG00000099958	35.9622	2.57375	0.406292	6.33472	2.37767e-10	1.13219e-09	DERL3	derlin 3 [Source:HGNC Symbol;Acc:HGNC:14236]
ENSG00000099974	41.9372	1.03497	0.328643	3.14924	0.00163696	0.00423843	DDTL	D-dopachrome tautomerase like [Source:HGNC Symbol;Acc:HGNC:33446]
ENSG00000099984	64.6417	1.18241	0.263217	4.49214	7.05122e-06	2.38103e-05	GSTT2	glutathione S-transferase theta 2 (gene/pseudogene) [Source:HGNC Symbol;Acc:HGNC:4642]
ENSG00000099994	38.0859	5.99	0.785353	7.62715	2.40003e-14	1.42583e-13	SUSD2	sushi domain containing 2 [Source:HGNC Symbol;Acc:HGNC:30667]
ENSG00000100014	576.674	-1.02614	0.104797	-9.79167	1.22255e-22	1.06742e-21	SPECC1L	sperm antigen with calponin homology and coiled-coil domains 1 like [Source:HGNC Symbol;Acc:HGNC:29022]
ENSG00000100031	188.595	1.57926	0.158963	9.93473	2.93983e-23	2.63152e-22	GGT1	gamma-glutamyltransferase 1 [Source:HGNC Symbol;Acc:HGNC:4250]
ENSG00000100033	49.6732	2.14188	0.324012	6.61048	3.83083e-11	1.91757e-10	PRODH	proline dehydrogenase 1 [Source:HGNC Symbol;Acc:HGNC:9453]
ENSG00000100060	62.435	-1.0689	0.27042	-3.95273	7.72641e-05	0.000234946	MFNG	MFNG O-fucosylpeptide 3-beta-N-acetylglucosaminyltransferase [Source:HGNC Symbol;Acc:HGNC:7038]
ENSG00000100068	90.4877	-1.06607	0.229526	-4.64469	3.40591e-06	1.18387e-05	LRP5L	LDL receptor related protein 5 like [Source:HGNC Symbol;Acc:HGNC:25323]
ENSG00000100075	2051.06	1.86184	0.0633353	29.3966	6.06711e-190	9.03873e-188	SLC25A1	solute carrier family 25 member 1 [Source:HGNC Symbol;Acc:HGNC:10979]
ENSG00000100078	7.86841	4.71468	1.2309	3.83026	0.000128008	0.000380613	PLA2G3	phospholipase A2 group III [Source:HGNC Symbol;Acc:HGNC:17934]
ENSG00000100097	4600.15	1.78253	0.0508872	35.0291	8.1183e-269	2.27569e-266	LGALS1	galectin 1 [Source:HGNC Symbol;Acc:HGNC:6561]
ENSG00000100105	894.628	-1.09956	0.0809001	-13.5915	4.49657e-42	7.43173e-41	PATZ1	POZ/BTB and AT hook containing zinc finger 1 [Source:HGNC Symbol;Acc:HGNC:13071]
ENSG00000100116	276.057	1.58455	0.138646	11.4288	3.00247e-30	3.45942e-29	GCAT	glycine C-acetyltransferase [Source:HGNC Symbol;Acc:HGNC:4188]
ENSG00000100147	42.6663	1.37012	0.337547	4.05903	4.92766e-05	0.00015303	CCDC134	coiled-coil domain containing 134 [Source:HGNC Symbol;Acc:HGNC:26185]
ENSG00000100162	400.549	1.39686	0.116874	11.9518	6.35312e-33	7.99922e-32	CENPM	centromere protein M [Source:HGNC Symbol;Acc:HGNC:18352]
ENSG00000100167	489.644	1.41652	0.102545	13.8137	2.10762e-43	3.62688e-42	44077	septin 3 [Source:HGNC Symbol;Acc:HGNC:10750]
ENSG00000100196	1283.75	1.94391	0.0727096	26.7352	1.83333e-157	1.83368e-155	KDELR3	KDEL endoplasmic reticulum protein retention receptor 3 [Source:HGNC Symbol;Acc:HGNC:6306]
ENSG00000100197	14.3654	-1.46688	0.617922	-2.37389	0.0176019	0.0379161	CYP2D6	cytochrome P450 family 2 subfamily D member 6 [Source:HGNC Symbol;Acc:HGNC:2625]
ENSG00000100243	2171.6	1.15536	0.0628394	18.3859	1.70517e-75	6.13632e-74	CYB5R3	cytochrome b5 reductase 3 [Source:HGNC Symbol;Acc:HGNC:2873]
ENSG00000100253	4.65128	-5.5241	1.45863	-3.78719	0.00015236	0.000449008	MIOX	myo-inositol oxygenase [Source:HGNC Symbol;Acc:HGNC:14522]
ENSG00000100288	6.7578	-1.95562	0.8605	-2.27266	0.0230468	0.0485264	CHKB	choline kinase beta [Source:HGNC Symbol;Acc:HGNC:1938]
ENSG00000100290	68.1628	1.02172	0.255091	4.00533	6.19321e-05	0.000190582	BIK	BCL2 interacting killer [Source:HGNC Symbol;Acc:HGNC:1051]
ENSG00000100298	3.12054	5.22527	1.59538	3.27525	0.00105569	0.00280918	APOBEC3H	apolipoprotein B mRNA editing enzyme catalytic subunit 3H [Source:HGNC Symbol;Acc:HGNC:24100]
ENSG00000100299	281.744	1.08503	0.129402	8.38489	5.07738e-17	3.4725e-16	ARSA	arylsulfatase A [Source:HGNC Symbol;Acc:HGNC:713]
ENSG00000100311	910.529	-1.01906	0.0782371	-13.0252	8.79173e-39	1.32087e-37	PDGFB	platelet derived growth factor subunit B [Source:HGNC Symbol;Acc:HGNC:8800]
ENSG00000100321	106.197	1.24354	0.205727	6.04462	1.49764e-09	6.764e-09	SYNGR1	synaptogyrin 1 [Source:HGNC Symbol;Acc:HGNC:11498]
ENSG00000100342	298.428	2.69317	0.147143	18.303	7.83072e-75	2.77119e-73	APOL1	apolipoprotein L1 [Source:HGNC Symbol;Acc:HGNC:618]
ENSG00000100348	809.743	1.2095	0.0839845	14.4014	5.06861e-47	9.59837e-46	TXN2	thioredoxin 2 [Source:HGNC Symbol;Acc:HGNC:17772]
ENSG00000100350	1123.29	1.13832	0.0740185	15.3789	2.26881e-53	5.04538e-52	FOXRED2	FAD dependent oxidoreductase domain containing 2 [Source:HGNC Symbol;Acc:HGNC:26264]
ENSG00000100379	180.856	1.29672	0.159315	8.13935	3.97395e-16	2.61219e-15	KCTD17	potassium channel tetramerization domain containing 17 [Source:HGNC Symbol;Acc:HGNC:25705]
ENSG00000100385	8.62116	2.89993	0.83073	3.49082	0.000481534	0.00133616	IL2RB	interleukin 2 receptor subunit beta [Source:HGNC Symbol;Acc:HGNC:6009]
ENSG00000100412	1301.21	1.03921	0.0678476	15.3169	5.90008e-53	1.29717e-51	ACO2	aconitase 2 [Source:HGNC Symbol;Acc:HGNC:118]
ENSG00000100445	61.489	-1.72032	0.30464	-5.64706	1.63211e-08	6.82442e-08	SDR39U1	short chain dehydrogenase/reductase family 39U member 1 [Source:HGNC Symbol;Acc:HGNC:20275]
ENSG00000100526	399.872	1.15412	0.115376	10.0032	1.47606e-23	1.33472e-22	CDKN3	cyclin dependent kinase inhibitor 3 [Source:HGNC Symbol;Acc:HGNC:1791]
ENSG00000100532	220.92	-1.14	0.148785	-7.66209	1.82932e-14	1.0941e-13	CGRRF1	cell growth regulator with ring finger domain 1 [Source:HGNC Symbol;Acc:HGNC:15528]
ENSG00000100625	358.813	-1.03065	0.12168	-8.47015	2.4507e-17	1.70175e-16	SIX4	SIX homeobox 4 [Source:HGNC Symbol;Acc:HGNC:10890]
ENSG00000100664	7709.67	-1.15538	0.0482024	-23.9693	5.81212e-127	4.12738e-125	EIF5	eukaryotic translation initiation factor 5 [Source:HGNC Symbol;Acc:HGNC:3299]
ENSG00000100767	54.7258	1.20569	0.298573	4.03818	5.38686e-05	0.000166635	PAPLN	papilin, proteoglycan like sulfated glycoprotein [Source:HGNC Symbol;Acc:HGNC:19262]
ENSG00000100867	248.43	-1.51769	0.148946	-10.1896	2.20717e-24	2.06961e-23	DHRS2	dehydrogenase/reductase 2 [Source:HGNC Symbol;Acc:HGNC:18349]
ENSG00000100889	2480.91	-1.90939	0.0611466	-31.2264	4.67638e-214	8.23351e-212	PCK2	phosphoenolpyruvate carboxykinase 2, mitochondrial [Source:HGNC Symbol;Acc:HGNC:8725]
ENSG00000100897	642.746	1.24857	0.0913575	13.6669	1.60132e-42	2.68407e-41	DCAF11	DDB1 and CUL4 associated factor 11 [Source:HGNC Symbol;Acc:HGNC:20258]
ENSG00000100911	1572.91	1.10462	0.0610779	18.0854	4.15542e-73	1.42098e-71	PSME2	proteasome activator subunit 2 [Source:HGNC Symbol;Acc:HGNC:9569]
ENSG00000100918	33.646	-1.75103	0.389385	-4.49692	6.89453e-06	2.33071e-05	REC8	REC8 meiotic recombination protein [Source:HGNC Symbol;Acc:HGNC:16879]
ENSG00000100934	2230.18	1.12567	0.0592534	18.9976	1.78378e-80	6.98558e-79	SEC23A	Sec23 homolog A, coat complex II component [Source:HGNC Symbol;Acc:HGNC:10701]
ENSG00000100979	36.5186	2.03104	0.374899	5.41756	6.04185e-08	2.41947e-07	PLTP	phospholipid transfer protein [Source:HGNC Symbol;Acc:HGNC:9093]
ENSG00000101000	158.203	3.81245	0.230697	16.5258	2.39084e-61	6.34303e-60	PROCR	protein C receptor [Source:HGNC Symbol;Acc:HGNC:9452]
ENSG00000101004	279.651	-1.01145	0.130644	-7.74205	9.78294e-15	5.95984e-14	NINL	ninein like [Source:HGNC Symbol;Acc:HGNC:29163]
ENSG00000101076	104.59	1.66101	0.222952	7.45007	9.32889e-14	5.39475e-13	HNF4A	hepatocyte nuclear factor 4 alpha [Source:HGNC Symbol;Acc:HGNC:5024]
ENSG00000101079	1462.84	1.5417	0.0672094	22.9388	1.90741e-116	1.19516e-114	NDRG3	NDRG family member 3 [Source:HGNC Symbol;Acc:HGNC:14462]
ENSG00000101084	837.767	1.10568	0.0837141	13.2078	7.9138e-40	1.22615e-38	RAB5IF	RAB5 interacting factor [Source:HGNC Symbol;Acc:HGNC:15870]
ENSG00000101104	334.838	-1.87182	0.128518	-14.5647	4.70886e-48	9.16142e-47	PABPC1L	poly(A) binding protein cytoplasmic 1 like [Source:HGNC Symbol;Acc:HGNC:15797]
ENSG00000101115	40.4752	1.3704	0.348728	3.9297	8.5053e-05	0.000257419	SALL4	spalt like transcription factor 4 [Source:HGNC Symbol;Acc:HGNC:15924]
ENSG00000101187	5275.57	-1.28845	0.0499035	-25.8188	5.4504e-147	4.85838e-145	SLCO4A1	solute carrier organic anion transporter family member 4A1 [Source:HGNC Symbol;Acc:HGNC:10953]
ENSG00000101204	22.0153	1.74548	0.45737	3.81634	0.000135449	0.000401279	CHRNA4	cholinergic receptor nicotinic alpha 4 subunit [Source:HGNC Symbol;Acc:HGNC:1958]
ENSG00000101220	597.395	1.29884	0.096069	13.5198	1.19423e-41	1.95556e-40	C20orf27	chromosome 20 open reading frame 27 [Source:HGNC Symbol;Acc:HGNC:15873]
ENSG00000101255	5943.98	-2.3062	0.0542663	-42.4979	0	0	TRIB3	tribbles pseudokinase 3 [Source:HGNC Symbol;Acc:HGNC:16228]
ENSG00000101265	303.757	2.41767	0.136156	17.7566	1.53283e-70	4.91059e-69	RASSF2	Ras association domain family member 2 [Source:HGNC Symbol;Acc:HGNC:9883]
ENSG00000101276	61.6612	1.35171	0.272668	4.95736	7.14581e-07	2.61976e-06	SLC52A3	solute carrier family 52 member 3 [Source:HGNC Symbol;Acc:HGNC:16187]
ENSG00000101333	71.3814	-1.08758	0.27285	-3.98599	6.71998e-05	0.000205658	PLCB4	phospholipase C beta 4 [Source:HGNC Symbol;Acc:HGNC:9059]
ENSG00000101335	1508.05	1.38163	0.0649142	21.284	1.59675e-100	8.35801e-99	MYL9	myosin light chain 9 [Source:HGNC Symbol;Acc:HGNC:15754]
ENSG00000101347	451.1	1.47594	0.107842	13.6861	1.22849e-42	2.06403e-41	SAMHD1	SAM and HD domain containing deoxynucleoside triphosphate triphosphohydrolase 1 [Source:HGNC Symbol;Acc:HGNC:15925]
ENSG00000101384	438.187	-2.24618	0.118652	-18.9309	6.34239e-80	2.47469e-78	JAG1	jagged 1 [Source:HGNC Symbol;Acc:HGNC:6188]
ENSG00000101400	478.459	1.58539	0.106759	14.8502	6.9402e-50	1.43131e-48	SNTA1	syntrophin alpha 1 [Source:HGNC Symbol;Acc:HGNC:11167]
ENSG00000101417	229.906	1.95884	0.162317	12.068	1.55937e-33	1.99405e-32	PXMP4	peroxisomal membrane protein 4 [Source:HGNC Symbol;Acc:HGNC:15920]
ENSG00000101439	2770.12	1.11025	0.0571917	19.4127	6.02172e-84	2.44822e-82	CST3	cystatin C [Source:HGNC Symbol;Acc:HGNC:2475]
ENSG00000101605	7.56856	3.13951	1.00751	3.11611	0.00183255	0.00471733	MYOM1	myomesin 1 [Source:HGNC Symbol;Acc:HGNC:7613]
ENSG00000101680	1251.95	-1.0215	0.0724408	-14.1012	3.73581e-45	6.66564e-44	LAMA1	laminin subunit alpha 1 [Source:HGNC Symbol;Acc:HGNC:6481]
ENSG00000101745	479.895	-1.64328	0.29052	-5.65634	1.54638e-08	6.47741e-08	ANKRD12	ankyrin repeat domain 12 [Source:HGNC Symbol;Acc:HGNC:29135]
ENSG00000101751	108.657	-1.05272	0.221473	-4.75326	2.00161e-06	7.07992e-06	POLI	DNA polymerase iota [Source:HGNC Symbol;Acc:HGNC:9182]
ENSG00000101782	3039.11	-1.0893	0.0575439	-18.9299	6.47446e-80	2.52161e-78	RIOK3	RIO kinase 3 [Source:HGNC Symbol;Acc:HGNC:11451]
ENSG00000101846	1161.07	1.11555	0.0705829	15.8049	2.87888e-56	6.88345e-55	STS	steroid sulfatase [Source:HGNC Symbol;Acc:HGNC:11425]
ENSG00000101882	713.134	-1.27065	0.0891963	-14.2456	4.77649e-46	8.73463e-45	NKAP	NFKB activating protein [Source:HGNC Symbol;Acc:HGNC:29873]
ENSG00000102032	7.78387	-1.95614	0.828184	-2.36196	0.0181786	0.0390421	RENBP	renin binding protein [Source:HGNC Symbol;Acc:HGNC:9959]
ENSG00000102043	14.7022	1.48964	0.576157	2.58547	0.0097245	0.0221053	MTMR8	myotubularin related protein 8 [Source:HGNC Symbol;Acc:HGNC:16825]
ENSG00000102048	229.372	6.10096	0.333844	18.2749	1.31122e-74	4.63254e-73	ASB9	ankyrin repeat and SOCS box containing 9 [Source:HGNC Symbol;Acc:HGNC:17184]
ENSG00000102057	61.131	-1.12005	0.280411	-3.99433	6.48781e-05	0.000199159	KCND1	potassium voltage-gated channel subfamily D member 1 [Source:HGNC Symbol;Acc:HGNC:6237]
ENSG00000102104	277.517	4.49114	0.203931	22.0228	1.74024e-107	9.83398e-106	RS1	retinoschisin 1 [Source:HGNC Symbol;Acc:HGNC:10457]
ENSG00000102145	2.82013	4.02313	1.62399	2.47731	0.0132378	0.0292458	GATA1	GATA binding protein 1 [Source:HGNC Symbol;Acc:HGNC:4170]
ENSG00000102174	32.9215	3.33808	0.454155	7.35008	1.98088e-13	1.12475e-12	PHEX	phosphate regulating endopeptidase homolog X-linked [Source:HGNC Symbol;Acc:HGNC:8918]
ENSG00000102265	4977.61	1.38727	0.0542647	25.5649	3.75444e-144	3.22518e-142	TIMP1	TIMP metallopeptidase inhibitor 1 [Source:HGNC Symbol;Acc:HGNC:11820]
ENSG00000102316	3858.42	1.59194	0.0492069	32.3519	1.30459e-229	2.67239e-227	MAGED2	MAGE family member D2 [Source:HGNC Symbol;Acc:HGNC:16353]
ENSG00000102359	10.3155	5.98232	1.31315	4.55569	5.22145e-06	1.78638e-05	SRPX2	sushi repeat containing protein X-linked 2 [Source:HGNC Symbol;Acc:HGNC:30668]
ENSG00000102362	7.96531	2.55089	0.829763	3.07424	0.0021104	0.0053883	SYTL4	synaptotagmin like 4 [Source:HGNC Symbol;Acc:HGNC:15588]
ENSG00000102384	557.606	1.46209	0.0998655	14.6406	1.5474e-48	3.06943e-47	CENPI	centromere protein I [Source:HGNC Symbol;Acc:HGNC:3968]
ENSG00000102393	1023.88	1.15911	0.0742207	15.617	5.57334e-55	1.28779e-53	GLA	galactosidase alpha [Source:HGNC Symbol;Acc:HGNC:4296]
ENSG00000102471	2618.1	1.1528	0.053367	21.6014	1.74344e-103	9.45095e-102	NDFIP2	Nedd4 family interacting protein 2 [Source:HGNC Symbol;Acc:HGNC:18537]
ENSG00000102554	8706.16	-1.09408	0.0438523	-24.9493	2.1742e-137	1.72833e-135	KLF5	Kruppel like factor 5 [Source:HGNC Symbol;Acc:HGNC:6349]
ENSG00000102804	11121.6	-1.7106	0.0407292	-41.9994	0	0	TSC22D1	TSC22 domain family member 1 [Source:HGNC Symbol;Acc:HGNC:16826]
ENSG00000102878	261.824	-1.15426	0.139251	-8.28907	1.14142e-16	7.69517e-16	HSF4	heat shock transcription factor 4 [Source:HGNC Symbol;Acc:HGNC:5227]
ENSG00000102890	207.378	1.75699	0.170161	10.3254	5.40678e-25	5.18856e-24	ELMO3	engulfment and cell motility 3 [Source:HGNC Symbol;Acc:HGNC:17289]
ENSG00000102934	955.149	1.06982	0.0738658	14.4834	1.54373e-47	2.96819e-46	PLLP	plasmolipin [Source:HGNC Symbol;Acc:HGNC:18553]
ENSG00000103037	485.736	-1.11801	0.112226	-9.96204	2.2342e-23	2.01172e-22	SETD6	SET domain containing 6 [Source:HGNC Symbol;Acc:HGNC:26116]
ENSG00000103145	478.896	1.83409	0.11627	15.7744	4.66635e-56	1.11075e-54	HCFC1R1	host cell factor C1 regulator 1 [Source:HGNC Symbol;Acc:HGNC:21198]
ENSG00000103154	19.9215	-2.68351	0.56388	-4.75901	1.94541e-06	6.88912e-06	NECAB2	N-terminal EF-hand calcium binding protein 2 [Source:HGNC Symbol;Acc:HGNC:23746]
ENSG00000103175	327.101	4.27614	0.178467	23.9605	7.18565e-127	5.06897e-125	WFDC1	WAP four-disulfide core domain 1 [Source:HGNC Symbol;Acc:HGNC:15466]
ENSG00000103241	1523.08	-1.06421	0.0672196	-15.8318	1.87781e-56	4.51521e-55	FOXF1	forkhead box F1 [Source:HGNC Symbol;Acc:HGNC:3809]
ENSG00000103260	1004.66	1.25877	0.0937464	13.4274	4.17927e-41	6.73998e-40	METRN	meteorin, glial cell differentiation regulator [Source:HGNC Symbol;Acc:HGNC:14151]
ENSG00000103319	894.447	1.41175	0.0792049	17.824	4.6047e-71	1.49769e-69	EEF2K	eukaryotic elongation factor 2 kinase [Source:HGNC Symbol;Acc:HGNC:24615]
ENSG00000103326	2141.73	-1.1823	0.0602632	-19.6189	1.0658e-85	4.50511e-84	CAPN15	calpain 15 [Source:HGNC Symbol;Acc:HGNC:11182]
ENSG00000103375	10.0172	6.90323	1.32762	5.19971	1.99603e-07	7.67985e-07	AQP8	aquaporin 8 [Source:HGNC Symbol;Acc:HGNC:642]
ENSG00000103460	317.527	-1.14655	0.126833	-9.03984	1.56906e-19	1.20763e-18	TOX3	TOX high mobility group box family member 3 [Source:HGNC Symbol;Acc:HGNC:11972]
ENSG00000103485	558.099	2.09559	0.105208	19.9185	2.81041e-88	1.23195e-86	QPRT	quinolinate phosphoribosyltransferase [Source:HGNC Symbol;Acc:HGNC:9755]
ENSG00000103599	30.9085	1.01343	0.381071	2.65941	0.00782768	0.0181538	IQCH	IQ motif containing H [Source:HGNC Symbol;Acc:HGNC:25721]
ENSG00000103740	6.21586	2.4763	1.07461	2.30437	0.021202	0.0449754	ACSBG1	acyl-CoA synthetase bubblegum family member 1 [Source:HGNC Symbol;Acc:HGNC:29567]
ENSG00000103811	561.14	1.78513	0.0979824	18.2189	3.65601e-74	1.27894e-72	CTSH	cathepsin H [Source:HGNC Symbol;Acc:HGNC:2535]
ENSG00000103876	264.662	1.65611	0.136503	12.1324	7.11136e-34	9.24347e-33	FAH	fumarylacetoacetate hydrolase [Source:HGNC Symbol;Acc:HGNC:3579]
ENSG00000103888	36.6326	-1.99929	0.386585	-5.17166	2.32027e-07	8.87769e-07	CEMIP	cell migration inducing hyaluronidase 1 [Source:HGNC Symbol;Acc:HGNC:29213]
ENSG00000104044	1.82828	4.45593	1.82782	2.43783	0.0147757	0.032325	OCA2	OCA2 melanosomal transmembrane protein [Source:HGNC Symbol;Acc:HGNC:8101]
ENSG00000104064	1544.49	-1.18532	0.0711475	-16.66	2.55874e-62	6.97076e-61	GABPB1	GA binding protein transcription factor subunit beta 1 [Source:HGNC Symbol;Acc:HGNC:4074]
ENSG00000104081	75.4338	2.11073	0.262582	8.03836	9.10496e-16	5.87972e-15	BMF	Bcl2 modifying factor [Source:HGNC Symbol;Acc:HGNC:24132]
ENSG00000104131	7122.65	-1.1059	0.0625294	-17.686	5.37311e-70	1.69835e-68	EIF3J	eukaryotic translation initiation factor 3 subunit J [Source:HGNC Symbol;Acc:HGNC:3270]
ENSG00000104140	1307.46	3.06126	0.0850766	35.9825	1.57302e-283	4.85677e-281	RHOV	ras homolog family member V [Source:HGNC Symbol;Acc:HGNC:18313]
ENSG00000104142	795.044	1.02569	0.0849347	12.0762	1.41033e-33	1.80889e-32	VPS18	VPS18, CORVET/HOPS core subunit [Source:HGNC Symbol;Acc:HGNC:15972]
ENSG00000104213	7.55108	4.053	1.09831	3.69022	0.00022406	0.000647499	PDGFRL	platelet derived growth factor receptor like [Source:HGNC Symbol;Acc:HGNC:8805]
ENSG00000104325	646.691	1.37607	0.088796	15.4969	3.63841e-54	8.23726e-53	DECR1	2,4-dienoyl-CoA reductase 1 [Source:HGNC Symbol;Acc:HGNC:2753]
ENSG00000104341	3860.09	1.16765	0.0463276	25.2041	3.61278e-140	2.94891e-138	LAPTM4B	lysosomal protein transmembrane 4 beta [Source:HGNC Symbol;Acc:HGNC:13646]
ENSG00000104369	2.57074	3.92451	1.64518	2.38546	0.017058	0.0368713	JPH1	junctophilin 1 [Source:HGNC Symbol;Acc:HGNC:14201]
ENSG00000104490	6.35632	6.262	1.39412	4.49172	7.06493e-06	2.38528e-05	NCALD	neurocalcin delta [Source:HGNC Symbol;Acc:HGNC:7655]
ENSG00000104524	495.141	1.3229	0.104064	12.7123	5.04999e-37	7.26925e-36	PYCR3	pyrroline-5-carboxylate reductase 3 [Source:HGNC Symbol;Acc:HGNC:25846]
ENSG00000104549	2571.17	1.32882	0.0548172	24.241	8.22961e-130	6.10883e-128	SQLE	squalene epoxidase [Source:HGNC Symbol;Acc:HGNC:11279]
ENSG00000104687	834.408	1.40915	0.0814855	17.2933	5.28441e-67	1.58786e-65	GSR	glutathione-disulfide reductase [Source:HGNC Symbol;Acc:HGNC:4623]
ENSG00000104723	42.9895	1.22403	0.328396	3.7273	0.000193544	0.000564522	TUSC3	tumor suppressor candidate 3 [Source:HGNC Symbol;Acc:HGNC:30242]
ENSG00000104774	529.783	1.10576	0.0978348	11.3023	1.27781e-29	1.44646e-28	MAN2B1	mannosidase alpha class 2B member 1 [Source:HGNC Symbol;Acc:HGNC:6826]
ENSG00000104805	1666.44	1.39662	0.0617129	22.6309	2.15193e-113	1.32118e-111	NUCB1	nucleobindin 1 [Source:HGNC Symbol;Acc:HGNC:8043]
ENSG00000104808	10.4332	-2.83152	0.790744	-3.58082	0.000342511	0.000968268	DHDH	dihydrodiol dehydrogenase [Source:HGNC Symbol;Acc:HGNC:17887]
ENSG00000104812	1489.66	1.03862	0.0645627	16.0871	3.14459e-58	7.8722e-57	GYS1	glycogen synthase 1 [Source:HGNC Symbol;Acc:HGNC:4706]
ENSG00000104825	934.682	-1.34092	0.0784784	-17.0865	1.8715e-65	5.4767e-64	NFKBIB	NFKB inhibitor beta [Source:HGNC Symbol;Acc:HGNC:7798]
ENSG00000104833	4.19613	4.65678	1.48846	3.12859	0.00175649	0.00453195	TUBB4A	tubulin beta 4A class IVa [Source:HGNC Symbol;Acc:HGNC:20774]
ENSG00000104856	846.259	-1.42511	0.0909627	-15.667	2.54483e-55	5.93163e-54	RELB	RELB proto-oncogene, NF-kB subunit [Source:HGNC Symbol;Acc:HGNC:9956]
ENSG00000104859	818.738	-1.08912	0.0885705	-12.2966	9.44103e-35	1.25786e-33	CLASRP	CLK4 associating serine/arginine rich protein [Source:HGNC Symbol;Acc:HGNC:17731]
ENSG00000104883	47.1995	1.20842	0.324291	3.72634	0.000194282	0.000566362	PEX11G	peroxisomal biogenesis factor 11 gamma [Source:HGNC Symbol;Acc:HGNC:20208]
ENSG00000104899	471.868	-3.55819	0.137635	-25.8523	2.29022e-147	2.06741e-145	AMH	anti-Mullerian hormone [Source:HGNC Symbol;Acc:HGNC:464]
ENSG00000104907	3104.39	-1.5388	0.0554773	-27.7374	2.46968e-169	2.87509e-167	TRMT1	tRNA methyltransferase 1 [Source:HGNC Symbol;Acc:HGNC:25980]
ENSG00000104953	188.233	2.23268	0.183878	12.1422	6.31221e-34	8.21475e-33	TLE6	transducin like enhancer of split 6 [Source:HGNC Symbol;Acc:HGNC:30788]
ENSG00000104957	740.071	-1.43227	0.0854105	-16.7692	4.09725e-63	1.14852e-61	CCDC130	coiled-coil domain containing 130 [Source:HGNC Symbol;Acc:HGNC:28118]
ENSG00000104960	233.734	-1.0705	0.152837	-7.00421	2.48388e-12	1.3259e-11	PTOV1	prostate tumor overexpressed 1 [Source:HGNC Symbol;Acc:HGNC:9632]
ENSG00000104980	1986.64	-1.11931	0.0626798	-17.8577	2.52019e-71	8.2855e-70	TIMM44	translocase of inner mitochondrial membrane 44 [Source:HGNC Symbol;Acc:HGNC:17316]
ENSG00000105011	2782.93	1.0385	0.0622817	16.6743	2.01719e-62	5.53079e-61	ASF1B	anti-silencing function 1B histone chaperone [Source:HGNC Symbol;Acc:HGNC:20996]
ENSG00000105048	178.548	1.51021	0.171664	8.79748	1.39922e-18	1.03074e-17	TNNT1	troponin T1, slow skeletal type [Source:HGNC Symbol;Acc:HGNC:11948]
ENSG00000105136	218.886	-1.48947	0.151609	-9.82444	8.83654e-23	7.75664e-22	ZNF419	zinc finger protein 419 [Source:HGNC Symbol;Acc:HGNC:20648]
ENSG00000105173	445.097	1.32792	0.109528	12.124	7.87786e-34	1.02148e-32	CCNE1	cyclin E1 [Source:HGNC Symbol;Acc:HGNC:1589]
ENSG00000105220	4409.92	1.18023	0.0520848	22.6598	1.11812e-113	6.88449e-112	GPI	glucose-6-phosphate isomerase [Source:HGNC Symbol;Acc:HGNC:4458]
ENSG00000105223	1455.28	1.21507	0.0677089	17.9455	5.20734e-72	1.7361e-70	PLD3	phospholipase D family member 3 [Source:HGNC Symbol;Acc:HGNC:17158]
ENSG00000105246	244.756	1.8041	0.154443	11.6813	1.58811e-31	1.92452e-30	EBI3	Epstein-Barr virus induced 3 [Source:HGNC Symbol;Acc:HGNC:3129]
ENSG00000105251	13.433	3.76933	0.781996	4.82014	1.43461e-06	5.13059e-06	SHD	Src homology 2 domain containing transforming protein D [Source:HGNC Symbol;Acc:HGNC:30633]
ENSG00000105255	91.6744	1.2265	0.224534	5.46244	4.6963e-08	1.89783e-07	FSD1	fibronectin type III and SPRY domain containing 1 [Source:HGNC Symbol;Acc:HGNC:13745]
ENSG00000105258	5.92385	2.16978	0.936602	2.31665	0.0205228	0.0436519	POLR2I	RNA polymerase II subunit I [Source:HGNC Symbol;Acc:HGNC:9196]
ENSG00000105281	8981.43	-2.1956	0.048165	-45.585	0	0	SLC1A5	solute carrier family 1 member 5 [Source:HGNC Symbol;Acc:HGNC:10943]
ENSG00000105289	233.612	2.22217	0.150911	14.7251	4.44844e-49	8.9659e-48	TJP3	tight junction protein 3 [Source:HGNC Symbol;Acc:HGNC:11829]
ENSG00000105290	237.84	4.09163	0.197647	20.7017	3.34559e-95	1.62356e-93	APLP1	amyloid beta precursor like protein 1 [Source:HGNC Symbol;Acc:HGNC:597]
ENSG00000105379	117.256	1.36464	0.213995	6.37695	1.80653e-10	8.66226e-10	ETFB	electron transfer flavoprotein subunit beta [Source:HGNC Symbol;Acc:HGNC:3482]
ENSG00000105388	11.9115	2.64203	0.715736	3.69134	0.000223075	0.000644916	CEACAM5	carcinoembryonic antigen related cell adhesion molecule 5 [Source:HGNC Symbol;Acc:HGNC:1817]
ENSG00000105419	237.081	1.09746	0.142197	7.7179	1.18262e-14	7.17382e-14	MEIS3	Meis homeobox 3 [Source:HGNC Symbol;Acc:HGNC:29537]
ENSG00000105427	12.552	2.3312	0.785202	2.96891	0.00298855	0.00743786	CNFN	cornifelin [Source:HGNC Symbol;Acc:HGNC:30183]
ENSG00000105443	730.941	-1.20275	0.0868735	-13.8448	1.36667e-43	2.36327e-42	CYTH2	cytohesin 2 [Source:HGNC Symbol;Acc:HGNC:9502]
ENSG00000105467	2.07567	4.6096	1.81946	2.5335	0.011293	0.0253354	SYNGR4	synaptogyrin 4 [Source:HGNC Symbol;Acc:HGNC:11502]
ENSG00000105519	42.4246	-1.87678	0.348771	-5.38111	7.40271e-08	2.9423e-07	CAPS	calcyphosine [Source:HGNC Symbol;Acc:HGNC:1487]
ENSG00000105520	648.002	1.25291	0.0926313	13.5258	1.10103e-41	1.80572e-40	PLPPR2	phospholipid phosphatase related 2 [Source:HGNC Symbol;Acc:HGNC:29566]
ENSG00000105523	17.1653	-2.61181	0.610963	-4.27491	1.91213e-05	6.18054e-05	FAM83E	family with sequence similarity 83 member E [Source:HGNC Symbol;Acc:HGNC:25972]
ENSG00000105538	36.2762	-1.14528	0.375139	-3.05295	0.00226601	0.00575526	RASIP1	Ras interacting protein 1 [Source:HGNC Symbol;Acc:HGNC:24716]
ENSG00000105550	20.6383	-6.7045	1.24172	-5.39937	6.68741e-08	2.66945e-07	FGF21	fibroblast growth factor 21 [Source:HGNC Symbol;Acc:HGNC:3678]
ENSG00000105552	582.413	1.15969	0.0943313	12.2938	9.77865e-35	1.29959e-33	BCAT2	branched chain amino acid transaminase 2 [Source:HGNC Symbol;Acc:HGNC:977]
ENSG00000105559	129.979	1.09547	0.184288	5.94433	2.77594e-09	1.22924e-08	PLEKHA4	pleckstrin homology domain containing A4 [Source:HGNC Symbol;Acc:HGNC:14339]
ENSG00000105607	507.075	1.06207	0.100609	10.5564	4.74286e-26	4.74153e-25	GCDH	glutaryl-CoA dehydrogenase [Source:HGNC Symbol;Acc:HGNC:4189]
ENSG00000105639	133.094	2.01942	0.200754	10.0592	8.37104e-24	7.66709e-23	JAK3	Janus kinase 3 [Source:HGNC Symbol;Acc:HGNC:6193]
ENSG00000105641	207.866	2.07725	0.162175	12.8087	1.46569e-37	2.13578e-36	SLC5A5	solute carrier family 5 member 5 [Source:HGNC Symbol;Acc:HGNC:11040]
ENSG00000105649	64.8262	3.50786	0.347004	10.109	5.0391e-24	4.66144e-23	RAB3A	RAB3A, member RAS oncogene family [Source:HGNC Symbol;Acc:HGNC:9777]
ENSG00000105655	107.346	-2.93545	0.254311	-11.5428	8.03043e-31	9.44673e-30	ISYNA1	inositol-3-phosphate synthase 1 [Source:HGNC Symbol;Acc:HGNC:29821]
ENSG00000105656	610.276	-1.06296	0.10089	-10.5359	5.903e-26	5.87652e-25	ELL	elongation factor for RNA polymerase II [Source:HGNC Symbol;Acc:HGNC:23114]
ENSG00000105672	20.6679	1.45857	0.491169	2.9696	0.0029819	0.0074239	ETV2	ETS variant 2 [Source:HGNC Symbol;Acc:HGNC:3491]
ENSG00000105717	273.054	-1.20116	0.133341	-9.00822	2.09434e-19	1.60035e-18	PBX4	PBX homeobox 4 [Source:HGNC Symbol;Acc:HGNC:13403]
ENSG00000105928	1728.44	1.01731	0.0635455	16.0092	1.10289e-57	2.72258e-56	GSDME	gasdermin E [Source:HGNC Symbol;Acc:HGNC:2810]
ENSG00000105929	39.8427	3.342	0.419374	7.96902	1.59938e-15	1.02291e-14	ATP6V0A4	ATPase H+ transporting V0 subunit a4 [Source:HGNC Symbol;Acc:HGNC:866]
ENSG00000105974	1728.45	1.33302	0.0611015	21.8165	1.6174e-105	8.92669e-104	CAV1	caveolin 1 [Source:HGNC Symbol;Acc:HGNC:1527]
ENSG00000105988	18.3765	1.41226	0.539357	2.61841	0.00883396	0.0202538	NHP2P1	NHP2 ribonucleoprotein pseudogene 1 [Source:HGNC Symbol;Acc:HGNC:23582]
ENSG00000105997	69.4276	-1.32949	0.264721	-5.02223	5.10742e-07	1.89827e-06	HOXA3	homeobox A3 [Source:HGNC Symbol;Acc:HGNC:5104]
ENSG00000106003	467.15	1.30186	0.111982	11.6256	3.05354e-31	3.66081e-30	LFNG	LFNG O-fucosylpeptide 3-beta-N-acetylglucosaminyltransferase [Source:HGNC Symbol;Acc:HGNC:6560]
ENSG00000106004	344.74	-1.5514	0.125415	-12.3701	3.79173e-35	5.13209e-34	HOXA5	homeobox A5 [Source:HGNC Symbol;Acc:HGNC:5106]
ENSG00000106018	134.494	2.93626	0.21637	13.5706	5.98396e-42	9.85942e-41	VIPR2	vasoactive intestinal peptide receptor 2 [Source:HGNC Symbol;Acc:HGNC:12695]
ENSG00000106034	43.8727	4.22021	0.465264	9.07057	1.18391e-19	9.13513e-19	CPED1	cadherin like and PC-esterase domain containing 1 [Source:HGNC Symbol;Acc:HGNC:26159]
ENSG00000106049	1834.65	1.15056	0.0611398	18.8185	5.33157e-79	2.04655e-77	HIBADH	3-hydroxyisobutyrate dehydrogenase [Source:HGNC Symbol;Acc:HGNC:4907]
ENSG00000106070	305.346	-2.2704	0.137113	-16.5587	1.38626e-61	3.71015e-60	GRB10	growth factor receptor bound protein 10 [Source:HGNC Symbol;Acc:HGNC:4564]
ENSG00000106089	212.816	-1.91435	0.158453	-12.0815	1.32257e-33	1.70146e-32	STX1A	syntaxin 1A [Source:HGNC Symbol;Acc:HGNC:11433]
ENSG00000106105	15976.3	-1.9315	0.0398085	-48.5198	0	0	GARS	glycyl-tRNA synthetase [Source:HGNC Symbol;Acc:HGNC:4162]
ENSG00000106133	21.3138	-1.30053	0.51955	-2.50319	0.012308	0.0273963	NSUN5P2	NOP2/Sun RNA methyltransferase family member 5 pseudogene 2 [Source:HGNC Symbol;Acc:HGNC:16609]
ENSG00000106211	4958.09	1.84625	0.0466686	39.5609	0	0	HSPB1	heat shock protein family B (small) member 1 [Source:HGNC Symbol;Acc:HGNC:5246]
ENSG00000106246	42.1678	-1.45481	0.356982	-4.0753	4.59557e-05	0.000143093	PTCD1	pentatricopeptide repeat domain 1 [Source:HGNC Symbol;Acc:HGNC:22198]
ENSG00000106258	119.109	1.61414	0.204541	7.89152	2.98521e-15	1.88101e-14	CYP3A5	cytochrome P450 family 3 subfamily A member 5 [Source:HGNC Symbol;Acc:HGNC:2638]
ENSG00000106268	486.176	1.3916	0.101333	13.733	6.44145e-43	1.09608e-41	NUDT1	nudix hydrolase 1 [Source:HGNC Symbol;Acc:HGNC:8048]
ENSG00000106330	233.148	1.8967	0.148831	12.744	3.36885e-37	4.87568e-36	MOSPD3	motile sperm domain containing 3 [Source:HGNC Symbol;Acc:HGNC:25078]
ENSG00000106333	1549.18	2.11826	0.0737546	28.7203	2.12558e-181	2.90278e-179	PCOLCE	procollagen C-endopeptidase enhancer [Source:HGNC Symbol;Acc:HGNC:8738]
ENSG00000106351	438.855	1.93132	0.117297	16.4653	6.51756e-61	1.71844e-59	AGFG2	ArfGAP with FG repeats 2 [Source:HGNC Symbol;Acc:HGNC:5177]
ENSG00000106366	4405.32	-1.63862	0.0540771	-30.3016	1.09227e-201	1.73655e-199	SERPINE1	serpin family E member 1 [Source:HGNC Symbol;Acc:HGNC:8583]
ENSG00000106367	1411.31	1.60877	0.0688402	23.3696	8.70755e-121	5.70786e-119	AP1S1	adaptor related protein complex 1 subunit sigma 1 [Source:HGNC Symbol;Acc:HGNC:559]
ENSG00000106404	268.809	-1.61146	0.138849	-11.6059	3.84834e-31	4.5853e-30	CLDN15	claudin 15 [Source:HGNC Symbol;Acc:HGNC:2036]
ENSG00000106484	266.414	1.45121	0.136455	10.6351	2.04518e-26	2.06888e-25	MEST	mesoderm specific transcript [Source:HGNC Symbol;Acc:HGNC:7028]
ENSG00000106537	1464.35	1.48451	0.0696339	21.3187	7.6089e-101	4.01237e-99	TSPAN13	tetraspanin 13 [Source:HGNC Symbol;Acc:HGNC:21643]
ENSG00000106538	87.3222	4.48868	0.350558	12.8044	1.5493e-37	2.25608e-36	RARRES2	retinoic acid receptor responder 2 [Source:HGNC Symbol;Acc:HGNC:9868]
ENSG00000106541	4.76509	3.38784	1.22824	2.75829	0.00581054	0.0137741	AGR2	anterior gradient 2, protein disulphide isomerase family member [Source:HGNC Symbol;Acc:HGNC:328]
ENSG00000106546	2004.41	-1.03032	0.0617162	-16.6945	1.43794e-62	3.95785e-61	AHR	aryl hydrocarbon receptor [Source:HGNC Symbol;Acc:HGNC:348]
ENSG00000106560	2.43719	4.91219	1.74874	2.80899	0.00496979	0.0119257	GIMAP2	GTPase, IMAP family member 2 [Source:HGNC Symbol;Acc:HGNC:21789]
ENSG00000106605	978.241	1.51988	0.0778715	19.5178	7.75543e-85	3.21443e-83	BLVRA	biliverdin reductase A [Source:HGNC Symbol;Acc:HGNC:1062]
ENSG00000106617	390.543	-1.1575	0.116858	-9.90519	3.95207e-23	3.52133e-22	PRKAG2	protein kinase AMP-activated non-catalytic subunit gamma 2 [Source:HGNC Symbol;Acc:HGNC:9386]
ENSG00000106689	102.982	1.29826	0.207598	6.25375	4.00719e-10	1.87213e-09	LHX2	LIM homeobox 2 [Source:HGNC Symbol;Acc:HGNC:6594]
ENSG00000106701	241.22	-1.53006	0.151376	-10.1076	5.11074e-24	4.72361e-23	FSD1L	fibronectin type III and SPRY domain containing 1 like [Source:HGNC Symbol;Acc:HGNC:13753]
ENSG00000106780	236.837	1.27544	0.140242	9.09457	9.49609e-20	7.35386e-19	MEGF9	multiple EGF like domains 9 [Source:HGNC Symbol;Acc:HGNC:3234]
ENSG00000106785	987.579	1.22483	0.0799077	15.328	4.96975e-53	1.09716e-51	TRIM14	tripartite motif containing 14 [Source:HGNC Symbol;Acc:HGNC:16283]
ENSG00000106823	149.449	-2.24629	0.198627	-11.3091	1.18318e-29	1.34006e-28	ECM2	extracellular matrix protein 2 [Source:HGNC Symbol;Acc:HGNC:3154]
ENSG00000106948	534.627	-2.10232	0.10479	-20.0622	1.58017e-89	7.04265e-88	AKNA	AT-hook transcription factor [Source:HGNC Symbol;Acc:HGNC:24108]
ENSG00000106976	64.283	1.06245	0.277247	3.83212	0.000127042	0.000378004	DNM1	dynamin 1 [Source:HGNC Symbol;Acc:HGNC:2972]
ENSG00000107020	158.876	1.22194	0.176767	6.91272	4.75458e-12	2.50041e-11	PLGRKT	plasminogen receptor with a C-terminal lysine [Source:HGNC Symbol;Acc:HGNC:23633]
ENSG00000107099	332.528	2.35109	0.138011	17.0356	4.47241e-65	1.29987e-63	DOCK8	dedicator of cytokinesis 8 [Source:HGNC Symbol;Acc:HGNC:19191]
ENSG00000107338	246.661	-1.55451	0.147202	-10.5604	4.54667e-26	4.55608e-25	SHB	SH2 domain containing adaptor protein B [Source:HGNC Symbol;Acc:HGNC:10838]
ENSG00000107404	5888.55	-1.77756	0.0469876	-37.8303	0	0	DVL1	dishevelled segment polarity protein 1 [Source:HGNC Symbol;Acc:HGNC:3084]
ENSG00000107438	1131.17	1.21211	0.0712393	17.0146	6.39861e-65	1.85464e-63	PDLIM1	PDZ and LIM domain 1 [Source:HGNC Symbol;Acc:HGNC:2067]
ENSG00000107443	592.006	-1.2548	0.094135	-13.3298	1.55226e-40	2.45869e-39	CCNJ	cyclin J [Source:HGNC Symbol;Acc:HGNC:23434]
ENSG00000107551	5.86189	3.58729	1.14079	3.14456	0.00166339	0.00430374	RASSF4	Ras association domain family member 4 [Source:HGNC Symbol;Acc:HGNC:20793]
ENSG00000107731	1218.95	-1.30988	0.0711022	-18.4225	8.66618e-76	3.13987e-74	UNC5B	unc-5 netrin receptor B [Source:HGNC Symbol;Acc:HGNC:12568]
ENSG00000107798	1728.35	1.38257	0.0597266	23.1483	1.51131e-118	9.72717e-117	LIPA	lipase A, lysosomal acid type [Source:HGNC Symbol;Acc:HGNC:6617]
ENSG00000107859	13.1829	1.44727	0.586608	2.46719	0.0136179	0.0299985	PITX3	paired like homeodomain 3 [Source:HGNC Symbol;Acc:HGNC:9006]
ENSG00000107902	143.612	1.76617	0.195487	9.0347	1.6445e-19	1.26296e-18	LHPP	phospholysine phosphohistidine inorganic pyrophosphate phosphatase [Source:HGNC Symbol;Acc:HGNC:30042]
ENSG00000107984	1177.86	1.45146	0.0712265	20.3782	2.61309e-92	1.19719e-90	DKK1	dickkopf WNT signaling pathway inhibitor 1 [Source:HGNC Symbol;Acc:HGNC:2891]
ENSG00000108352	181.416	1.07444	0.165232	6.50263	7.89263e-11	3.87787e-10	RAPGEFL1	Rap guanine nucleotide exchange factor like 1 [Source:HGNC Symbol;Acc:HGNC:17428]
ENSG00000108370	27.3999	2.17061	0.436396	4.97394	6.56047e-07	2.41306e-06	RGS9	regulator of G protein signaling 9 [Source:HGNC Symbol;Acc:HGNC:10004]
ENSG00000108387	11.0387	4.59117	1.00608	4.56343	5.03238e-06	1.7253e-05	44078	septin 4 [Source:HGNC Symbol;Acc:HGNC:9165]
ENSG00000108405	34.8674	1.58338	0.364879	4.33948	1.4282e-05	4.67163e-05	P2RX1	purinergic receptor P2X 1 [Source:HGNC Symbol;Acc:HGNC:8533]
ENSG00000108439	224.099	1.08208	0.158941	6.80804	9.89353e-12	5.1121e-11	PNPO	pyridoxamine 5'-phosphate oxidase [Source:HGNC Symbol;Acc:HGNC:30260]
ENSG00000108448	636.903	1.3692	0.0904211	15.1425	8.49414e-52	1.82235e-50	TRIM16L	tripartite motif containing 16 like [Source:HGNC Symbol;Acc:HGNC:32670]
ENSG00000108465	70.9996	-2.43776	0.291164	-8.37244	5.64369e-17	3.84869e-16	CDK5RAP3	CDK5 regulatory subunit associated protein 3 [Source:HGNC Symbol;Acc:HGNC:18673]
ENSG00000108479	644.759	1.71693	0.0955227	17.9741	3.10827e-72	1.04446e-70	GALK1	galactokinase 1 [Source:HGNC Symbol;Acc:HGNC:4118]
ENSG00000108528	637.451	1.01247	0.091176	11.1046	1.19205e-28	1.30232e-27	SLC25A11	solute carrier family 25 member 11 [Source:HGNC Symbol;Acc:HGNC:10981]
ENSG00000108590	88.8107	1.25974	0.230757	5.45915	4.78418e-08	1.93181e-07	MED31	mediator complex subunit 31 [Source:HGNC Symbol;Acc:HGNC:24260]
ENSG00000108602	109.922	4.08933	0.287336	14.2319	5.81031e-46	1.05527e-44	ALDH3A1	aldehyde dehydrogenase 3 family member A1 [Source:HGNC Symbol;Acc:HGNC:405]
ENSG00000108641	149.414	2.34256	0.208232	11.2497	2.32335e-29	2.60235e-28	B9D1	B9 domain containing 1 [Source:HGNC Symbol;Acc:HGNC:24123]
ENSG00000108679	9041.55	1.31582	0.0488386	26.9422	7.04471e-160	7.21541e-158	LGALS3BP	galectin 3 binding protein [Source:HGNC Symbol;Acc:HGNC:6564]
ENSG00000108691	16.8461	2.61396	0.577786	4.5241	6.06533e-06	2.06086e-05	CCL2	C-C motif chemokine ligand 2 [Source:HGNC Symbol;Acc:HGNC:10618]
ENSG00000108771	53.1229	1.90653	0.306592	6.21848	5.01993e-10	2.32893e-09	DHX58	DExH-box helicase 58 [Source:HGNC Symbol;Acc:HGNC:29517]
ENSG00000108785	53.2607	-1.07542	0.300934	-3.57359	0.000352115	0.00099357	HSD17B1P1	hydroxysteroid 17-beta dehydrogenase 1 pseudogene 1 [Source:HGNC Symbol;Acc:HGNC:5216]
ENSG00000108830	8.23099	2.28176	0.812325	2.80892	0.00497079	0.0119268	RND2	Rho family GTPase 2 [Source:HGNC Symbol;Acc:HGNC:18315]
ENSG00000108852	109.898	2.07198	0.212951	9.72984	2.24942e-22	1.93466e-21	MPP2	membrane palmitoylated protein 2 [Source:HGNC Symbol;Acc:HGNC:7220]
ENSG00000108883	2412.58	1.07029	0.0601263	17.8006	6.98622e-71	2.26192e-69	EFTUD2	elongation factor Tu GTP binding domain containing 2 [Source:HGNC Symbol;Acc:HGNC:30858]
ENSG00000109063	10.2123	-2.00578	0.748319	-2.68038	0.00735384	0.0171164	MYH3	myosin heavy chain 3 [Source:HGNC Symbol;Acc:HGNC:7573]
ENSG00000109072	146.758	3.39219	0.226161	14.999	7.45755e-51	1.57615e-49	VTN	vitronectin [Source:HGNC Symbol;Acc:HGNC:12724]
ENSG00000109084	1332.78	1.09291	0.066137	16.5249	2.42763e-61	6.43262e-60	TMEM97	transmembrane protein 97 [Source:HGNC Symbol;Acc:HGNC:28106]
ENSG00000109107	442.819	2.59814	0.116209	22.3574	1.0219e-110	6.01399e-109	ALDOC	aldolase, fructose-bisphosphate C [Source:HGNC Symbol;Acc:HGNC:418]
ENSG00000109265	441.577	-1.43986	0.130886	-11.0008	3.78681e-28	4.07652e-27	KIAA1211	KIAA1211 [Source:HGNC Symbol;Acc:HGNC:29219]
ENSG00000109321	109.601	-2.17312	0.23796	-9.1323	6.70615e-20	5.2256e-19	AREG	amphiregulin [Source:HGNC Symbol;Acc:HGNC:651]
ENSG00000109390	583.573	1.10266	0.0951739	11.5857	4.86882e-31	5.77535e-30	NDUFC1	NADH:ubiquinone oxidoreductase subunit C1 [Source:HGNC Symbol;Acc:HGNC:7705]
ENSG00000109586	525.565	1.21093	0.0976462	12.4012	2.57531e-35	3.49678e-34	GALNT7	polypeptide N-acetylgalactosaminyltransferase 7 [Source:HGNC Symbol;Acc:HGNC:4129]
ENSG00000109680	85.8605	1.20356	0.237196	5.07411	3.89311e-07	1.46096e-06	TBC1D19	TBC1 domain family member 19 [Source:HGNC Symbol;Acc:HGNC:25624]
ENSG00000109705	7.72403	2.83159	0.920898	3.07482	0.00210633	0.00537884	NKX3-2	NK3 homeobox 2 [Source:HGNC Symbol;Acc:HGNC:951]
ENSG00000109787	1833.06	-1.34339	0.0654288	-20.5321	1.11258e-93	5.19787e-92	KLF3	Kruppel like factor 3 [Source:HGNC Symbol;Acc:HGNC:16516]
ENSG00000109846	10.7392	5.14086	1.17088	4.39061	1.13032e-05	3.74151e-05	CRYAB	crystallin alpha B [Source:HGNC Symbol;Acc:HGNC:2389]
ENSG00000109861	678.433	1.62646	0.0886707	18.3427	3.7777e-75	1.34808e-73	CTSC	cathepsin C [Source:HGNC Symbol;Acc:HGNC:2528]
ENSG00000109920	5596.84	-1.2109	0.0432859	-27.9744	3.32859e-172	4.14692e-170	FNBP4	formin binding protein 4 [Source:HGNC Symbol;Acc:HGNC:19752]
ENSG00000109991	11.8023	4.68951	1.02309	4.58365	4.5692e-06	1.57385e-05	P2RX3	purinergic receptor P2X 3 [Source:HGNC Symbol;Acc:HGNC:8534]
ENSG00000110002	1991.48	2.70094	0.066508	40.6108	0	0	VWA5A	von Willebrand factor A domain containing 5A [Source:HGNC Symbol;Acc:HGNC:6658]
ENSG00000110011	105.444	1.03614	0.207267	4.99909	5.76005e-07	2.13301e-06	DNAJC4	DnaJ heat shock protein family (Hsp40) member C4 [Source:HGNC Symbol;Acc:HGNC:5271]
ENSG00000110013	417.173	2.43708	0.121129	20.1197	4.95577e-90	2.22738e-88	SIAE	sialic acid acetylesterase [Source:HGNC Symbol;Acc:HGNC:18187]
ENSG00000110025	12.0795	-1.62446	0.66093	-2.45784	0.0139774	0.0307145	SNX15	sorting nexin 15 [Source:HGNC Symbol;Acc:HGNC:14978]
ENSG00000110042	924.727	2.03954	0.082296	24.783	1.36618e-135	1.06223e-133	DTX4	deltex E3 ubiquitin ligase 4 [Source:HGNC Symbol;Acc:HGNC:29151]
ENSG00000110442	1374.78	1.01536	0.0798045	12.7231	4.39974e-37	6.33752e-36	COMMD9	COMM domain containing 9 [Source:HGNC Symbol;Acc:HGNC:25014]
ENSG00000110455	52.0264	1.73352	0.301208	5.75523	8.65245e-09	3.68663e-08	ACCS	1-aminocyclopropane-1-carboxylate synthase homolog (inactive) [Source:HGNC Symbol;Acc:HGNC:23989]
ENSG00000110492	28.8498	4.17857	0.590908	7.07144	1.5333e-12	8.29495e-12	MDK	midkine [Source:HGNC Symbol;Acc:HGNC:6972]
ENSG00000110619	2909.94	-1.98006	0.0557287	-35.5304	1.66711e-276	4.86523e-274	CARS	cysteinyl-tRNA synthetase [Source:HGNC Symbol;Acc:HGNC:1493]
ENSG00000110628	345.586	1.33143	0.121748	10.936	7.75621e-28	8.24543e-27	SLC22A18	solute carrier family 22 member 18 [Source:HGNC Symbol;Acc:HGNC:10964]
ENSG00000110799	13.7197	6.39095	1.28046	4.99112	6.00303e-07	2.21836e-06	VWF	von Willebrand factor [Source:HGNC Symbol;Acc:HGNC:12726]
ENSG00000110876	10.1301	2.53897	0.725856	3.4979	0.000468934	0.00130318	SELPLG	selectin P ligand [Source:HGNC Symbol;Acc:HGNC:10722]
ENSG00000110881	71.1823	3.27113	0.315768	10.3593	3.79685e-25	3.67506e-24	ASIC1	acid sensing ion channel subunit 1 [Source:HGNC Symbol;Acc:HGNC:100]
ENSG00000110888	622.003	-1.85738	0.0953793	-19.4736	1.83783e-84	7.55853e-83	CAPRIN2	caprin family member 2 [Source:HGNC Symbol;Acc:HGNC:21259]
ENSG00000110921	488.454	1.95899	0.110904	17.6638	7.96976e-70	2.51165e-68	MVK	mevalonate kinase [Source:HGNC Symbol;Acc:HGNC:7530]
ENSG00000110925	1324.71	-1.3587	0.0747781	-18.1697	8.96409e-74	3.10522e-72	CSRNP2	cysteine and serine rich nuclear protein 2 [Source:HGNC Symbol;Acc:HGNC:16006]
ENSG00000111011	2244.72	-1.09999	0.074901	-14.6859	7.93902e-49	1.59259e-47	RSRC2	arginine and serine rich coiled-coil 2 [Source:HGNC Symbol;Acc:HGNC:30559]
ENSG00000111012	176.859	-2.10019	0.219147	-9.58346	9.38429e-22	7.87408e-21	CYP27B1	cytochrome P450 family 27 subfamily B member 1 [Source:HGNC Symbol;Acc:HGNC:2606]
ENSG00000111077	284.207	1.37756	0.133598	10.3112	6.27034e-25	6.00105e-24	TNS2	tensin 2 [Source:HGNC Symbol;Acc:HGNC:19737]
ENSG00000111110	1020.52	1.2361	0.0752885	16.4181	1.41888e-60	3.70894e-59	PPM1H	protein phosphatase, Mg2+/Mn2+ dependent 1H [Source:HGNC Symbol;Acc:HGNC:18583]
ENSG00000111144	1693.8	1.10066	0.0694449	15.8494	1.41898e-56	3.42356e-55	LTA4H	leukotriene A4 hydrolase [Source:HGNC Symbol;Acc:HGNC:6710]
ENSG00000111181	3.9059	2.93325	1.22791	2.38881	0.0169032	0.0365627	SLC6A12	solute carrier family 6 member 12 [Source:HGNC Symbol;Acc:HGNC:11045]
ENSG00000111261	182.807	1.57883	0.164647	9.58917	8.87948e-22	7.46227e-21	MANSC1	MANSC domain containing 1 [Source:HGNC Symbol;Acc:HGNC:25505]
ENSG00000111319	568.247	1.54415	0.0964799	16.0049	1.18175e-57	2.91388e-56	SCNN1A	sodium channel epithelial 1 alpha subunit [Source:HGNC Symbol;Acc:HGNC:10599]
ENSG00000111325	11.1275	-2.96113	0.786156	-3.76659	0.000165492	0.000486162	OGFOD2	2-oxoglutarate and iron dependent oxygenase domain containing 2 [Source:HGNC Symbol;Acc:HGNC:25823]
ENSG00000111331	3139.46	1.55427	0.0606249	25.6375	5.82983e-145	5.06933e-143	OAS3	2'-5'-oligoadenylate synthetase 3 [Source:HGNC Symbol;Acc:HGNC:8088]
ENSG00000111348	19.4093	3.75234	0.642293	5.8421	5.15458e-09	2.23835e-08	ARHGDIB	Rho GDP dissociation inhibitor beta [Source:HGNC Symbol;Acc:HGNC:679]
ENSG00000111371	24227.6	-1.34942	0.0512962	-26.3064	1.62064e-152	1.54134e-150	SLC38A1	solute carrier family 38 member 1 [Source:HGNC Symbol;Acc:HGNC:13447]
ENSG00000111432	2797.77	-1.61393	0.0626956	-25.7423	3.9281e-146	3.47238e-144	FZD10	frizzled class receptor 10 [Source:HGNC Symbol;Acc:HGNC:4039]
ENSG00000111540	647.633	1.14372	0.107991	10.5909	3.28545e-26	3.30157e-25	RAB5B	RAB5B, member RAS oncogene family [Source:HGNC Symbol;Acc:HGNC:9784]
ENSG00000111644	11.5888	1.92547	0.664928	2.89575	0.00378249	0.00925699	ACRBP	acrosin binding protein [Source:HGNC Symbol;Acc:HGNC:17195]
ENSG00000111664	35.2948	-1.99597	0.393104	-5.07746	3.8251e-07	1.4362e-06	GNB3	G protein subunit beta 3 [Source:HGNC Symbol;Acc:HGNC:4400]
ENSG00000111669	8515.37	1.07832	0.0460766	23.4027	4.01131e-121	2.64572e-119	TPI1	triosephosphate isomerase 1 [Source:HGNC Symbol;Acc:HGNC:12009]
ENSG00000111679	194.862	2.18824	0.164914	13.2689	3.50473e-40	5.49409e-39	PTPN6	protein tyrosine phosphatase, non-receptor type 6 [Source:HGNC Symbol;Acc:HGNC:9658]
ENSG00000111684	273.114	1.68729	0.135294	12.4712	1.07132e-35	1.47439e-34	LPCAT3	lysophosphatidylcholine acyltransferase 3 [Source:HGNC Symbol;Acc:HGNC:30244]
ENSG00000111700	15.0422	-2.48049	0.640579	-3.87226	0.000107831	0.000323508	SLCO1B3	solute carrier organic anion transporter family member 1B3 [Source:HGNC Symbol;Acc:HGNC:10961]
ENSG00000111799	4442.08	1.07529	0.0522052	20.5974	2.89491e-94	1.37357e-92	COL12A1	collagen type XII alpha 1 chain [Source:HGNC Symbol;Acc:HGNC:2188]
ENSG00000111801	319.729	1.56887	0.136899	11.4601	2.09324e-30	2.43022e-29	BTN3A3	butyrophilin subfamily 3 member A3 [Source:HGNC Symbol;Acc:HGNC:1140]
ENSG00000111816	446.406	2.94414	0.127487	23.0937	5.35255e-118	3.4039e-116	FRK	fyn related Src family tyrosine kinase [Source:HGNC Symbol;Acc:HGNC:3955]
ENSG00000111859	396.468	1.50444	0.112547	13.3672	9.4035e-41	1.50287e-39	NEDD9	neural precursor cell expressed, developmentally down-regulated 9 [Source:HGNC Symbol;Acc:HGNC:7733]
ENSG00000111885	13.9394	2.30643	0.688818	3.34839	0.000812833	0.00219392	MAN1A1	mannosidase alpha class 1A member 1 [Source:HGNC Symbol;Acc:HGNC:6821]
ENSG00000111907	286.297	1.50069	0.133865	11.2105	3.6221e-29	4.02111e-28	TPD52L1	TPD52 like 1 [Source:HGNC Symbol;Acc:HGNC:12006]
ENSG00000111962	26.5373	2.30508	0.492646	4.67898	2.88304e-06	1.00739e-05	UST	uronyl 2-sulfotransferase [Source:HGNC Symbol;Acc:HGNC:17223]
ENSG00000111981	123.986	-1.22378	0.203664	-6.00883	1.86873e-09	8.39901e-09	ULBP1	UL16 binding protein 1 [Source:HGNC Symbol;Acc:HGNC:14893]
ENSG00000112041	21.5442	-1.67552	0.485923	-3.44811	0.000564515	0.00155541	TULP1	tubby like protein 1 [Source:HGNC Symbol;Acc:HGNC:12423]
ENSG00000112139	79.2568	1.68469	0.242289	6.95323	3.57015e-12	1.89106e-11	MDGA1	MAM domain containing glycosylphosphatidylinositol anchor 1 [Source:HGNC Symbol;Acc:HGNC:19267]
ENSG00000112149	774.577	1.16705	0.0877641	13.2975	2.39185e-40	3.76894e-39	CD83	CD83 molecule [Source:HGNC Symbol;Acc:HGNC:1703]
ENSG00000112175	16.5355	3.24554	0.648725	5.00295	5.6461e-07	2.09263e-06	BMP5	bone morphogenetic protein 5 [Source:HGNC Symbol;Acc:HGNC:1072]
ENSG00000112186	541.657	1.48337	0.0968023	15.3237	5.31214e-53	1.17032e-51	CAP2	cyclase associated actin cytoskeleton regulatory protein 2 [Source:HGNC Symbol;Acc:HGNC:20039]
ENSG00000112293	61.4798	1.04128	0.27337	3.80906	0.000139494	0.000412748	GPLD1	glycosylphosphatidylinositol specific phospholipase D1 [Source:HGNC Symbol;Acc:HGNC:4459]
ENSG00000112294	1227.15	1.20133	0.0762753	15.75	6.87015e-56	1.62444e-54	ALDH5A1	aldehyde dehydrogenase 5 family member A1 [Source:HGNC Symbol;Acc:HGNC:408]
ENSG00000112304	503.304	1.08384	0.102246	10.6004	2.96726e-26	2.98745e-25	ACOT13	acyl-CoA thioesterase 13 [Source:HGNC Symbol;Acc:HGNC:20999]
ENSG00000112367	134.814	1.66335	0.204975	8.1149	4.86185e-16	3.18502e-15	FIG4	FIG4 phosphoinositide 5-phosphatase [Source:HGNC Symbol;Acc:HGNC:16873]
ENSG00000112414	5775.3	1.42662	0.0532895	26.7712	7.00238e-158	7.07008e-156	ADGRG6	adhesion G protein-coupled receptor G6 [Source:HGNC Symbol;Acc:HGNC:13841]
ENSG00000112514	127.164	1.27123	0.201426	6.31116	2.76955e-10	1.31146e-09	CUTA	cutA divalent cation tolerance homolog [Source:HGNC Symbol;Acc:HGNC:21101]
ENSG00000112576	1861.59	1.73231	0.0737387	23.4926	4.85511e-122	3.24242e-120	CCND3	cyclin D3 [Source:HGNC Symbol;Acc:HGNC:1585]
ENSG00000112667	1054.97	2.37176	0.0776421	30.5473	6.13597e-205	1.02126e-202	DNPH1	2'-deoxynucleoside 5'-phosphate N-hydrolase 1 [Source:HGNC Symbol;Acc:HGNC:21218]
ENSG00000112695	1714.31	1.01675	0.0609639	16.6779	1.89821e-62	5.21126e-61	COX7A2	cytochrome c oxidase subunit 7A2 [Source:HGNC Symbol;Acc:HGNC:2288]
ENSG00000112699	315.85	1.45154	0.128448	11.3006	1.30358e-29	1.47486e-28	GMDS	GDP-mannose 4,6-dehydratase [Source:HGNC Symbol;Acc:HGNC:4369]
ENSG00000112701	1906.77	-1.03007	0.0812191	-12.6826	7.38683e-37	1.05901e-35	SENP6	SUMO specific peptidase 6 [Source:HGNC Symbol;Acc:HGNC:20944]
ENSG00000112715	6918.1	-2.55606	0.0553247	-46.2011	0	0	VEGFA	vascular endothelial growth factor A [Source:HGNC Symbol;Acc:HGNC:12680]
ENSG00000112773	1488.74	1.09579	0.0664635	16.487	4.54773e-61	1.20205e-59	TENT5A	terminal nucleotidyltransferase 5A [Source:HGNC Symbol;Acc:HGNC:18345]
ENSG00000112812	14.3698	1.39225	0.55802	2.49498	0.0125963	0.0279561	PRSS16	serine protease 16 [Source:HGNC Symbol;Acc:HGNC:9480]
ENSG00000112852	63.6832	1.83292	0.2805	6.53448	6.38293e-11	3.1543e-10	PCDHB2	protocadherin beta 2 [Source:HGNC Symbol;Acc:HGNC:8687]
ENSG00000112972	3444.49	1.71742	0.0529297	32.4471	5.94295e-231	1.25355e-228	HMGCS1	3-hydroxy-3-methylglutaryl-CoA synthase 1 [Source:HGNC Symbol;Acc:HGNC:5007]
ENSG00000112984	1974.62	2.38788	0.0634068	37.6596	0	0	KIF20A	kinesin family member 20A [Source:HGNC Symbol;Acc:HGNC:9787]
ENSG00000112992	5957.54	1.34069	0.0458678	29.2294	8.20608e-188	1.18927e-185	NNT	nicotinamide nucleotide transhydrogenase [Source:HGNC Symbol;Acc:HGNC:7863]
ENSG00000113140	56.8779	-3.39016	1.27339	-2.66232	0.00776047	0.0180058	SPARC	secreted protein acidic and cysteine rich [Source:HGNC Symbol;Acc:HGNC:11219]
ENSG00000113231	296.292	1.23851	0.137194	9.02748	1.75673e-19	1.34769e-18	PDE8B	phosphodiesterase 8B [Source:HGNC Symbol;Acc:HGNC:8794]
ENSG00000113240	586.83	-1.16436	0.0955055	-12.1915	3.44913e-34	4.52744e-33	CLK4	CDC like kinase 4 [Source:HGNC Symbol;Acc:HGNC:13659]
ENSG00000113249	3.02957	4.17943	1.58376	2.63893	0.0083168	0.0191921	HAVCR1	hepatitis A virus cellular receptor 1 [Source:HGNC Symbol;Acc:HGNC:17866]
ENSG00000113407	20496.9	-1.36954	0.0553153	-24.7587	2.49583e-135	1.92649e-133	TARS	threonyl-tRNA synthetase [Source:HGNC Symbol;Acc:HGNC:11572]
ENSG00000113657	6.21916	2.09735	0.911006	2.30223	0.0213222	0.0452077	DPYSL3	dihydropyrimidinase like 3 [Source:HGNC Symbol;Acc:HGNC:3015]
ENSG00000113721	114.092	4.67262	0.323346	14.4508	2.47619e-47	4.7185e-46	PDGFRB	platelet derived growth factor receptor beta [Source:HGNC Symbol;Acc:HGNC:8804]
ENSG00000113739	7619.27	-4.44209	0.0546082	-81.3447	0	0	STC2	stanniocalcin 2 [Source:HGNC Symbol;Acc:HGNC:11374]
ENSG00000113763	12.3545	2.05583	0.632378	3.25096	0.00115018	0.00304769	UNC5A	unc-5 netrin receptor A [Source:HGNC Symbol;Acc:HGNC:12567]
ENSG00000113790	36.7337	1.48036	0.367717	4.02583	5.67752e-05	0.000175194	EHHADH	enoyl-CoA hydratase and 3-hydroxyacyl CoA dehydrogenase [Source:HGNC Symbol;Acc:HGNC:3247]
ENSG00000113889	2.27897	4.8189	1.75484	2.74606	0.00603156	0.0142505	KNG1	kininogen 1 [Source:HGNC Symbol;Acc:HGNC:6383]
ENSG00000114019	9374.65	-2.00594	0.0420714	-47.6795	0	0	AMOTL2	angiomotin like 2 [Source:HGNC Symbol;Acc:HGNC:17812]
ENSG00000114026	449.44	1.19582	0.104548	11.438	2.69927e-30	3.1202e-29	OGG1	8-oxoguanine DNA glycosylase [Source:HGNC Symbol;Acc:HGNC:8125]
ENSG00000114054	1242.63	1.35629	0.0722499	18.7722	1.2744e-78	4.84819e-77	PCCB	propionyl-CoA carboxylase subunit beta [Source:HGNC Symbol;Acc:HGNC:8654]
ENSG00000114120	2127.97	-1.0374	0.0581146	-17.851	2.83804e-71	9.2875e-70	SLC25A36	solute carrier family 25 member 36 [Source:HGNC Symbol;Acc:HGNC:25554]
ENSG00000114268	1648.42	-3.2768	0.0813327	-40.2889	0	0	PFKFB4	6-phosphofructo-2-kinase/fructose-2,6-biphosphatase 4 [Source:HGNC Symbol;Acc:HGNC:8875]
ENSG00000114270	23402.8	-2.46049	0.0433608	-56.7446	0	0	COL7A1	collagen type VII alpha 1 chain [Source:HGNC Symbol;Acc:HGNC:2214]
ENSG00000114378	1772.56	1.41154	0.0626371	22.5352	1.8775e-112	1.13632e-110	HYAL1	hyaluronidase 1 [Source:HGNC Symbol;Acc:HGNC:5320]
ENSG00000114473	106.308	1.39292	0.226395	6.15261	7.62167e-10	3.49413e-09	IQCG	IQ motif containing G [Source:HGNC Symbol;Acc:HGNC:25251]
ENSG00000114573	1398.68	1.44025	0.0727956	19.7848	4.02441e-87	1.73555e-85	ATP6V1A	ATPase H+ transporting V1 subunit A [Source:HGNC Symbol;Acc:HGNC:851]
ENSG00000114626	2477.58	-1.03188	0.0652337	-15.8181	2.33271e-56	5.59011e-55	ABTB1	ankyrin repeat and BTB domain containing 1 [Source:HGNC Symbol;Acc:HGNC:18275]
ENSG00000114646	62.916	2.78521	0.327136	8.5139	1.68183e-17	1.17706e-16	CSPG5	chondroitin sulfate proteoglycan 5 [Source:HGNC Symbol;Acc:HGNC:2467]
ENSG00000114698	10.4654	2.88996	0.797058	3.62578	0.00028809	0.000820189	PLSCR4	phospholipid scramblase 4 [Source:HGNC Symbol;Acc:HGNC:16497]
ENSG00000114771	4.30118	3.69758	1.38114	2.6772	0.00742413	0.0172649	AADAC	arylacetamide deacetylase [Source:HGNC Symbol;Acc:HGNC:17]
ENSG00000114779	590.29	1.38856	0.0935098	14.8494	7.02425e-50	1.44724e-48	ABHD14B	abhydrolase domain containing 14B [Source:HGNC Symbol;Acc:HGNC:28235]
ENSG00000114790	138.084	1.57464	0.197226	7.98391	1.41765e-15	9.08594e-15	ARHGEF26	Rho guanine nucleotide exchange factor 26 [Source:HGNC Symbol;Acc:HGNC:24490]
ENSG00000114805	15.0783	4.63763	0.87446	5.30343	1.13648e-07	4.45067e-07	PLCH1	phospholipase C eta 1 [Source:HGNC Symbol;Acc:HGNC:29185]
ENSG00000114812	113.288	1.69074	0.220423	7.67043	1.71418e-14	1.02725e-13	VIPR1	vasoactive intestinal peptide receptor 1 [Source:HGNC Symbol;Acc:HGNC:12694]
ENSG00000114841	134.949	-1.50436	0.190666	-7.89004	3.02101e-15	1.903e-14	DNAH1	dynein axonemal heavy chain 1 [Source:HGNC Symbol;Acc:HGNC:2940]
ENSG00000114854	686.121	3.48556	0.117014	29.7877	5.6442e-195	8.52795e-193	TNNC1	troponin C1, slow skeletal and cardiac type [Source:HGNC Symbol;Acc:HGNC:11943]
ENSG00000115009	10.6463	2.64171	0.740432	3.56779	0.000360004	0.00101503	CCL20	C-C motif chemokine ligand 20 [Source:HGNC Symbol;Acc:HGNC:10619]
ENSG00000115041	12.1089	2.09162	0.654854	3.19403	0.00140303	0.00367426	KCNIP3	potassium voltage-gated channel interacting protein 3 [Source:HGNC Symbol;Acc:HGNC:15523]
ENSG00000115129	147.37	1.55515	0.177504	8.7612	1.93174e-18	1.41228e-17	TP53I3	tumor protein p53 inducible protein 3 [Source:HGNC Symbol;Acc:HGNC:19373]
ENSG00000115194	6.48503	2.34792	0.892564	2.63053	0.00852506	0.0196153	SLC30A3	solute carrier family 30 member 3 [Source:HGNC Symbol;Acc:HGNC:11014]
ENSG00000115204	494.394	1.51095	0.104897	14.4041	4.87588e-47	9.24161e-46	MPV17	mitochondrial inner membrane protein MPV17 [Source:HGNC Symbol;Acc:HGNC:7224]
ENSG00000115221	5.05702	5.91714	1.45266	4.0733	4.6352e-05	0.000144242	ITGB6	integrin subunit beta 6 [Source:HGNC Symbol;Acc:HGNC:6161]
ENSG00000115239	20.6346	-1.54971	0.487854	-3.17658	0.00149022	0.00388921	ASB3	ankyrin repeat and SOCS box containing 3 [Source:HGNC Symbol;Acc:HGNC:16013]
ENSG00000115252	1673.27	1.9736	0.0646404	30.532	9.80252e-205	1.61886e-202	PDE1A	phosphodiesterase 1A [Source:HGNC Symbol;Acc:HGNC:8774]
ENSG00000115255	928.677	2.09	0.0811767	25.7463	3.54262e-146	3.14467e-144	REEP6	receptor accessory protein 6 [Source:HGNC Symbol;Acc:HGNC:30078]
ENSG00000115257	69.1952	-1.50171	0.269221	-5.578	2.433e-08	1.00529e-07	PCSK4	proprotein convertase subtilisin/kexin type 4 [Source:HGNC Symbol;Acc:HGNC:8746]
ENSG00000115271	119.785	1.35429	0.199036	6.80426	1.01569e-11	5.24434e-11	GCA	grancalcin [Source:HGNC Symbol;Acc:HGNC:15990]
ENSG00000115363	55.0376	1.73122	0.300263	5.7657	8.13205e-09	3.47115e-08	EVA1A	eva-1 homolog A, regulator of programmed cell death [Source:HGNC Symbol;Acc:HGNC:25816]
ENSG00000115365	925.596	1.23855	0.078423	15.7932	3.46737e-56	8.28126e-55	LANCL1	LanC like 1 [Source:HGNC Symbol;Acc:HGNC:6508]
ENSG00000115380	4039.28	2.77826	0.0558294	49.7634	0	0	EFEMP1	EGF containing fibulin extracellular matrix protein 1 [Source:HGNC Symbol;Acc:HGNC:3218]
ENSG00000115414	2149.87	1.70665	0.242718	7.03143	2.04433e-12	1.09566e-11	FN1	fibronectin 1 [Source:HGNC Symbol;Acc:HGNC:3778]
ENSG00000115425	92.9956	1.40675	0.232512	6.05022	1.4465e-09	6.53719e-09	PECR	peroxisomal trans-2-enoyl-CoA reductase [Source:HGNC Symbol;Acc:HGNC:18281]
ENSG00000115468	27.342	2.90826	0.474476	6.12942	8.82026e-10	4.03147e-09	EFHD1	EF-hand domain family member D1 [Source:HGNC Symbol;Acc:HGNC:29556]
ENSG00000115507	198.347	1.35951	0.156884	8.66567	4.48857e-18	3.22946e-17	OTX1	orthodenticle homeobox 1 [Source:HGNC Symbol;Acc:HGNC:8521]
ENSG00000115525	205.776	2.38353	0.162397	14.6772	9.02791e-49	1.80762e-47	ST3GAL5	ST3 beta-galactoside alpha-2,3-sialyltransferase 5 [Source:HGNC Symbol;Acc:HGNC:10872]
ENSG00000115556	126.149	-1.21089	0.200776	-6.03104	1.6291e-09	7.34217e-09	PLCD4	phospholipase C delta 4 [Source:HGNC Symbol;Acc:HGNC:9062]
ENSG00000115561	743.164	1.00671	0.0910836	11.0526	2.12943e-28	2.31338e-27	CHMP3	charged multivesicular body protein 3 [Source:HGNC Symbol;Acc:HGNC:29865]
ENSG00000115596	438.774	2.71015	0.133921	20.2369	4.63519e-91	2.1055e-89	WNT6	Wnt family member 6 [Source:HGNC Symbol;Acc:HGNC:12785]
ENSG00000115602	199.792	-5.32869	0.311032	-17.1323	8.52503e-66	2.50161e-64	IL1RL1	interleukin 1 receptor like 1 [Source:HGNC Symbol;Acc:HGNC:5998]
ENSG00000115604	20.6621	-2.82456	0.566498	-4.986	6.16435e-07	2.27521e-06	IL18R1	interleukin 18 receptor 1 [Source:HGNC Symbol;Acc:HGNC:5988]
ENSG00000115758	10085.9	-1.69681	0.0462556	-36.6834	1.3415e-294	4.33019e-292	ODC1	ornithine decarboxylase 1 [Source:HGNC Symbol;Acc:HGNC:8109]
ENSG00000115902	2496.45	-1.01009	0.0576329	-17.5262	9.03818e-69	2.80276e-67	SLC1A4	solute carrier family 1 member 4 [Source:HGNC Symbol;Acc:HGNC:10942]
ENSG00000115963	2601.41	-2.26036	0.0778025	-29.0526	1.42803e-185	2.0418e-183	RND3	Rho family GTPase 3 [Source:HGNC Symbol;Acc:HGNC:671]
ENSG00000116032	11.528	-1.96802	0.67077	-2.93398	0.00334651	0.00826598	GRIN3B	glutamate ionotropic receptor NMDA type subunit 3B [Source:HGNC Symbol;Acc:HGNC:16768]
ENSG00000116096	680.303	1.29012	0.0897998	14.3666	8.38758e-47	1.57158e-45	SPR	sepiapterin reductase [Source:HGNC Symbol;Acc:HGNC:11257]
ENSG00000116133	7349.84	2.03853	0.0466008	43.7445	0	0	DHCR24	24-dehydrocholesterol reductase [Source:HGNC Symbol;Acc:HGNC:2859]
ENSG00000116171	1328.64	1.38981	0.0828595	16.7731	3.83792e-63	1.07867e-61	SCP2	sterol carrier protein 2 [Source:HGNC Symbol;Acc:HGNC:10606]
ENSG00000116285	1529.69	-1.59141	0.0661945	-24.0414	1.0262e-127	7.33629e-126	ERRFI1	ERBB receptor feedback inhibitor 1 [Source:HGNC Symbol;Acc:HGNC:18185]
ENSG00000116299	63.7468	2.18233	0.283193	7.70613	1.29688e-14	7.8335e-14	KIAA1324	KIAA1324 [Source:HGNC Symbol;Acc:HGNC:29618]
ENSG00000116525	99.7114	1.38048	0.21351	6.46562	1.00888e-10	4.92171e-10	TRIM62	tripartite motif containing 62 [Source:HGNC Symbol;Acc:HGNC:25574]
ENSG00000116574	1019.1	2.16236	0.0787229	27.468	4.2389e-166	4.65493e-164	RHOU	ras homolog family member U [Source:HGNC Symbol;Acc:HGNC:17794]
ENSG00000116584	5445.82	-1.91811	0.0504798	-37.9976	0	0	ARHGEF2	Rho/Rac guanine nucleotide exchange factor 2 [Source:HGNC Symbol;Acc:HGNC:682]
ENSG00000116661	840.699	1.21782	0.0837718	14.5373	7.03144e-48	1.36428e-46	FBXO2	F-box protein 2 [Source:HGNC Symbol;Acc:HGNC:13581]
ENSG00000116678	246.284	1.13994	0.151297	7.53447	4.90314e-14	2.876e-13	LEPR	leptin receptor [Source:HGNC Symbol;Acc:HGNC:6554]
ENSG00000116691	951.626	-1.33301	0.0772906	-17.2468	1.18364e-66	3.52676e-65	MIIP	migration and invasion inhibitory protein [Source:HGNC Symbol;Acc:HGNC:25715]
ENSG00000116711	826.836	2.62318	0.0920455	28.4988	1.21341e-178	1.63611e-176	PLA2G4A	phospholipase A2 group IVA [Source:HGNC Symbol;Acc:HGNC:9035]
ENSG00000116717	1402.91	-2.44497	0.072628	-33.6643	1.92924e-248	4.56674e-246	GADD45A	growth arrest and DNA damage inducible alpha [Source:HGNC Symbol;Acc:HGNC:4095]
ENSG00000116741	1257.45	-1.11797	0.0872064	-12.8199	1.26917e-37	1.85321e-36	RGS2	regulator of G protein signaling 2 [Source:HGNC Symbol;Acc:HGNC:9998]
ENSG00000116754	4732.76	-1.01487	0.0597013	-16.9991	8.34165e-65	2.40474e-63	SRSF11	serine and arginine rich splicing factor 11 [Source:HGNC Symbol;Acc:HGNC:10782]
ENSG00000116761	1420.05	-1.40126	0.0722622	-19.3913	9.13161e-84	3.69146e-82	CTH	cystathionine gamma-lyase [Source:HGNC Symbol;Acc:HGNC:2501]
ENSG00000116786	2358.67	-1.01905	0.0608232	-16.7543	5.26978e-63	1.47332e-61	PLEKHM2	pleckstrin homology and RUN domain containing M2 [Source:HGNC Symbol;Acc:HGNC:29131]
ENSG00000116791	1221.7	1.41331	0.0702793	20.11	6.03724e-90	2.70205e-88	CRYZ	crystallin zeta [Source:HGNC Symbol;Acc:HGNC:2419]
ENSG00000116793	909.478	1.18947	0.0822621	14.4596	2.18209e-47	4.16925e-46	PHTF1	putative homeodomain transcription factor 1 [Source:HGNC Symbol;Acc:HGNC:8939]
ENSG00000116833	3.66011	4.45259	1.52687	2.91615	0.00354377	0.00872387	NR5A2	nuclear receptor subfamily 5 group A member 2 [Source:HGNC Symbol;Acc:HGNC:7984]
ENSG00000116852	1926.43	-2.54276	0.0677036	-37.5572	0	0	KIF21B	kinesin family member 21B [Source:HGNC Symbol;Acc:HGNC:29442]
ENSG00000116885	84.3971	1.32788	0.250582	5.29918	1.16324e-07	4.54959e-07	OSCP1	organic solute carrier partner 1 [Source:HGNC Symbol;Acc:HGNC:29971]
ENSG00000116954	500.778	-1.07838	0.10041	-10.7398	6.6187e-27	6.82501e-26	RRAGC	Ras related GTP binding C [Source:HGNC Symbol;Acc:HGNC:19902]
ENSG00000116985	198.089	1.04777	0.1525	6.87061	6.39264e-12	3.33632e-11	BMP8B	bone morphogenetic protein 8b [Source:HGNC Symbol;Acc:HGNC:1075]
ENSG00000116991	1368.56	-1.11381	0.0681553	-16.3422	4.9444e-60	1.28145e-58	SIPA1L2	signal induced proliferation associated 1 like 2 [Source:HGNC Symbol;Acc:HGNC:23800]
ENSG00000117016	20.3109	4.03204	0.661039	6.09954	1.06372e-09	4.84325e-09	RIMS3	regulating synaptic membrane exocytosis 3 [Source:HGNC Symbol;Acc:HGNC:21292]
ENSG00000117115	56.1965	8.44514	1.20458	7.01085	2.36867e-12	1.26567e-11	PADI2	peptidyl arginine deiminase 2 [Source:HGNC Symbol;Acc:HGNC:18341]
ENSG00000117226	251.568	1.19859	0.145839	8.21859	2.05917e-16	1.3739e-15	GBP3	guanylate binding protein 3 [Source:HGNC Symbol;Acc:HGNC:4184]
ENSG00000117228	150.049	1.50666	0.186577	8.07525	6.73399e-16	4.37247e-15	GBP1	guanylate binding protein 1 [Source:HGNC Symbol;Acc:HGNC:4182]
ENSG00000117266	432.434	3.60871	0.14181	25.4475	7.52637e-143	6.33762e-141	CDK18	cyclin dependent kinase 18 [Source:HGNC Symbol;Acc:HGNC:8751]
ENSG00000117280	486.636	1.28125	0.101327	12.6447	1.19708e-36	1.70358e-35	RAB29	RAB29, member RAS oncogene family [Source:HGNC Symbol;Acc:HGNC:9789]
ENSG00000117407	32.571	-3.40651	0.487439	-6.98858	2.77688e-12	1.48044e-11	ARTN	artemin [Source:HGNC Symbol;Acc:HGNC:727]
ENSG00000117425	34.3783	-2.78743	0.425373	-6.55292	5.6422e-11	2.7955e-10	PTCH2	patched 2 [Source:HGNC Symbol;Acc:HGNC:9586]
ENSG00000117461	456.357	1.57615	0.10462	15.0655	2.72929e-51	5.81448e-50	PIK3R3	phosphoinositide-3-kinase regulatory subunit 3 [Source:HGNC Symbol;Acc:HGNC:8981]
ENSG00000117472	47.9097	3.94416	0.426598	9.24563	2.33868e-20	1.85908e-19	TSPAN1	tetraspanin 1 [Source:HGNC Symbol;Acc:HGNC:20657]
ENSG00000117519	949.674	2.0865	0.0843981	24.7221	6.18629e-135	4.74075e-133	CNN3	calponin 3 [Source:HGNC Symbol;Acc:HGNC:2157]
ENSG00000117525	2235.54	-2.27578	0.0616674	-36.9041	3.96539e-298	1.31998e-295	F3	coagulation factor III, tissue factor [Source:HGNC Symbol;Acc:HGNC:3541]
ENSG00000117592	9789.55	1.03989	0.0421425	24.6756	1.9568e-134	1.48355e-132	PRDX6	peroxiredoxin 6 [Source:HGNC Symbol;Acc:HGNC:16753]
ENSG00000117593	1955.21	1.06379	0.0637065	16.6984	1.34701e-62	3.71719e-61	DARS2	aspartyl-tRNA synthetase 2, mitochondrial [Source:HGNC Symbol;Acc:HGNC:25538]
ENSG00000117602	257.063	1.21177	0.134161	9.03219	1.68277e-19	1.29188e-18	RCAN3	RCAN family member 3 [Source:HGNC Symbol;Acc:HGNC:3042]
ENSG00000117616	723.221	-1.30599	0.0963089	-13.5604	6.87178e-42	1.13135e-40	RSRP1	arginine and serine rich protein 1 [Source:HGNC Symbol;Acc:HGNC:25234]
ENSG00000117625	1356.73	-1.11812	0.0673465	-16.6025	6.69025e-62	1.79961e-60	RCOR3	REST corepressor 3 [Source:HGNC Symbol;Acc:HGNC:25594]
ENSG00000117632	5805.76	1.25332	0.0449814	27.8631	7.46791e-171	9.09123e-169	STMN1	stathmin 1 [Source:HGNC Symbol;Acc:HGNC:6510]
ENSG00000117643	11.2867	3.06458	0.742851	4.12544	3.70031e-05	0.000116339	MAN1C1	mannosidase alpha class 1C member 1 [Source:HGNC Symbol;Acc:HGNC:19080]
ENSG00000117691	917.264	1.05375	0.0990275	10.641	1.92046e-26	1.94826e-25	NENF	neudesin neurotrophic factor [Source:HGNC Symbol;Acc:HGNC:30384]
ENSG00000117862	452.275	-1.50433	0.108016	-13.9269	4.34535e-44	7.58177e-43	TXNDC12	thioredoxin domain containing 12 [Source:HGNC Symbol;Acc:HGNC:24626]
ENSG00000118046	129.227	-1.91904	0.204507	-9.38373	6.36794e-21	5.17204e-20	STK11	serine/threonine kinase 11 [Source:HGNC Symbol;Acc:HGNC:11389]
ENSG00000118096	190.677	1.32949	0.15773	8.42888	3.48985e-17	2.41154e-16	IFT46	intraflagellar transport 46 [Source:HGNC Symbol;Acc:HGNC:26146]
ENSG00000118194	5.79539	3.09177	1.06394	2.90597	0.00366111	0.00898679	TNNT2	troponin T2, cardiac type [Source:HGNC Symbol;Acc:HGNC:11949]
ENSG00000118263	531.601	-1.01898	0.0996838	-10.2221	1.57894e-24	1.48773e-23	KLF7	Kruppel like factor 7 [Source:HGNC Symbol;Acc:HGNC:6350]
ENSG00000118292	11.6387	-2.57292	0.737242	-3.48993	0.000483154	0.00134007	C1orf54	chromosome 1 open reading frame 54 [Source:HGNC Symbol;Acc:HGNC:26258]
ENSG00000118418	644.361	1.14706	0.0891426	12.8677	6.84139e-38	1.00586e-36	HMGN3	high mobility group nucleosomal binding domain 3 [Source:HGNC Symbol;Acc:HGNC:12312]
ENSG00000118420	59.534	1.0906	0.299081	3.64651	0.00026583	0.000761188	UBE3D	ubiquitin protein ligase E3D [Source:HGNC Symbol;Acc:HGNC:21381]
ENSG00000118513	13.29	4.09605	0.823206	4.97573	6.5002e-07	2.3913e-06	MYB	MYB proto-oncogene, transcription factor [Source:HGNC Symbol;Acc:HGNC:7545]
ENSG00000118640	873.323	1.72082	0.0882227	19.5054	9.86934e-85	4.08265e-83	VAMP8	vesicle associated membrane protein 8 [Source:HGNC Symbol;Acc:HGNC:12647]
ENSG00000118690	30.2494	1.50669	0.39991	3.76757	0.000164842	0.000484385	ARMC2	armadillo repeat containing 2 [Source:HGNC Symbol;Acc:HGNC:23045]
ENSG00000118777	1035.51	1.1683	0.0833503	14.0168	1.23093e-44	2.17444e-43	ABCG2	ATP binding cassette subfamily G member 2 (Junior blood group) [Source:HGNC Symbol;Acc:HGNC:74]
ENSG00000118804	19.0126	1.43952	0.49412	2.91331	0.00357623	0.00879666	STBD1	starch binding domain 1 [Source:HGNC Symbol;Acc:HGNC:24854]
ENSG00000118849	123.836	1.19346	0.193174	6.17815	6.48553e-10	2.98547e-09	RARRES1	retinoic acid receptor responder 1 [Source:HGNC Symbol;Acc:HGNC:9867]
ENSG00000118997	12.5433	3.05254	0.717744	4.25297	2.10954e-05	6.79184e-05	DNAH7	dynein axonemal heavy chain 7 [Source:HGNC Symbol;Acc:HGNC:18661]
ENSG00000119013	596.992	1.44048	0.101587	14.1798	1.22197e-45	2.20244e-44	NDUFB3	NADH:ubiquinone oxidoreductase subunit B3 [Source:HGNC Symbol;Acc:HGNC:7698]
ENSG00000119042	313.251	-1.2343	0.128745	-9.58719	9.05165e-22	7.60395e-21	SATB2	SATB homeobox 2 [Source:HGNC Symbol;Acc:HGNC:21637]
ENSG00000119280	1182.04	1.00462	0.078223	12.843	9.41923e-38	1.38105e-36	C1orf198	chromosome 1 open reading frame 198 [Source:HGNC Symbol;Acc:HGNC:25900]
ENSG00000119547	1285.92	-1.10051	0.0751541	-14.6434	1.48391e-48	2.949e-47	ONECUT2	one cut homeobox 2 [Source:HGNC Symbol;Acc:HGNC:8139]
ENSG00000119632	51.2842	3.3472	0.366021	9.14482	5.97277e-20	4.66437e-19	IFI27L2	interferon alpha inducible protein 27 like 2 [Source:HGNC Symbol;Acc:HGNC:19753]
ENSG00000119636	63.2975	1.21522	0.268077	4.5331	5.81232e-06	1.97741e-05	BBOF1	basal body orientation factor 1 [Source:HGNC Symbol;Acc:HGNC:19855]
ENSG00000119655	1009.19	2.42049	0.0854661	28.3211	1.90284e-176	2.50236e-174	NPC2	NPC intracellular cholesterol transporter 2 [Source:HGNC Symbol;Acc:HGNC:14537]
ENSG00000119669	3077.27	-1.46724	0.0523099	-28.0489	4.11938e-173	5.19285e-171	IRF2BPL	interferon regulatory factor 2 binding protein like [Source:HGNC Symbol;Acc:HGNC:14282]
ENSG00000119686	48.6981	1.31474	0.303645	4.32986	1.49202e-05	4.86917e-05	FLVCR2	feline leukemia virus subgroup C cellular receptor family member 2 [Source:HGNC Symbol;Acc:HGNC:20105]
ENSG00000119699	116.499	1.12261	0.222247	5.0512	4.39038e-07	1.64035e-06	TGFB3	transforming growth factor beta 3 [Source:HGNC Symbol;Acc:HGNC:11769]
ENSG00000119711	367.029	2.66539	0.12971	20.5488	7.88932e-94	3.71024e-92	ALDH6A1	aldehyde dehydrogenase 6 family member A1 [Source:HGNC Symbol;Acc:HGNC:7179]
ENSG00000119778	591.472	-1.09207	0.093685	-11.6569	2.11695e-31	2.55377e-30	ATAD2B	ATPase family, AAA domain containing 2B [Source:HGNC Symbol;Acc:HGNC:29230]
ENSG00000119888	66.9241	1.68377	0.278281	6.0506	1.44312e-09	6.52327e-09	EPCAM	epithelial cell adhesion molecule [Source:HGNC Symbol;Acc:HGNC:11529]
ENSG00000119899	369.012	1.29438	0.115562	11.2007	4.04413e-29	4.48263e-28	SLC17A5	solute carrier family 17 member 5 [Source:HGNC Symbol;Acc:HGNC:10933]
ENSG00000119915	287.414	2.35119	0.144169	16.3085	8.58279e-60	2.21365e-58	ELOVL3	ELOVL fatty acid elongase 3 [Source:HGNC Symbol;Acc:HGNC:18047]
ENSG00000119917	299.982	1.09496	0.126854	8.63164	6.04766e-18	4.32492e-17	IFIT3	interferon induced protein with tetratricopeptide repeats 3 [Source:HGNC Symbol;Acc:HGNC:5411]
ENSG00000119943	145.934	1.42103	0.184832	7.68821	1.49202e-14	8.98418e-14	PYROXD2	pyridine nucleotide-disulphide oxidoreductase domain 2 [Source:HGNC Symbol;Acc:HGNC:23517]
ENSG00000119986	3233.08	-1.09006	0.0550194	-19.8122	2.33522e-87	1.01117e-85	AVPI1	arginine vasopressin induced 1 [Source:HGNC Symbol;Acc:HGNC:30898]
ENSG00000120075	139.976	-1.3681	0.210061	-6.51284	7.37416e-11	3.62816e-10	HOXB5	homeobox B5 [Source:HGNC Symbol;Acc:HGNC:5116]
ENSG00000120162	466.272	1.59144	0.109517	14.5315	7.65712e-48	1.48298e-46	MOB3B	MOB kinase activator 3B [Source:HGNC Symbol;Acc:HGNC:23825]
ENSG00000120211	10.7867	1.96507	0.754233	2.60539	0.00917705	0.020948	INSL4	insulin like 4 [Source:HGNC Symbol;Acc:HGNC:6087]
ENSG00000120322	6.31668	4.33592	1.26435	3.42936	0.000605009	0.00165947	PCDHB8	protocadherin beta 8 [Source:HGNC Symbol;Acc:HGNC:8693]
ENSG00000120333	391.194	1.2498	0.117108	10.6722	1.37332e-26	1.39968e-25	MRPS14	mitochondrial ribosomal protein S14 [Source:HGNC Symbol;Acc:HGNC:14049]
ENSG00000120437	1322.61	1.35983	0.0682984	19.9101	3.32372e-88	1.451e-86	ACAT2	acetyl-CoA acetyltransferase 2 [Source:HGNC Symbol;Acc:HGNC:94]
ENSG00000120509	725.5	1.13697	0.0896654	12.6801	7.61972e-37	1.09166e-35	PDZD11	PDZ domain containing 11 [Source:HGNC Symbol;Acc:HGNC:28034]
ENSG00000120658	101.19	1.05077	0.225634	4.65696	3.20912e-06	1.11711e-05	ENOX1	ecto-NOX disulfide-thiol exchanger 1 [Source:HGNC Symbol;Acc:HGNC:25474]
ENSG00000120699	1423.71	-1.23663	0.0738104	-16.7542	5.2786e-63	1.47386e-61	EXOSC8	exosome component 8 [Source:HGNC Symbol;Acc:HGNC:17035]
ENSG00000120738	513.295	1.66182	0.108274	15.3482	3.6391e-53	8.05061e-52	EGR1	early growth response 1 [Source:HGNC Symbol;Acc:HGNC:3238]
ENSG00000120756	460.646	1.02483	0.110065	9.31113	1.2648e-20	1.01565e-19	PLS1	plastin 1 [Source:HGNC Symbol;Acc:HGNC:9090]
ENSG00000120820	84.4185	1.02514	0.232306	4.41289	1.02e-05	3.38896e-05	GLT8D2	glycosyltransferase 8 domain containing 2 [Source:HGNC Symbol;Acc:HGNC:24890]
ENSG00000120833	247.515	-2.79178	0.164926	-16.9274	2.82448e-64	8.0986e-63	SOCS2	suppressor of cytokine signaling 2 [Source:HGNC Symbol;Acc:HGNC:19382]
ENSG00000120875	4576.29	-2.24315	0.05005	-44.8182	0	0	DUSP4	dual specificity phosphatase 4 [Source:HGNC Symbol;Acc:HGNC:3070]
ENSG00000120885	2643.33	3.44618	0.0678635	50.7811	0	0	CLU	clusterin [Source:HGNC Symbol;Acc:HGNC:2095]
ENSG00000120889	4051.54	-1.23498	0.0524486	-23.5465	1.3626e-122	9.12853e-121	TNFRSF10B	TNF receptor superfamily member 10b [Source:HGNC Symbol;Acc:HGNC:11905]
ENSG00000120915	108.481	2.87956	0.236468	12.1773	4.10418e-34	5.37402e-33	EPHX2	epoxide hydrolase 2 [Source:HGNC Symbol;Acc:HGNC:3402]
ENSG00000121060	5394.89	-1.16826	0.0509807	-22.9157	3.24289e-116	2.026e-114	TRIM25	tripartite motif containing 25 [Source:HGNC Symbol;Acc:HGNC:12932]
ENSG00000121064	232.345	1.53185	0.14912	10.2727	9.3595e-25	8.89798e-24	SCPEP1	serine carboxypeptidase 1 [Source:HGNC Symbol;Acc:HGNC:29507]
ENSG00000121210	184.038	1.09121	0.17047	6.40119	1.54175e-10	7.42773e-10	TMEM131L	transmembrane 131 like [Source:HGNC Symbol;Acc:HGNC:29146]
ENSG00000121236	20.2087	3.64954	0.625272	5.83673	5.32365e-09	2.30894e-08	TRIM6	tripartite motif containing 6 [Source:HGNC Symbol;Acc:HGNC:16277]
ENSG00000121350	497.504	-1.51917	0.131254	-11.5743	5.56506e-31	6.58656e-30	PYROXD1	pyridine nucleotide-disulphide oxidoreductase domain 1 [Source:HGNC Symbol;Acc:HGNC:26162]
ENSG00000121691	1201.65	1.93332	0.0746049	25.9141	4.61388e-148	4.18272e-146	CAT	catalase [Source:HGNC Symbol;Acc:HGNC:1516]
ENSG00000121716	52.6183	-1.83932	0.313563	-5.86585	4.4684e-09	1.94792e-08	PILRB	paired immunoglobin-like type 2 receptor beta [Source:HGNC Symbol;Acc:HGNC:18297]
ENSG00000121769	700.984	2.7687	0.0981798	28.2003	5.80019e-175	7.44381e-173	FABP3	fatty acid binding protein 3 [Source:HGNC Symbol;Acc:HGNC:3557]
ENSG00000122035	32.6435	2.33887	0.411847	5.67899	1.35495e-08	5.70134e-08	RASL11A	RAS like family 11 member A [Source:HGNC Symbol;Acc:HGNC:23802]
ENSG00000122386	295.09	-1.09497	0.135246	-8.09619	5.67056e-16	3.69799e-15	ZNF205	zinc finger protein 205 [Source:HGNC Symbol;Acc:HGNC:12996]
ENSG00000122435	463.661	-1.3091	0.111796	-11.7098	1.13577e-31	1.38107e-30	TRMT13	tRNA methyltransferase 13 homolog [Source:HGNC Symbol;Acc:HGNC:25502]
ENSG00000122477	16.8992	-1.60488	0.564496	-2.84303	0.00446869	0.0108011	LRRC39	leucine rich repeat containing 39 [Source:HGNC Symbol;Acc:HGNC:28228]
ENSG00000122482	1659.3	-1.09645	0.0889038	-12.333	6.01515e-35	8.07478e-34	ZNF644	zinc finger protein 644 [Source:HGNC Symbol;Acc:HGNC:29222]
ENSG00000122591	57.8659	1.20564	0.30131	4.00134	6.29848e-05	0.00019357	FAM126A	family with sequence similarity 126 member A [Source:HGNC Symbol;Acc:HGNC:24587]
ENSG00000122694	5.0925	2.60431	1.106	2.35471	0.0185371	0.0397459	GLIPR2	GLI pathogenesis related 2 [Source:HGNC Symbol;Acc:HGNC:18007]
ENSG00000122707	40.8615	2.47194	0.373206	6.62353	3.50725e-11	1.76139e-10	RECK	reversion inducing cysteine rich protein with kazal motifs [Source:HGNC Symbol;Acc:HGNC:11345]
ENSG00000122729	1698.01	1.03827	0.0602954	17.2198	1.8879e-66	5.60945e-65	ACO1	aconitase 1 [Source:HGNC Symbol;Acc:HGNC:117]
ENSG00000122786	3325.41	1.44698	0.0652471	22.1769	5.73903e-109	3.30444e-107	CALD1	caldesmon 1 [Source:HGNC Symbol;Acc:HGNC:1441]
ENSG00000122861	474.995	-2.02746	0.117473	-17.2589	9.58458e-67	2.86381e-65	PLAU	plasminogen activator, urokinase [Source:HGNC Symbol;Acc:HGNC:9052]
ENSG00000122862	2254.57	1.16898	0.056011	20.8705	9.93634e-97	4.9691e-95	SRGN	serglycin [Source:HGNC Symbol;Acc:HGNC:9361]
ENSG00000122952	3999.95	1.44812	0.0467396	30.9827	9.20894e-211	1.58216e-208	ZWINT	ZW10 interacting kinetochore protein [Source:HGNC Symbol;Acc:HGNC:13195]
ENSG00000122966	656.203	1.09732	0.0954881	11.4917	1.45254e-30	1.69469e-29	CIT	citron rho-interacting serine/threonine kinase [Source:HGNC Symbol;Acc:HGNC:1985]
ENSG00000122971	363.375	1.322	0.116133	11.3836	5.04959e-30	5.77437e-29	ACADS	acyl-CoA dehydrogenase short chain [Source:HGNC Symbol;Acc:HGNC:90]
ENSG00000123080	1758.85	1.51843	0.0653634	23.2305	2.23884e-119	1.44973e-117	CDKN2C	cyclin dependent kinase inhibitor 2C [Source:HGNC Symbol;Acc:HGNC:1789]
ENSG00000123106	582.557	-1.33582	0.128795	-10.3717	3.33451e-25	3.2349e-24	CCDC91	coiled-coil domain containing 91 [Source:HGNC Symbol;Acc:HGNC:24855]
ENSG00000123179	496.875	1.38807	0.112669	12.3199	7.08129e-35	9.45237e-34	EBPL	EBP like [Source:HGNC Symbol;Acc:HGNC:18061]
ENSG00000123191	69.2899	1.46826	0.263797	5.56585	2.60874e-08	1.07457e-07	ATP7B	ATPase copper transporting beta [Source:HGNC Symbol;Acc:HGNC:870]
ENSG00000123353	182.544	1.23673	0.173793	7.11612	1.11004e-12	6.073e-12	ORMDL2	ORMDL sphingolipid biosynthesis regulator 2 [Source:HGNC Symbol;Acc:HGNC:16037]
ENSG00000123384	2085.97	1.91224	0.0737041	25.9449	2.07827e-148	1.90024e-146	LRP1	LDL receptor related protein 1 [Source:HGNC Symbol;Acc:HGNC:6692]
ENSG00000123388	1362.7	-1.36136	0.07838	-17.3688	1.42252e-67	4.32316e-66	HOXC11	homeobox C11 [Source:HGNC Symbol;Acc:HGNC:5123]
ENSG00000123405	5.68945	5.08956	1.41424	3.59878	0.000319711	0.000906337	NFE2	nuclear factor, erythroid 2 [Source:HGNC Symbol;Acc:HGNC:7780]
ENSG00000123838	219.095	2.5739	0.162781	15.812	2.57189e-56	6.15635e-55	C4BPA	complement component 4 binding protein alpha [Source:HGNC Symbol;Acc:HGNC:1325]
ENSG00000123870	120.145	-1.15797	0.212995	-5.43661	5.43051e-08	2.18327e-07	ZNF137P	zinc finger protein 137, pseudogene [Source:HGNC Symbol;Acc:HGNC:12921]
ENSG00000123977	20.013	-1.96386	0.503525	-3.90022	9.61044e-05	0.00028955	DAW1	dynein assembly factor with WD repeats 1 [Source:HGNC Symbol;Acc:HGNC:26383]
ENSG00000124097	10.9049	1.60829	0.648838	2.47872	0.0131854	0.0291513	HMGB1P1	high mobility group box 1 pseudogene 1 [Source:HGNC Symbol;Acc:HGNC:4993]
ENSG00000124098	535.39	1.98277	0.102595	19.3262	3.23447e-83	1.29769e-81	FAM210B	family with sequence similarity 210 member B [Source:HGNC Symbol;Acc:HGNC:16102]
ENSG00000124102	298.061	3.67031	0.16326	22.4814	6.30558e-112	3.79475e-110	PI3	peptidase inhibitor 3 [Source:HGNC Symbol;Acc:HGNC:8947]
ENSG00000124107	3140.69	2.06697	0.0519344	39.7997	0	0	SLPI	secretory leukocyte peptidase inhibitor [Source:HGNC Symbol;Acc:HGNC:11092]
ENSG00000124116	11.9998	2.96803	0.735026	4.03799	5.3912e-05	0.000166745	WFDC3	WAP four-disulfide core domain 3 [Source:HGNC Symbol;Acc:HGNC:15957]
ENSG00000124222	2497.75	-1.36887	0.0547884	-24.9847	8.95561e-138	7.17257e-136	STX16	syntaxin 16 [Source:HGNC Symbol;Acc:HGNC:11431]
ENSG00000124225	1825.15	-1.11159	0.063323	-17.5543	5.51374e-69	1.71481e-67	PMEPA1	prostate transmembrane protein, androgen induced 1 [Source:HGNC Symbol;Acc:HGNC:14107]
ENSG00000124249	620.406	2.45717	0.102074	24.0724	4.86386e-128	3.48888e-126	KCNK15	potassium two pore domain channel subfamily K member 15 [Source:HGNC Symbol;Acc:HGNC:13814]
ENSG00000124253	3.95038	2.88087	1.24301	2.31766	0.0204679	0.0435395	PCK1	phosphoenolpyruvate carboxykinase 1 [Source:HGNC Symbol;Acc:HGNC:8724]
ENSG00000124313	387.539	1.59935	0.122047	13.1043	3.10974e-39	4.74569e-38	IQSEC2	IQ motif and Sec7 domain 2 [Source:HGNC Symbol;Acc:HGNC:29059]
ENSG00000124374	7.27857	3.49573	0.996459	3.50816	0.000451223	0.00125687	PAIP2B	poly(A) binding protein interacting protein 2B [Source:HGNC Symbol;Acc:HGNC:29200]
ENSG00000124406	45.3519	2.37434	0.344904	6.88407	5.81671e-12	3.04105e-11	ATP8A1	ATPase phospholipid transporting 8A1 [Source:HGNC Symbol;Acc:HGNC:13531]
ENSG00000124429	88.8519	2.62667	0.27705	9.48086	2.52205e-21	2.07611e-20	POF1B	POF1B, actin binding protein [Source:HGNC Symbol;Acc:HGNC:13711]
ENSG00000124602	17.5797	-1.69254	0.52826	-3.204	0.00135535	0.00355551	UNC5CL	unc-5 family C-terminal like [Source:HGNC Symbol;Acc:HGNC:21203]
ENSG00000124614	24.5341	-1.12857	0.458176	-2.46317	0.0137713	0.030302	RPS10	ribosomal protein S10 [Source:HGNC Symbol;Acc:HGNC:10383]
ENSG00000124713	35.4353	-1.2929	0.364252	-3.54947	0.000386013	0.00108391	GNMT	glycine N-methyltransferase [Source:HGNC Symbol;Acc:HGNC:4415]
ENSG00000124762	2895.01	-1.14772	0.0621842	-18.4568	4.59794e-76	1.67444e-74	CDKN1A	cyclin dependent kinase inhibitor 1A [Source:HGNC Symbol;Acc:HGNC:1784]
ENSG00000124788	88.1876	-1.63892	0.241817	-6.77752	1.22259e-11	6.2822e-11	ATXN1	ataxin 1 [Source:HGNC Symbol;Acc:HGNC:10548]
ENSG00000124813	26.8778	-1.04673	0.425379	-2.46069	0.013867	0.0305031	RUNX2	runt related transcription factor 2 [Source:HGNC Symbol;Acc:HGNC:10472]
ENSG00000124839	4.71002	3.29062	1.19914	2.74416	0.00606657	0.0143284	RAB17	RAB17, member RAS oncogene family [Source:HGNC Symbol;Acc:HGNC:16523]
ENSG00000124882	2946.05	-1.53718	0.0555883	-27.653	2.56849e-168	2.9578e-166	EREG	epiregulin [Source:HGNC Symbol;Acc:HGNC:3443]
ENSG00000124942	41090.8	-1.29443	0.0503211	-25.7233	6.40967e-146	5.61941e-144	AHNAK	AHNAK nucleoprotein [Source:HGNC Symbol;Acc:HGNC:347]
ENSG00000125089	1175.14	-1.07834	0.0770694	-13.9918	1.74817e-44	3.08048e-43	SH3TC1	SH3 domain and tetratricopeptide repeats 1 [Source:HGNC Symbol;Acc:HGNC:26009]
ENSG00000125246	65.4171	1.36487	0.264068	5.16862	2.35827e-07	9.015e-07	CLYBL	citrate lyase beta like [Source:HGNC Symbol;Acc:HGNC:18355]
ENSG00000125247	441.092	1.45207	0.106469	13.6384	2.36767e-42	3.93762e-41	TMTC4	transmembrane and tetratricopeptide repeat containing 4 [Source:HGNC Symbol;Acc:HGNC:25904]
ENSG00000125266	138.067	-2.79828	0.227105	-12.3215	6.9366e-35	9.26504e-34	EFNB2	ephrin B2 [Source:HGNC Symbol;Acc:HGNC:3227]
ENSG00000125356	1125.95	1.67009	0.078776	21.2005	9.45641e-100	4.87795e-98	NDUFA1	NADH:ubiquinone oxidoreductase subunit A1 [Source:HGNC Symbol;Acc:HGNC:7683]
ENSG00000125434	145.441	1.49471	0.185907	8.04009	8.97718e-16	5.79897e-15	SLC25A35	solute carrier family 25 member 35 [Source:HGNC Symbol;Acc:HGNC:31921]
ENSG00000125503	1000.58	-1.29314	0.0771144	-16.7691	4.10844e-63	1.15015e-61	PPP1R12C	protein phosphatase 1 regulatory subunit 12C [Source:HGNC Symbol;Acc:HGNC:14947]
ENSG00000125510	19.5319	1.35466	0.472351	2.86792	0.00413184	0.0100531	OPRL1	opioid related nociceptin receptor 1 [Source:HGNC Symbol;Acc:HGNC:8155]
ENSG00000125534	4434.27	1.90058	0.0469431	40.4869	0	0	PPDPF	pancreatic progenitor cell differentiation and proliferation factor [Source:HGNC Symbol;Acc:HGNC:16142]
ENSG00000125538	61.4412	2.06367	0.2864	7.20553	5.78185e-13	3.20272e-12	IL1B	interleukin 1 beta [Source:HGNC Symbol;Acc:HGNC:5992]
ENSG00000125637	384.684	1.17925	0.114592	10.2908	7.74918e-25	7.39313e-24	PSD4	pleckstrin and Sec7 domain containing 4 [Source:HGNC Symbol;Acc:HGNC:19096]
ENSG00000125648	1240.18	2.26475	0.0783642	28.9004	1.18159e-183	1.65609e-181	SLC25A23	solute carrier family 25 member 23 [Source:HGNC Symbol;Acc:HGNC:19375]
ENSG00000125652	373.45	2.01714	0.118236	17.0604	2.9255e-65	8.53766e-64	ALKBH7	alkB homolog 7 [Source:HGNC Symbol;Acc:HGNC:21306]
ENSG00000125657	316.382	1.5225	0.1315	11.578	5.32697e-31	6.30827e-30	TNFSF9	TNF superfamily member 9 [Source:HGNC Symbol;Acc:HGNC:11939]
ENSG00000125726	58.9309	2.39605	0.299822	7.9916	1.33203e-15	8.54748e-15	CD70	CD70 molecule [Source:HGNC Symbol;Acc:HGNC:11937]
ENSG00000125730	8017.25	1.90197	0.0510548	37.2535	9.31686e-304	3.30811e-301	C3	complement C3 [Source:HGNC Symbol;Acc:HGNC:1318]
ENSG00000125740	173.35	-2.3276	0.185301	-12.5612	3.45207e-36	4.83517e-35	FOSB	FosB proto-oncogene, AP-1 transcription factor subunit [Source:HGNC Symbol;Acc:HGNC:3797]
ENSG00000125772	253.615	-1.05021	0.135809	-7.733	1.05041e-14	6.3864e-14	GPCPD1	glycerophosphocholine phosphodiesterase 1 [Source:HGNC Symbol;Acc:HGNC:26957]
ENSG00000125780	2.23709	4.74404	1.7347	2.73478	0.00624212	0.0147086	TGM3	transglutaminase 3 [Source:HGNC Symbol;Acc:HGNC:11779]
ENSG00000125826	6397.45	-2.12752	0.0532833	-39.9284	0	0	RBCK1	RANBP2-type and C3HC4-type zinc finger containing 1 [Source:HGNC Symbol;Acc:HGNC:15864]
ENSG00000125846	288.416	-1.05862	0.137984	-7.67204	1.69281e-14	1.01473e-13	ZNF133	zinc finger protein 133 [Source:HGNC Symbol;Acc:HGNC:12917]
ENSG00000125848	164.855	1.61553	0.183321	8.81256	1.22321e-18	9.03579e-18	FLRT3	fibronectin leucine rich transmembrane protein 3 [Source:HGNC Symbol;Acc:HGNC:3762]
ENSG00000125966	219.621	3.45472	0.192284	17.9667	3.54975e-72	1.19093e-70	MMP24	matrix metallopeptidase 24 [Source:HGNC Symbol;Acc:HGNC:7172]
ENSG00000125977	8320.89	-1.42751	0.0585691	-24.373	3.30344e-131	2.46935e-129	EIF2S2	eukaryotic translation initiation factor 2 subunit beta [Source:HGNC Symbol;Acc:HGNC:3266]
ENSG00000125995	599.228	1.66859	0.104123	16.0251	8.53719e-58	2.11977e-56	ROMO1	reactive oxygen species modulator 1 [Source:HGNC Symbol;Acc:HGNC:16185]
ENSG00000126005	157.366	2.35898	0.194139	12.151	5.66623e-34	7.37857e-33	MMP24OS	MMP24 opposite strand [Source:HGNC Symbol;Acc:HGNC:44421]
ENSG00000126106	89.8514	1.63272	0.274085	5.95697	2.5695e-09	1.14019e-08	TMEM53	transmembrane protein 53 [Source:HGNC Symbol;Acc:HGNC:26186]
ENSG00000126215	350.631	-1.0685	0.121256	-8.81197	1.22968e-18	9.0773e-18	XRCC3	X-ray repair cross complementing 3 [Source:HGNC Symbol;Acc:HGNC:12830]
ENSG00000126217	44.8515	1.05973	0.317769	3.33491	0.000853278	0.00229552	MCF2L	MCF.2 cell line derived transforming sequence like [Source:HGNC Symbol;Acc:HGNC:14576]
ENSG00000126231	10.3487	-2.0976	0.783485	-2.67727	0.00742239	0.0172627	PROZ	protein Z, vitamin K dependent plasma glycoprotein [Source:HGNC Symbol;Acc:HGNC:9460]
ENSG00000126247	3608.2	1.15205	0.0496989	23.1806	7.14405e-119	4.61202e-117	CAPNS1	calpain small subunit 1 [Source:HGNC Symbol;Acc:HGNC:1481]
ENSG00000126267	1418.93	1.56594	0.06579	23.8021	3.17569e-125	2.20374e-123	COX6B1	cytochrome c oxidase subunit 6B1 [Source:HGNC Symbol;Acc:HGNC:2280]
ENSG00000126351	1056.18	1.46618	0.0755235	19.4135	5.93224e-84	2.41645e-82	THRA	thyroid hormone receptor alpha [Source:HGNC Symbol;Acc:HGNC:11796]
ENSG00000126368	412.603	-2.25263	0.123909	-18.1797	7.47071e-74	2.59212e-72	NR1D1	nuclear receptor subfamily 1 group D member 1 [Source:HGNC Symbol;Acc:HGNC:7962]
ENSG00000126458	606.243	1.28422	0.0969315	13.2487	4.58966e-40	7.1423e-39	RRAS	RAS related [Source:HGNC Symbol;Acc:HGNC:10447]
ENSG00000126500	18.441	-6.53322	1.2486	-5.23246	1.67273e-07	6.47806e-07	FLRT1	fibronectin leucine rich transmembrane protein 1 [Source:HGNC Symbol;Acc:HGNC:3760]
ENSG00000126522	209.076	1.36525	0.155216	8.79585	1.4197e-18	1.04511e-17	ASL	argininosuccinate lyase [Source:HGNC Symbol;Acc:HGNC:746]
ENSG00000126562	22.3761	-1.49748	0.462922	-3.23485	0.00121707	0.00321294	WNK4	WNK lysine deficient protein kinase 4 [Source:HGNC Symbol;Acc:HGNC:14544]
ENSG00000126709	485.762	3.56342	0.129095	27.6031	1.02044e-167	1.15024e-165	IFI6	interferon alpha inducible protein 6 [Source:HGNC Symbol;Acc:HGNC:4054]
ENSG00000126787	908.225	1.28111	0.109609	11.6879	1.46941e-31	1.78372e-30	DLGAP5	DLG associated protein 5 [Source:HGNC Symbol;Acc:HGNC:16864]
ENSG00000126803	118.135	3.49423	0.255158	13.6944	1.09729e-42	1.85236e-41	HSPA2	heat shock protein family A (Hsp70) member 2 [Source:HGNC Symbol;Acc:HGNC:5235]
ENSG00000126838	43.0646	4.24253	0.490578	8.64803	5.2397e-18	3.75215e-17	PZP	PZP, alpha-2-macroglobulin like [Source:HGNC Symbol;Acc:HGNC:9750]
ENSG00000126878	389.534	1.33651	0.11811	11.3158	1.09596e-29	1.2426e-28	AIF1L	allograft inflammatory factor 1 like [Source:HGNC Symbol;Acc:HGNC:28904]
ENSG00000127084	21.3587	3.49433	0.586778	5.95511	2.59905e-09	1.15258e-08	FGD3	FYVE, RhoGEF and PH domain containing 3 [Source:HGNC Symbol;Acc:HGNC:16027]
ENSG00000127129	59.3134	2.24869	0.304162	7.39308	1.43471e-13	8.20977e-13	EDN2	endothelin 2 [Source:HGNC Symbol;Acc:HGNC:3177]
ENSG00000127184	2607.49	1.06335	0.0595525	17.8557	2.61196e-71	8.574e-70	COX7C	cytochrome c oxidase subunit 7C [Source:HGNC Symbol;Acc:HGNC:2292]
ENSG00000127324	41.2383	3.84633	0.448813	8.57	1.03487e-17	7.32456e-17	TSPAN8	tetraspanin 8 [Source:HGNC Symbol;Acc:HGNC:11855]
ENSG00000127325	7.62161	2.32856	0.847491	2.74759	0.00600352	0.0141952	BEST3	bestrophin 3 [Source:HGNC Symbol;Acc:HGNC:17105]
ENSG00000127329	80.4633	1.68801	0.251973	6.69919	2.09579e-11	1.06484e-10	PTPRB	protein tyrosine phosphatase, receptor type B [Source:HGNC Symbol;Acc:HGNC:9665]
ENSG00000127415	307.869	-1.77474	0.132428	-13.4015	5.92759e-41	9.51631e-40	IDUA	iduronidase, alpha-L- [Source:HGNC Symbol;Acc:HGNC:5391]
ENSG00000127419	98.1299	1.03445	0.214221	4.82889	1.37295e-06	4.91752e-06	TMEM175	transmembrane protein 175 [Source:HGNC Symbol;Acc:HGNC:28709]
ENSG00000127445	841.941	1.06229	0.0815805	13.0214	9.24923e-39	1.38765e-37	PIN1	peptidylprolyl cis/trans isomerase, NIMA-interacting 1 [Source:HGNC Symbol;Acc:HGNC:8988]
ENSG00000127588	14.4726	-2.44819	0.656379	-3.72984	0.000191601	0.000559161	GNG13	G protein subunit gamma 13 [Source:HGNC Symbol;Acc:HGNC:14131]
ENSG00000127589	393.124	1.06312	0.118968	8.93617	4.02882e-19	3.0447e-18	TUBBP1	tubulin beta pseudogene 1 [Source:HGNC Symbol;Acc:HGNC:12414]
ENSG00000127666	1202.8	-1.11862	0.0717137	-15.5984	7.46752e-55	1.7236e-53	TICAM1	toll like receptor adaptor molecule 1 [Source:HGNC Symbol;Acc:HGNC:18348]
ENSG00000127884	2349.76	1.26963	0.0566353	22.4176	2.64937e-111	1.56784e-109	ECHS1	enoyl-CoA hydratase, short chain 1 [Source:HGNC Symbol;Acc:HGNC:3151]
ENSG00000127914	496.575	-1.04079	0.315871	-3.29498	0.000984288	0.00262938	AKAP9	A-kinase anchoring protein 9 [Source:HGNC Symbol;Acc:HGNC:379]
ENSG00000127954	540.4	2.72843	0.109986	24.8071	7.5133e-136	5.88468e-134	STEAP4	STEAP4 metalloreductase [Source:HGNC Symbol;Acc:HGNC:21923]
ENSG00000128039	368.472	1.67246	0.123652	13.5255	1.10525e-41	1.81125e-40	SRD5A3	steroid 5 alpha-reductase 3 [Source:HGNC Symbol;Acc:HGNC:25812]
ENSG00000128165	351.637	-2.94755	0.143547	-20.5337	1.07657e-93	5.04074e-92	ADM2	adrenomedullin 2 [Source:HGNC Symbol;Acc:HGNC:28898]
ENSG00000128191	1379.74	-1.44566	0.0804641	-17.9665	3.56361e-72	1.1937e-70	DGCR8	DGCR8, microprocessor complex subunit [Source:HGNC Symbol;Acc:HGNC:2847]
ENSG00000128228	471.748	1.37134	0.103683	13.2263	6.18469e-40	9.6104e-39	SDF2L1	stromal cell derived factor 2 like 1 [Source:HGNC Symbol;Acc:HGNC:10676]
ENSG00000128242	93.7691	4.92028	0.384433	12.7988	1.66476e-37	2.42088e-36	GAL3ST1	galactose-3-O-sulfotransferase 1 [Source:HGNC Symbol;Acc:HGNC:24240]
ENSG00000128266	40.4141	1.61261	0.343882	4.68942	2.73984e-06	9.5892e-06	GNAZ	G protein subunit alpha z [Source:HGNC Symbol;Acc:HGNC:4395]
ENSG00000128272	10893.4	-1.3519	0.0486359	-27.7962	4.81726e-170	5.7015e-168	ATF4	activating transcription factor 4 [Source:HGNC Symbol;Acc:HGNC:786]
ENSG00000128283	3068.99	-1.12932	0.0568128	-19.8779	6.32254e-88	2.75451e-86	CDC42EP1	CDC42 effector protein 1 [Source:HGNC Symbol;Acc:HGNC:17014]
ENSG00000128335	481.609	1.34598	0.10483	12.8396	9.84394e-38	1.44233e-36	APOL2	apolipoprotein L2 [Source:HGNC Symbol;Acc:HGNC:619]
ENSG00000128342	1044.36	-2.29518	0.0882641	-26.0036	4.5101e-149	4.17753e-147	LIF	LIF, interleukin 6 family cytokine [Source:HGNC Symbol;Acc:HGNC:6596]
ENSG00000128346	34.1008	-1.72642	0.389185	-4.43599	9.16486e-06	3.0632e-05	C22orf23	chromosome 22 open reading frame 23 [Source:HGNC Symbol;Acc:HGNC:18589]
ENSG00000128408	199.77	1.17729	0.156931	7.50198	6.28627e-14	3.6661e-13	RIBC2	RIB43A domain with coiled-coils 2 [Source:HGNC Symbol;Acc:HGNC:13241]
ENSG00000128510	444.955	2.52533	0.119158	21.1931	1.10536e-99	5.66073e-98	CPA4	carboxypeptidase A4 [Source:HGNC Symbol;Acc:HGNC:15740]
ENSG00000128563	906.799	-1.0114	0.0836339	-12.0932	1.14683e-33	1.47805e-32	PRKRIP1	PRKR interacting protein 1 [Source:HGNC Symbol;Acc:HGNC:21894]
ENSG00000128564	32.2817	-2.06851	0.414862	-4.98602	6.16354e-07	2.27521e-06	VGF	VGF nerve growth factor inducible [Source:HGNC Symbol;Acc:HGNC:12684]
ENSG00000128590	826.176	-1.66894	0.0935928	-17.832	3.99024e-71	1.3038e-69	DNAJB9	DnaJ heat shock protein family (Hsp40) member B9 [Source:HGNC Symbol;Acc:HGNC:6968]
ENSG00000128609	1012.72	1.00174	0.0957837	10.4584	1.34095e-25	1.31346e-24	NDUFA5	NADH:ubiquinone oxidoreductase subunit A5 [Source:HGNC Symbol;Acc:HGNC:7688]
ENSG00000128692	784.555	-1.29708	0.0950139	-13.6514	1.97931e-42	3.30983e-41	EIF2S2P4	eukaryotic translation initiation factor 2 subunit 2 beta pseudogene 4 [Source:HGNC Symbol;Acc:HGNC:37626]
ENSG00000128699	883.443	-1.00611	0.0780606	-12.8889	5.20059e-38	7.66736e-37	ORMDL1	ORMDL sphingolipid biosynthesis regulator 1 [Source:HGNC Symbol;Acc:HGNC:16036]
ENSG00000128872	20.5208	-1.20732	0.472767	-2.55373	0.0106577	0.0240547	TMOD2	tropomodulin 2 [Source:HGNC Symbol;Acc:HGNC:11872]
ENSG00000128891	121.352	1.0209	0.202577	5.03955	4.66625e-07	1.73946e-06	CCDC32	coiled-coil domain containing 32 [Source:HGNC Symbol;Acc:HGNC:28295]
ENSG00000128917	26.5552	-1.58106	0.428265	-3.69177	0.000222698	0.000644264	DLL4	delta like canonical Notch ligand 4 [Source:HGNC Symbol;Acc:HGNC:2910]
ENSG00000128965	1832.41	-4.35224	0.0887009	-49.0665	0	0	CHAC1	ChaC glutathione specific gamma-glutamylcyclotransferase 1 [Source:HGNC Symbol;Acc:HGNC:28680]
ENSG00000129009	17.4986	-1.72245	0.537954	-3.20185	0.00136548	0.00358078	ISLR	immunoglobulin superfamily containing leucine rich repeat [Source:HGNC Symbol;Acc:HGNC:6133]
ENSG00000129028	48.7205	-1.11063	0.309033	-3.59387	0.000325799	0.000922737	THAP10	THAP domain containing 10 [Source:HGNC Symbol;Acc:HGNC:23193]
ENSG00000129038	146.666	1.22529	0.183825	6.66551	2.63757e-11	1.33248e-10	LOXL1	lysyl oxidase like 1 [Source:HGNC Symbol;Acc:HGNC:6665]
ENSG00000129158	94.2026	1.20198	0.229052	5.24762	1.54079e-07	5.98123e-07	SERGEF	secretion regulating guanine nucleotide exchange factor [Source:HGNC Symbol;Acc:HGNC:17499]
ENSG00000129194	41.1497	-1.72166	0.372903	-4.6169	3.8951e-06	1.35016e-05	SOX15	SRY-box 15 [Source:HGNC Symbol;Acc:HGNC:11196]
ENSG00000129195	310.779	1.85644	0.140771	13.1876	1.03372e-39	1.59813e-38	PIMREG	PICALM interacting mitotic regulator [Source:HGNC Symbol;Acc:HGNC:25483]
ENSG00000129353	851.511	2.22415	0.0890058	24.9888	8.08771e-138	6.50191e-136	SLC44A2	solute carrier family 44 member 2 [Source:HGNC Symbol;Acc:HGNC:17292]
ENSG00000129354	844.376	1.84714	0.0818149	22.577	7.2889e-113	4.42401e-111	AP1M2	adaptor related protein complex 1 subunit mu 2 [Source:HGNC Symbol;Acc:HGNC:558]
ENSG00000129474	5390.67	-1.11311	0.0460985	-24.1463	8.16244e-129	5.9349e-127	AJUBA	ajuba LIM protein [Source:HGNC Symbol;Acc:HGNC:20250]
ENSG00000129493	703.226	1.00709	0.0865636	11.6341	2.76354e-31	3.32436e-30	HEATR5A	HEAT repeat containing 5A [Source:HGNC Symbol;Acc:HGNC:20276]
ENSG00000129595	175.248	1.45209	0.167834	8.65198	5.06156e-18	3.62947e-17	EPB41L4A	erythrocyte membrane protein band 4.1 like 4A [Source:HGNC Symbol;Acc:HGNC:13278]
ENSG00000129646	302.444	-1.86931	0.135697	-13.7756	3.57578e-43	6.10894e-42	QRICH2	glutamine rich 2 [Source:HGNC Symbol;Acc:HGNC:25326]
ENSG00000129682	26.7134	1.2953	0.448263	2.88959	0.0038574	0.00942842	FGF13	fibroblast growth factor 13 [Source:HGNC Symbol;Acc:HGNC:3670]
ENSG00000130005	560.773	1.89953	0.0996657	19.059	5.535e-81	2.17962e-79	GAMT	guanidinoacetate N-methyltransferase [Source:HGNC Symbol;Acc:HGNC:4136]
ENSG00000130052	99.1077	2.88849	0.267752	10.7879	3.92613e-27	4.09009e-26	STARD8	StAR related lipid transfer domain containing 8 [Source:HGNC Symbol;Acc:HGNC:19161]
ENSG00000130066	1682.87	-1.09744	0.0648882	-16.9128	3.61837e-64	1.03332e-62	SAT1	spermidine/spermine N1-acetyltransferase 1 [Source:HGNC Symbol;Acc:HGNC:10540]
ENSG00000130203	17.6045	-2.89759	0.641951	-4.51373	6.36983e-06	2.15915e-05	APOE	apolipoprotein E [Source:HGNC Symbol;Acc:HGNC:613]
ENSG00000130270	276.439	1.16216	0.131844	8.81469	1.20019e-18	8.86882e-18	ATP8B3	ATPase phospholipid transporting 8B3 [Source:HGNC Symbol;Acc:HGNC:13535]
ENSG00000130303	3551.51	1.87417	0.056196	33.3507	7.12484e-244	1.668e-241	BST2	bone marrow stromal cell antigen 2 [Source:HGNC Symbol;Acc:HGNC:1119]
ENSG00000130475	389.164	1.10543	0.115841	9.54267	1.39198e-21	1.16021e-20	FCHO1	FCH domain only 1 [Source:HGNC Symbol;Acc:HGNC:29002]
ENSG00000130487	93.7027	-8.04844	1.04047	-7.73538	1.03092e-14	6.27148e-14	KLHDC7B	kelch domain containing 7B [Source:HGNC Symbol;Acc:HGNC:25145]
ENSG00000130513	2983.42	-2.35249	0.0657028	-35.805	9.22527e-281	2.80764e-278	GDF15	growth differentiation factor 15 [Source:HGNC Symbol;Acc:HGNC:30142]
ENSG00000130518	17.914	3.14819	0.611071	5.15192	2.57838e-07	9.82188e-07	IQCN	IQ motif containing N [Source:HGNC Symbol;Acc:HGNC:29350]
ENSG00000130529	154.366	1.80943	0.197236	9.17395	4.56017e-20	3.573e-19	TRPM4	transient receptor potential cation channel subfamily M member 4 [Source:HGNC Symbol;Acc:HGNC:17993]
ENSG00000130540	107.424	-1.80163	0.21918	-8.21985	2.03751e-16	1.35987e-15	SULT4A1	sulfotransferase family 4A member 1 [Source:HGNC Symbol;Acc:HGNC:14903]
ENSG00000130545	152.188	1.96484	0.181911	10.8011	3.40132e-27	3.55031e-26	CRB3	crumbs 3, cell polarity complex component [Source:HGNC Symbol;Acc:HGNC:20237]
ENSG00000130558	935.107	1.3875	0.0781556	17.753	1.63409e-70	5.22714e-69	OLFM1	olfactomedin 1 [Source:HGNC Symbol;Acc:HGNC:17187]
ENSG00000130600	34963.5	2.02569	0.037375	54.199	0	0	H19	H19, imprinted maternally expressed transcript [Source:HGNC Symbol;Acc:HGNC:4713]
ENSG00000130653	41.3346	-1.0077	0.347255	-2.90192	0.00370887	0.00909563	PNPLA7	patatin like phospholipase domain containing 7 [Source:HGNC Symbol;Acc:HGNC:24768]
ENSG00000130684	41.4712	-1.09691	0.331134	-3.31257	0.000924431	0.00247662	ZNF337	zinc finger protein 337 [Source:HGNC Symbol;Acc:HGNC:15809]
ENSG00000130724	1298.61	1.01191	0.0710948	14.2332	5.7005e-46	1.03621e-44	CHMP2A	charged multivesicular body protein 2A [Source:HGNC Symbol;Acc:HGNC:30216]
ENSG00000130748	378.226	2.01347	0.125311	16.0678	4.28957e-58	1.07134e-56	TMEM160	transmembrane protein 160 [Source:HGNC Symbol;Acc:HGNC:26042]
ENSG00000130758	762.784	-1.54779	0.088075	-17.5735	3.92949e-69	1.22568e-67	MAP3K10	mitogen-activated protein kinase kinase kinase 10 [Source:HGNC Symbol;Acc:HGNC:6849]
ENSG00000130762	791.385	1.26327	0.0877848	14.3905	5.93275e-47	1.1195e-45	ARHGEF16	Rho guanine nucleotide exchange factor 16 [Source:HGNC Symbol;Acc:HGNC:15515]
ENSG00000130766	2867.13	-3.67825	0.0684217	-53.7585	0	0	SESN2	sestrin 2 [Source:HGNC Symbol;Acc:HGNC:20746]
ENSG00000130768	3.87085	3.57512	1.3877	2.57629	0.00998678	0.0226435	SMPDL3B	sphingomyelin phosphodiesterase acid like 3B [Source:HGNC Symbol;Acc:HGNC:21416]
ENSG00000130770	2635.6	1.34033	0.0684962	19.568	2.901e-85	1.2142e-83	ATP5IF1	ATP synthase inhibitory factor subunit 1 [Source:HGNC Symbol;Acc:HGNC:871]
ENSG00000130783	32.3753	-1.12047	0.390119	-2.87212	0.00407725	0.00993274	CCDC62	coiled-coil domain containing 62 [Source:HGNC Symbol;Acc:HGNC:30723]
ENSG00000130810	52.4743	-1.03075	0.308125	-3.34525	0.000822098	0.0022164	PPAN	peter pan homolog [Source:HGNC Symbol;Acc:HGNC:9227]
ENSG00000130829	1161.89	2.29315	0.0833892	27.4994	1.78649e-166	1.98226e-164	DUSP9	dual specificity phosphatase 9 [Source:HGNC Symbol;Acc:HGNC:3076]
ENSG00000131016	3024.94	-1.93609	0.0600639	-32.2339	5.91695e-228	1.1892e-225	AKAP12	A-kinase anchoring protein 12 [Source:HGNC Symbol;Acc:HGNC:370]
ENSG00000131018	1967.38	-1.6531	0.065324	-25.3062	2.73025e-141	2.24576e-139	SYNE1	spectrin repeat containing nuclear envelope protein 1 [Source:HGNC Symbol;Acc:HGNC:17089]
ENSG00000131051	11287.7	-1.33875	0.0447734	-29.9006	1.9307e-196	2.9591e-194	RBM39	RNA binding motif protein 39 [Source:HGNC Symbol;Acc:HGNC:15923]
ENSG00000131089	441.616	1.30599	0.108154	12.0752	1.42741e-33	1.8297e-32	ARHGEF9	Cdc42 guanine nucleotide exchange factor 9 [Source:HGNC Symbol;Acc:HGNC:14561]
ENSG00000131094	597.317	1.73383	0.101041	17.1597	5.31472e-66	1.56821e-64	C1QL1	complement C1q like 1 [Source:HGNC Symbol;Acc:HGNC:24182]
ENSG00000131171	1344.58	1.85482	0.0766437	24.2006	2.19291e-129	1.61096e-127	SH3BGRL	SH3 domain binding glutamate rich protein like [Source:HGNC Symbol;Acc:HGNC:10823]
ENSG00000131242	39.2574	3.02148	0.409837	7.37241	1.67573e-13	9.56585e-13	RAB11FIP4	RAB11 family interacting protein 4 [Source:HGNC Symbol;Acc:HGNC:30267]
ENSG00000131269	957.929	1.39282	0.0763835	18.2346	2.74308e-74	9.62744e-73	ABCB7	ATP binding cassette subfamily B member 7 [Source:HGNC Symbol;Acc:HGNC:48]
ENSG00000131370	346.831	1.47218	0.12217	12.0503	1.93218e-33	2.46486e-32	SH3BP5	SH3 domain binding protein 5 [Source:HGNC Symbol;Acc:HGNC:10827]
ENSG00000131378	415.887	1.4515	0.110602	13.1236	2.4114e-39	3.69585e-38	RFTN1	raftlin, lipid raft linker 1 [Source:HGNC Symbol;Acc:HGNC:30278]
ENSG00000131471	9.03042	-2.58806	0.81024	-3.19419	0.00140225	0.00367269	AOC3	amine oxidase, copper containing 3 [Source:HGNC Symbol;Acc:HGNC:550]
ENSG00000131480	34.3861	-2.26133	0.408884	-5.53049	3.19342e-08	1.30756e-07	AOC2	amine oxidase, copper containing 2 [Source:HGNC Symbol;Acc:HGNC:549]
ENSG00000131558	1940.16	1.07317	0.0662474	16.1994	5.08891e-59	1.29837e-57	EXOC4	exocyst complex component 4 [Source:HGNC Symbol;Acc:HGNC:30389]
ENSG00000131626	2419.62	-1.03255	0.0558804	-18.4779	3.10883e-76	1.13798e-74	PPFIA1	PTPRF interacting protein alpha 1 [Source:HGNC Symbol;Acc:HGNC:9245]
ENSG00000131650	130.741	1.82106	0.197828	9.20523	3.40927e-20	2.69403e-19	KREMEN2	kringle containing transmembrane protein 2 [Source:HGNC Symbol;Acc:HGNC:18797]
ENSG00000131725	1271.91	1.22457	0.0683729	17.9102	9.81742e-72	3.25273e-70	WDR44	WD repeat domain 44 [Source:HGNC Symbol;Acc:HGNC:30512]
ENSG00000131737	90.8563	-1.70549	0.246244	-6.92604	4.32791e-12	2.28222e-11	KRT34	keratin 34 [Source:HGNC Symbol;Acc:HGNC:6452]
ENSG00000131788	524.648	1.02287	0.0986451	10.3692	3.42269e-25	3.31743e-24	PIAS3	protein inhibitor of activated STAT 3 [Source:HGNC Symbol;Acc:HGNC:16861]
ENSG00000131844	2246.3	1.07623	0.0551798	19.504	1.01503e-84	4.19075e-83	MCCC2	methylcrotonoyl-CoA carboxylase 2 [Source:HGNC Symbol;Acc:HGNC:6937]
ENSG00000131849	32.8866	-1.72107	0.403657	-4.2637	2.01068e-05	6.48728e-05	ZNF132	zinc finger protein 132 [Source:HGNC Symbol;Acc:HGNC:12916]
ENSG00000131871	1817.14	-1.17762	0.063284	-18.6085	2.74067e-77	1.01898e-75	SELENOS	selenoprotein S [Source:HGNC Symbol;Acc:HGNC:30396]
ENSG00000131931	426.051	-1.08597	0.114609	-9.47538	2.658e-21	2.18464e-20	THAP1	THAP domain containing 1 [Source:HGNC Symbol;Acc:HGNC:20856]
ENSG00000132026	25.5818	2.53476	0.479453	5.28677	1.24494e-07	4.85933e-07	RTBDN	retbindin [Source:HGNC Symbol;Acc:HGNC:30310]
ENSG00000132109	276.405	1.10449	0.131104	8.42453	3.62203e-17	2.49721e-16	TRIM21	tripartite motif containing 21 [Source:HGNC Symbol;Acc:HGNC:11312]
ENSG00000132196	527.799	1.92514	0.102218	18.8337	3.99994e-79	1.53817e-77	HSD17B7	hydroxysteroid 17-beta dehydrogenase 7 [Source:HGNC Symbol;Acc:HGNC:5215]
ENSG00000132256	333.249	1.471	0.131192	11.2125	3.5386e-29	3.93252e-28	TRIM5	tripartite motif containing 5 [Source:HGNC Symbol;Acc:HGNC:16276]
ENSG00000132274	7.4973	2.56882	0.929487	2.7637	0.00571506	0.0135598	TRIM22	tripartite motif containing 22 [Source:HGNC Symbol;Acc:HGNC:16379]
ENSG00000132383	2721.85	1.01164	0.0583126	17.3486	2.02148e-67	6.11728e-66	RPA1	replication protein A1 [Source:HGNC Symbol;Acc:HGNC:10289]
ENSG00000132423	275.56	1.11211	0.135094	8.23212	1.83927e-16	1.22949e-15	COQ3	coenzyme Q3, methyltransferase [Source:HGNC Symbol;Acc:HGNC:18175]
ENSG00000132424	2177.23	-1.31276	0.0808585	-16.2353	2.83947e-59	7.26194e-58	PNISR	PNN interacting serine and arginine rich protein [Source:HGNC Symbol;Acc:HGNC:21222]
ENSG00000132510	1052.27	-1.20602	0.0774924	-15.5631	1.29683e-54	2.97713e-53	KDM6B	lysine demethylase 6B [Source:HGNC Symbol;Acc:HGNC:29012]
ENSG00000132541	183.191	1.0909	0.171898	6.34618	2.20734e-10	1.0539e-09	RIDA	reactive intermediate imine deaminase A homolog [Source:HGNC Symbol;Acc:HGNC:16897]
ENSG00000132561	168.372	2.50379	0.192682	12.9944	1.31594e-38	1.96047e-37	MATN2	matrilin 2 [Source:HGNC Symbol;Acc:HGNC:6908]
ENSG00000132563	10.8043	2.45144	0.711548	3.44522	0.000570601	0.00157137	REEP2	receptor accessory protein 2 [Source:HGNC Symbol;Acc:HGNC:17975]
ENSG00000132600	886.049	1.44548	0.0800614	18.0547	7.24841e-73	2.46284e-71	PRMT7	protein arginine methyltransferase 7 [Source:HGNC Symbol;Acc:HGNC:25557]
ENSG00000132680	2329.59	-1.19462	0.0571202	-20.9141	3.98369e-97	1.9969e-95	KHDC4	KH domain containing 4, pre-mRNA splicing factor [Source:HGNC Symbol;Acc:HGNC:29145]
ENSG00000132688	318.736	2.15408	0.129366	16.6511	2.97212e-62	8.07628e-61	NES	nestin [Source:HGNC Symbol;Acc:HGNC:7756]
ENSG00000132749	58.9052	1.55766	0.292955	5.31707	1.05449e-07	4.13566e-07	TESMIN	testis expressed metallothionein like protein [Source:HGNC Symbol;Acc:HGNC:7446]
ENSG00000132763	330.104	1.17951	0.118896	9.92046	3.39198e-23	3.02989e-22	MMACHC	metabolism of cobalamin associated C [Source:HGNC Symbol;Acc:HGNC:24525]
ENSG00000132781	385.287	-1.25549	0.123533	-10.1632	2.89434e-24	2.70088e-23	MUTYH	mutY DNA glycosylase [Source:HGNC Symbol;Acc:HGNC:7527]
ENSG00000132837	2.64149	-4.70017	1.65602	-2.83823	0.0045364	0.0109536	DMGDH	dimethylglycine dehydrogenase [Source:HGNC Symbol;Acc:HGNC:24475]
ENSG00000132950	306.17	-1.14094	0.137653	-8.28856	1.14629e-16	7.72313e-16	ZMYM5	zinc finger MYM-type containing 5 [Source:HGNC Symbol;Acc:HGNC:13029]
ENSG00000133067	64.6597	2.77175	0.32625	8.49577	1.96628e-17	1.37163e-16	LGR6	leucine rich repeat containing G protein-coupled receptor 6 [Source:HGNC Symbol;Acc:HGNC:19719]
ENSG00000133069	4.48405	3.80233	1.35887	2.79816	0.00513949	0.0123094	TMCC2	transmembrane and coiled-coil domain family 2 [Source:HGNC Symbol;Acc:HGNC:24239]
ENSG00000133111	246.041	-1.12721	0.139426	-8.08466	6.23393e-16	4.05643e-15	RFXAP	regulatory factor X associated protein [Source:HGNC Symbol;Acc:HGNC:9988]
ENSG00000133138	133.799	1.04353	0.200558	5.20312	1.95973e-07	7.54294e-07	TBC1D8B	TBC1 domain family member 8B [Source:HGNC Symbol;Acc:HGNC:24715]
ENSG00000133195	141.249	1.43726	0.18553	7.74676	9.42672e-15	5.756e-14	SLC39A11	solute carrier family 39 member 11 [Source:HGNC Symbol;Acc:HGNC:14463]
ENSG00000133302	1081.81	1.76024	0.0809688	21.7397	8.63746e-105	4.75484e-103	SLF1	SMC5-SMC6 complex localization factor 1 [Source:HGNC Symbol;Acc:HGNC:25408]
ENSG00000133316	619.613	-1.12892	0.107769	-10.4754	1.1209e-25	1.10401e-24	WDR74	WD repeat domain 74 [Source:HGNC Symbol;Acc:HGNC:25529]
ENSG00000133321	25.3822	4.80247	0.702617	6.83512	8.19355e-12	4.25123e-11	RARRES3	retinoic acid receptor responder 3 [Source:HGNC Symbol;Acc:HGNC:9869]
ENSG00000133328	29.7746	4.22386	0.576303	7.32924	2.3147e-13	1.30871e-12	HRASLS2	HRAS like suppressor 2 [Source:HGNC Symbol;Acc:HGNC:17824]
ENSG00000133398	2567.46	-1.31818	0.059128	-22.2936	4.2614e-110	2.48725e-108	MED10	mediator complex subunit 10 [Source:HGNC Symbol;Acc:HGNC:28760]
ENSG00000133466	619.191	2.66804	0.113299	23.5486	1.29823e-122	8.75236e-121	C1QTNF6	C1q and TNF related 6 [Source:HGNC Symbol;Acc:HGNC:14343]
ENSG00000133488	88.3107	1.6284	0.238152	6.83764	8.05067e-12	4.17811e-11	SEC14L4	SEC14 like lipid binding 4 [Source:HGNC Symbol;Acc:HGNC:20627]
ENSG00000133624	233.038	-1.23958	0.145662	-8.50995	1.74008e-17	1.21743e-16	ZNF767P	zinc finger family member 767, pseudogene [Source:HGNC Symbol;Acc:HGNC:21884]
ENSG00000133639	1463.49	-1.39917	0.0682899	-20.4886	2.71828e-93	1.26442e-91	BTG1	BTG anti-proliferation factor 1 [Source:HGNC Symbol;Acc:HGNC:1130]
ENSG00000133678	91.4032	1.00722	0.218379	4.61223	3.98378e-06	1.37933e-05	TMEM254	transmembrane protein 254 [Source:HGNC Symbol;Acc:HGNC:25804]
ENSG00000133710	495.486	4.94158	0.170796	28.9327	4.63375e-184	6.53758e-182	SPINK5	serine peptidase inhibitor, Kazal type 5 [Source:HGNC Symbol;Acc:HGNC:15464]
ENSG00000133773	1140.03	-1.49057	0.0844465	-17.6511	9.98189e-70	3.14112e-68	CCDC59	coiled-coil domain containing 59 [Source:HGNC Symbol;Acc:HGNC:25005]
ENSG00000133794	586.676	-1.05749	0.0925282	-11.4289	3.00046e-30	3.45898e-29	ARNTL	aryl hydrocarbon receptor nuclear translocator like [Source:HGNC Symbol;Acc:HGNC:701]
ENSG00000133935	663.568	1.67329	0.101872	16.4253	1.26e-60	3.30172e-59	ERG28	ergosterol biosynthesis 28 homolog [Source:HGNC Symbol;Acc:HGNC:1187]
ENSG00000133943	43.1088	1.33125	0.323936	4.10961	3.96328e-05	0.000124222	DGLUCY	D-glutamate cyclase [Source:HGNC Symbol;Acc:HGNC:20498]
ENSG00000133983	40.7547	1.26061	0.341477	3.69164	0.000222817	0.000644432	COX16	cytochrome c oxidase assembly factor COX16 [Source:HGNC Symbol;Acc:HGNC:20213]
ENSG00000134042	6.05632	3.60902	1.14223	3.15963	0.00157971	0.00410316	MRO	maestro [Source:HGNC Symbol;Acc:HGNC:24121]
ENSG00000134086	3151.45	-1.1306	0.0546095	-20.7033	3.23334e-95	1.57267e-93	VHL	von Hippel-Lindau tumor suppressor [Source:HGNC Symbol;Acc:HGNC:12687]
ENSG00000134184	914.87	1.15617	0.0829353	13.9406	3.59084e-44	6.29624e-43	GSTM1	glutathione S-transferase mu 1 [Source:HGNC Symbol;Acc:HGNC:4632]
ENSG00000134186	3328.26	-1.24617	0.0584512	-21.3198	7.4299e-101	3.92771e-99	PRPF38B	pre-mRNA processing factor 38B [Source:HGNC Symbol;Acc:HGNC:25512]
ENSG00000134198	16.0779	1.6182	0.533033	3.03583	0.00239872	0.00606483	TSPAN2	tetraspanin 2 [Source:HGNC Symbol;Acc:HGNC:20659]
ENSG00000134202	1106.92	1.60719	0.0758303	21.1946	1.07175e-99	5.5018e-98	GSTM3	glutathione S-transferase mu 3 [Source:HGNC Symbol;Acc:HGNC:4635]
ENSG00000134215	49.318	9.22146	1.20842	7.63104	2.32872e-14	1.38501e-13	VAV3	vav guanine nucleotide exchange factor 3 [Source:HGNC Symbol;Acc:HGNC:12659]
ENSG00000134247	2603.42	1.11595	0.0543163	20.5454	8.45622e-94	3.96809e-92	PTGFRN	prostaglandin F2 receptor inhibitor [Source:HGNC Symbol;Acc:HGNC:9601]
ENSG00000134262	297.177	1.18596	0.144321	8.21752	2.07761e-16	1.38534e-15	AP4B1	adaptor related protein complex 4 subunit beta 1 [Source:HGNC Symbol;Acc:HGNC:572]
ENSG00000134278	1110.48	-1.02221	0.0717977	-14.2374	5.3721e-46	9.79857e-45	SPIRE1	spire type actin nucleation factor 1 [Source:HGNC Symbol;Acc:HGNC:30622]
ENSG00000134294	29585.9	-1.46739	0.0513242	-28.5907	8.77246e-180	1.19037e-177	SLC38A2	solute carrier family 38 member 2 [Source:HGNC Symbol;Acc:HGNC:13448]
ENSG00000134323	6.74325	3.0067	0.953211	3.15429	0.00160891	0.00417239	MYCN	MYCN proto-oncogene, bHLH transcription factor [Source:HGNC Symbol;Acc:HGNC:7559]
ENSG00000134363	384.941	-3.28285	0.151563	-21.66	4.88849e-104	2.66354e-102	FST	follistatin [Source:HGNC Symbol;Acc:HGNC:3971]
ENSG00000134369	218.131	2.1251	0.162186	13.1028	3.17134e-39	4.83278e-38	NAV1	neuron navigator 1 [Source:HGNC Symbol;Acc:HGNC:15989]
ENSG00000134376	2.846	5.13022	1.64405	3.12048	0.00180554	0.00465005	CRB1	crumbs 1, cell polarity complex component [Source:HGNC Symbol;Acc:HGNC:2343]
ENSG00000134548	15.037	-1.49758	0.58376	-2.5654	0.0103057	0.0233144	SPX	spexin hormone [Source:HGNC Symbol;Acc:HGNC:28139]
ENSG00000134569	13.4074	2.29551	0.630227	3.64236	0.000270149	0.000772725	LRP4	LDL receptor related protein 4 [Source:HGNC Symbol;Acc:HGNC:6696]
ENSG00000134594	1.77045	-4.13441	1.82884	-2.26067	0.0237798	0.0499354	RAB33A	RAB33A, member RAS oncogene family [Source:HGNC Symbol;Acc:HGNC:9773]
ENSG00000134684	8277.61	-1.3902	0.0405104	-34.3171	4.36849e-258	1.14897e-255	YARS	tyrosyl-tRNA synthetase [Source:HGNC Symbol;Acc:HGNC:12840]
ENSG00000134698	638.452	-1.43957	0.0913641	-15.7564	6.21117e-56	1.47189e-54	AGO4	argonaute 4, RISC catalytic component [Source:HGNC Symbol;Acc:HGNC:18424]
ENSG00000134755	26.2604	1.45861	0.43908	3.32196	0.000893873	0.00239988	DSC2	desmocollin 2 [Source:HGNC Symbol;Acc:HGNC:3036]
ENSG00000134779	1984.72	1.19471	0.0577989	20.6701	6.43622e-95	3.0952e-93	TPGS2	tubulin polyglutamylase complex subunit 2 [Source:HGNC Symbol;Acc:HGNC:24561]
ENSG00000134864	7.31762	2.40925	0.884882	2.72268	0.00647545	0.0152182	GGACT	gamma-glutamylamine cyclotransferase [Source:HGNC Symbol;Acc:HGNC:25100]
ENSG00000134884	6003.23	-1.13916	0.0506867	-22.4745	7.37136e-112	4.42365e-110	ARGLU1	arginine and glutamate rich 1 [Source:HGNC Symbol;Acc:HGNC:25482]
ENSG00000134940	6.35126	-2.20232	0.948051	-2.323	0.020179	0.0430109	ACRV1	acrosomal vesicle protein 1 [Source:HGNC Symbol;Acc:HGNC:127]
ENSG00000134954	1397.89	-1.03519	0.0681039	-15.2001	3.53019e-52	7.62749e-51	ETS1	ETS proto-oncogene 1, transcription factor [Source:HGNC Symbol;Acc:HGNC:3488]
ENSG00000134986	84.9182	2.45382	0.270105	9.08469	1.03996e-19	8.03893e-19	NREP	neuronal regeneration related protein [Source:HGNC Symbol;Acc:HGNC:16834]
ENSG00000134996	460.218	1.56745	0.108195	14.4873	1.45823e-47	2.80633e-46	OSTF1	osteoclast stimulating factor 1 [Source:HGNC Symbol;Acc:HGNC:8510]
ENSG00000135069	11685.4	-2.10647	0.0383679	-54.9018	0	0	PSAT1	phosphoserine aminotransferase 1 [Source:HGNC Symbol;Acc:HGNC:19129]
ENSG00000135093	192.109	1.10854	0.156564	7.08046	1.4368e-12	7.79264e-12	USP30	ubiquitin specific peptidase 30 [Source:HGNC Symbol;Acc:HGNC:20065]
ENSG00000135114	209.628	2.26479	0.164013	13.8086	2.26293e-43	3.88472e-42	OASL	2'-5'-oligoadenylate synthetase like [Source:HGNC Symbol;Acc:HGNC:8090]
ENSG00000135164	1336.56	-1.21447	0.0746277	-16.2737	1.51624e-59	3.89651e-58	DMTF1	cyclin D binding myb like transcription factor 1 [Source:HGNC Symbol;Acc:HGNC:14603]
ENSG00000135218	4.6536	2.46495	1.06838	2.3072	0.0210438	0.0446486	CD36	CD36 molecule [Source:HGNC Symbol;Acc:HGNC:1663]
ENSG00000135315	70.1336	1.13424	0.280939	4.03731	5.4068e-05	0.000167179	CEP162	centrosomal protein 162 [Source:HGNC Symbol;Acc:HGNC:21107]
ENSG00000135318	464.2	-1.33424	0.113954	-11.7085	1.15256e-31	1.40069e-30	NT5E	5'-nucleotidase ecto [Source:HGNC Symbol;Acc:HGNC:8021]
ENSG00000135333	2.81813	4.03684	1.64203	2.45844	0.0139542	0.0306728	EPHA7	EPH receptor A7 [Source:HGNC Symbol;Acc:HGNC:3390]
ENSG00000135373	86.953	4.26787	0.335307	12.7283	4.11915e-37	5.94945e-36	EHF	ETS homologous factor [Source:HGNC Symbol;Acc:HGNC:3246]
ENSG00000135378	285.24	1.65078	0.132648	12.4448	1.49314e-35	2.04433e-34	PRRG4	proline rich and Gla domain 4 [Source:HGNC Symbol;Acc:HGNC:30799]
ENSG00000135390	3496.23	1.04771	0.0568967	18.4143	1.00964e-75	3.64565e-74	ATP5MC2	ATP synthase membrane subunit c locus 2 [Source:HGNC Symbol;Acc:HGNC:842]
ENSG00000135424	46.484	1.35239	0.31826	4.24934	2.14405e-05	6.89983e-05	ITGA7	integrin subunit alpha 7 [Source:HGNC Symbol;Acc:HGNC:6143]
ENSG00000135437	17.6561	-1.55184	0.589994	-2.63026	0.00853192	0.0196268	RDH5	retinol dehydrogenase 5 [Source:HGNC Symbol;Acc:HGNC:9940]
ENSG00000135454	2.81519	4.07596	1.65105	2.4687	0.0135603	0.0298903	B4GALNT1	beta-1,4-N-acetyl-galactosaminyltransferase 1 [Source:HGNC Symbol;Acc:HGNC:4117]
ENSG00000135477	128.164	-1.10261	0.201812	-5.46355	4.66705e-08	1.88666e-07	KRT87P	keratin 87 pseudogene [Source:HGNC Symbol;Acc:HGNC:30198]
ENSG00000135480	31506.7	-1.1201	0.0449004	-24.9464	2.335e-137	1.84925e-135	KRT7	keratin 7 [Source:HGNC Symbol;Acc:HGNC:6445]
ENSG00000135519	14.6793	2.70997	0.64079	4.2291	2.34624e-05	7.51755e-05	KCNH3	potassium voltage-gated channel subfamily H member 3 [Source:HGNC Symbol;Acc:HGNC:6252]
ENSG00000135617	280.067	1.98481	0.139716	14.206	8.40629e-46	1.52027e-44	PRADC1	protease associated domain containing 1 [Source:HGNC Symbol;Acc:HGNC:16047]
ENSG00000135622	209.349	1.13868	0.159852	7.12336	1.05328e-12	5.77433e-12	SEMA4F	ssemaphorin 4F [Source:HGNC Symbol;Acc:HGNC:10734]
ENSG00000135625	26.4381	-2.80165	0.500464	-5.5981	2.16711e-08	8.98563e-08	EGR4	early growth response 4 [Source:HGNC Symbol;Acc:HGNC:3241]
ENSG00000135636	306.057	1.99161	0.133358	14.9344	1.9694e-50	4.11335e-49	DYSF	dysferlin [Source:HGNC Symbol;Acc:HGNC:3097]
ENSG00000135637	629.627	-1.22731	0.0967984	-12.679	7.73044e-37	1.10604e-35	CCDC142	coiled-coil domain containing 142 [Source:HGNC Symbol;Acc:HGNC:25889]
ENSG00000135643	99.8514	1.83966	0.224518	8.19379	2.53128e-16	1.6789e-15	KCNMB4	potassium calcium-activated channel subfamily M regulatory beta subunit 4 [Source:HGNC Symbol;Acc:HGNC:6289]
ENSG00000135678	74.2232	1.91321	0.263428	7.26276	3.79257e-13	2.11843e-12	CPM	carboxypeptidase M [Source:HGNC Symbol;Acc:HGNC:2311]
ENSG00000135709	329.769	1.09114	0.129652	8.41594	3.8977e-17	2.68206e-16	KIAA0513	KIAA0513 [Source:HGNC Symbol;Acc:HGNC:29058]
ENSG00000135723	572.425	1.2088	0.10404	11.6186	3.3134e-31	3.97011e-30	FHOD1	formin homology 2 domain containing 1 [Source:HGNC Symbol;Acc:HGNC:17905]
ENSG00000135740	57.6312	-1.57237	0.291868	-5.38727	7.15341e-08	2.84693e-07	SLC9A5	solute carrier family 9 member A5 [Source:HGNC Symbol;Acc:HGNC:11078]
ENSG00000135749	349.171	-1.11106	0.120962	-9.1852	4.10762e-20	3.22672e-19	PCNX2	pecanex 2 [Source:HGNC Symbol;Acc:HGNC:8736]
ENSG00000135750	3616.69	-1.4159	0.0506276	-27.967	4.09816e-172	5.076e-170	KCNK1	potassium two pore domain channel subfamily K member 1 [Source:HGNC Symbol;Acc:HGNC:6272]
ENSG00000135828	133.813	2.47026	0.209649	11.7828	4.78495e-32	5.87204e-31	RNASEL	ribonuclease L [Source:HGNC Symbol;Acc:HGNC:10050]
ENSG00000135842	278.682	-3.67253	0.179264	-20.4866	2.83232e-93	1.31459e-91	FAM129A	family with sequence similarity 129 member A [Source:HGNC Symbol;Acc:HGNC:16784]
ENSG00000135899	104.913	1.28668	0.216824	5.93422	2.95254e-09	1.30473e-08	SP110	SP110 nuclear body protein [Source:HGNC Symbol;Acc:HGNC:5401]
ENSG00000135905	192.733	1.3743	0.155893	8.81568	1.1896e-18	8.79362e-18	DOCK10	dedicator of cytokinesis 10 [Source:HGNC Symbol;Acc:HGNC:23479]
ENSG00000135916	692.53	1.45133	0.0925154	15.6875	1.84269e-55	4.30446e-54	ITM2C	integral membrane protein 2C [Source:HGNC Symbol;Acc:HGNC:6175]
ENSG00000135919	1153.74	-1.99183	0.0918161	-21.6937	2.35235e-104	1.28829e-102	SERPINE2	serpin family E member 2 [Source:HGNC Symbol;Acc:HGNC:8951]
ENSG00000135924	1442.29	-1.67379	0.0676576	-24.7392	4.05659e-135	3.11991e-133	DNAJB2	DnaJ heat shock protein family (Hsp40) member B2 [Source:HGNC Symbol;Acc:HGNC:5228]
ENSG00000135960	114.464	1.00103	0.197349	5.07239	3.92852e-07	1.47373e-06	EDAR	ectodysplasin A receptor [Source:HGNC Symbol;Acc:HGNC:2895]
ENSG00000135976	170.24	-1.42655	0.200328	-7.12106	1.07098e-12	5.86985e-12	ANKRD36	ankyrin repeat domain 36 [Source:HGNC Symbol;Acc:HGNC:24079]
ENSG00000136002	2431.12	-1.80374	0.0627393	-28.7497	9.12474e-182	1.25415e-179	ARHGEF4	Rho guanine nucleotide exchange factor 4 [Source:HGNC Symbol;Acc:HGNC:684]
ENSG00000136010	2286.8	-1.72677	0.057353	-30.1078	3.82863e-199	5.99743e-197	ALDH1L2	aldehyde dehydrogenase 1 family member L2 [Source:HGNC Symbol;Acc:HGNC:26777]
ENSG00000136111	61.0171	2.33715	0.304505	7.67526	1.65087e-14	9.90151e-14	TBC1D4	TBC1 domain family member 4 [Source:HGNC Symbol;Acc:HGNC:19165]
ENSG00000136156	2576.56	1.11045	0.0518075	21.4341	6.42468e-102	3.43898e-100	ITM2B	integral membrane protein 2B [Source:HGNC Symbol;Acc:HGNC:6174]
ENSG00000136158	539.738	-1.34106	0.0994778	-13.481	2.02326e-41	3.29035e-40	SPRY2	sprouty RTK signaling antagonist 2 [Source:HGNC Symbol;Acc:HGNC:11270]
ENSG00000136235	79.9421	2.0214	0.251371	8.04151	8.87401e-16	5.73406e-15	GPNMB	glycoprotein nmb [Source:HGNC Symbol;Acc:HGNC:4462]
ENSG00000136244	63.4161	-1.4137	0.288102	-4.90693	9.25107e-07	3.36552e-06	IL6	interleukin 6 [Source:HGNC Symbol;Acc:HGNC:6018]
ENSG00000136261	2485.47	1.21898	0.0534141	22.8214	2.81462e-115	1.7431e-113	BZW2	basic leucine zipper and W2 domains 2 [Source:HGNC Symbol;Acc:HGNC:18808]
ENSG00000136274	9.12727	4.28166	1.0599	4.03967	5.35273e-05	0.000165628	NACAD	NAC alpha domain containing [Source:HGNC Symbol;Acc:HGNC:22196]
ENSG00000136279	1090.81	1.23689	0.0845018	14.6374	1.6204e-48	3.19934e-47	DBNL	drebrin like [Source:HGNC Symbol;Acc:HGNC:2696]
ENSG00000136295	2741.27	1.73215	0.0622596	27.8214	2.38738e-170	2.87348e-168	TTYH3	tweety family member 3 [Source:HGNC Symbol;Acc:HGNC:22222]
ENSG00000136319	177.244	1.56225	0.165221	9.45552	3.21426e-21	2.63372e-20	TTC5	tetratricopeptide repeat domain 5 [Source:HGNC Symbol;Acc:HGNC:19274]
ENSG00000136352	7.3281	3.10923	0.956616	3.25024	0.00115307	0.00305459	NKX2-1	NK2 homeobox 1 [Source:HGNC Symbol;Acc:HGNC:11825]
ENSG00000136378	297.331	1.41038	0.127608	11.0524	2.1339e-28	2.31706e-27	ADAMTS7	ADAM metallopeptidase with thrombospondin type 1 motif 7 [Source:HGNC Symbol;Acc:HGNC:223]
ENSG00000136379	1141.82	-1.14201	0.0763238	-14.9627	1.28729e-50	2.70191e-49	ABHD17C	abhydrolase domain containing 17C [Source:HGNC Symbol;Acc:HGNC:26925]
ENSG00000136425	53.5773	2.03404	0.34387	5.91516	3.31559e-09	1.45941e-08	CIB2	calcium and integrin binding family member 2 [Source:HGNC Symbol;Acc:HGNC:24579]
ENSG00000136521	1046.92	1.04711	0.0731583	14.313	1.81517e-46	3.36264e-45	NDUFB5	NADH:ubiquinone oxidoreductase subunit B5 [Source:HGNC Symbol;Acc:HGNC:7700]
ENSG00000136783	346.889	1.6625	0.13445	12.3652	4.0329e-35	5.44813e-34	NIPSNAP3A	nipsnap homolog 3A [Source:HGNC Symbol;Acc:HGNC:23619]
ENSG00000136826	1918.69	-1.68559	0.0611596	-27.5605	3.31483e-167	3.69734e-165	KLF4	Kruppel like factor 4 [Source:HGNC Symbol;Acc:HGNC:6348]
ENSG00000136842	37.7952	2.79334	0.396028	7.05339	1.74614e-12	9.41289e-12	TMOD1	tropomodulin 1 [Source:HGNC Symbol;Acc:HGNC:11871]
ENSG00000136859	7.98683	2.3521	0.807138	2.91413	0.00356687	0.00877668	ANGPTL2	angiopoietin like 2 [Source:HGNC Symbol;Acc:HGNC:490]
ENSG00000136869	53.8476	2.41097	0.332607	7.24869	4.20807e-13	2.34192e-12	TLR4	toll like receptor 4 [Source:HGNC Symbol;Acc:HGNC:11850]
ENSG00000136895	40.2589	1.17559	0.349148	3.36704	0.00075979	0.00205936	GARNL3	GTPase activating Rap/RanGAP domain like 3 [Source:HGNC Symbol;Acc:HGNC:25425]
ENSG00000136943	186.446	3.77778	0.211958	17.8233	4.66265e-71	1.51422e-69	CTSV	cathepsin V [Source:HGNC Symbol;Acc:HGNC:2538]
ENSG00000137038	546.553	1.54227	0.105288	14.6481	1.38499e-48	2.75756e-47	DMAC1	distal membrane arm assembly complex 1 [Source:HGNC Symbol;Acc:HGNC:30536]
ENSG00000137094	71.4334	1.29511	0.278498	4.65033	3.31407e-06	1.1527e-05	DNAJB5	DnaJ heat shock protein family (Hsp40) member B5 [Source:HGNC Symbol;Acc:HGNC:14887]
ENSG00000137100	462.975	1.29027	0.106079	12.1632	4.87841e-34	6.36823e-33	DCTN3	dynactin subunit 3 [Source:HGNC Symbol;Acc:HGNC:2713]
ENSG00000137103	83.5167	2.38852	0.258064	9.25553	2.13162e-20	1.69828e-19	TMEM8B	transmembrane protein 8B [Source:HGNC Symbol;Acc:HGNC:21427]
ENSG00000137106	1014.84	1.12857	0.0734609	15.3628	2.90563e-53	6.43466e-52	GRHPR	glyoxylate and hydroxypyruvate reductase [Source:HGNC Symbol;Acc:HGNC:4570]
ENSG00000137135	296.805	1.05052	0.141449	7.42682	1.11241e-13	6.40333e-13	ARHGEF39	Rho guanine nucleotide exchange factor 39 [Source:HGNC Symbol;Acc:HGNC:25909]
ENSG00000137193	3041.34	-1.04848	0.0582215	-18.0084	1.67408e-72	5.65208e-71	PIM1	Pim-1 proto-oncogene, serine/threonine kinase [Source:HGNC Symbol;Acc:HGNC:8986]
ENSG00000137266	52.6029	-1.0123	0.313216	-3.23195	0.00122949	0.00324411	SLC22A23	solute carrier family 22 member 23 [Source:HGNC Symbol;Acc:HGNC:21106]
ENSG00000137273	1191.84	-1.08483	0.0711257	-15.2523	1.58847e-52	3.45666e-51	FOXF2	forkhead box F2 [Source:HGNC Symbol;Acc:HGNC:3810]
ENSG00000137310	77.8722	1.15099	0.265317	4.3382	1.43658e-05	4.69831e-05	TCF19	transcription factor 19 [Source:HGNC Symbol;Acc:HGNC:11629]
ENSG00000137331	67.011	-1.83164	0.28525	-6.42117	1.35229e-10	6.55352e-10	IER3	immediate early response 3 [Source:HGNC Symbol;Acc:HGNC:5392]
ENSG00000137440	111.035	2.30413	0.219247	10.5093	7.82637e-26	7.75502e-25	FGFBP1	fibroblast growth factor binding protein 1 [Source:HGNC Symbol;Acc:HGNC:19695]
ENSG00000137486	489.981	2.01329	0.107098	18.7985	7.76669e-79	2.96526e-77	ARRB1	arrestin beta 1 [Source:HGNC Symbol;Acc:HGNC:711]
ENSG00000137496	172.304	-1.75438	0.177418	-9.88837	4.67595e-23	4.15069e-22	IL18BP	interleukin 18 binding protein [Source:HGNC Symbol;Acc:HGNC:5987]
ENSG00000137501	29.3085	1.36636	0.386701	3.53338	0.000410282	0.00114872	SYTL2	synaptotagmin like 2 [Source:HGNC Symbol;Acc:HGNC:15585]
ENSG00000137509	937.224	1.11789	0.0752176	14.862	5.81249e-50	1.20106e-48	PRCP	prolylcarboxypeptidase [Source:HGNC Symbol;Acc:HGNC:9344]
ENSG00000137561	33.7261	1.07567	0.36501	2.94696	0.00320914	0.00795063	TTPA	alpha tocopherol transfer protein [Source:HGNC Symbol;Acc:HGNC:12404]
ENSG00000137563	956.324	1.00887	0.0898373	11.23	2.90544e-29	3.24071e-28	GGH	gamma-glutamyl hydrolase [Source:HGNC Symbol;Acc:HGNC:4248]
ENSG00000137628	205.738	1.49056	0.16428	9.07328	1.15483e-19	8.91395e-19	DDX60	DExD/H-box helicase 60 [Source:HGNC Symbol;Acc:HGNC:25942]
ENSG00000137642	59.255	2.54613	0.312456	8.14876	3.67673e-16	2.42055e-15	SORL1	sortilin related receptor 1 [Source:HGNC Symbol;Acc:HGNC:11185]
ENSG00000137673	142.746	6.42759	0.464069	13.8505	1.26293e-43	2.18566e-42	MMP7	matrix metallopeptidase 7 [Source:HGNC Symbol;Acc:HGNC:7174]
ENSG00000137700	276.501	1.27837	0.133961	9.54289	1.38902e-21	1.15819e-20	SLC37A4	solute carrier family 37 member 4 [Source:HGNC Symbol;Acc:HGNC:4061]
ENSG00000137720	159.954	1.19301	0.170172	7.0106	2.37301e-12	1.26767e-11	C11orf1	chromosome 11 open reading frame 1 [Source:HGNC Symbol;Acc:HGNC:1163]
ENSG00000137776	4045.24	-1.15774	0.0760994	-15.2136	2.87393e-52	6.22217e-51	SLTM	SAFB like transcription modulator [Source:HGNC Symbol;Acc:HGNC:20709]
ENSG00000137809	7.60795	-3.06325	1.0177	-3.00997	0.00261278	0.00656709	ITGA11	integrin subunit alpha 11 [Source:HGNC Symbol;Acc:HGNC:6136]
ENSG00000137817	821.775	-1.68118	0.0856112	-19.6374	7.41264e-86	3.14579e-84	PARP6	poly(ADP-ribose) polymerase family member 6 [Source:HGNC Symbol;Acc:HGNC:26921]
ENSG00000137819	944.032	-1.41108	0.080676	-17.4907	1.68659e-68	5.20742e-67	PAQR5	progestin and adipoQ receptor family member 5 [Source:HGNC Symbol;Acc:HGNC:29645]
ENSG00000137843	25.2647	1.12565	0.443703	2.53693	0.0111828	0.0251094	PAK6	p21 (RAC1) activated kinase 6 [Source:HGNC Symbol;Acc:HGNC:16061]
ENSG00000137875	3.96625	-5.28313	1.53802	-3.43502	0.000592514	0.00162855	BCL2L10	BCL2 like 10 [Source:HGNC Symbol;Acc:HGNC:993]
ENSG00000137880	22.3493	1.17326	0.460843	2.54591	0.0108994	0.0245325	GCHFR	GTP cyclohydrolase I feedback regulator [Source:HGNC Symbol;Acc:HGNC:4194]
ENSG00000137936	6114.58	-1.37555	0.0463153	-29.6996	7.76309e-194	1.16468e-191	BCAR3	BCAR3, NSP family adaptor protein [Source:HGNC Symbol;Acc:HGNC:973]
ENSG00000137941	12.1192	2.80202	0.761446	3.67987	0.000233352	0.000672893	TTLL7	tubulin tyrosine ligase like 7 [Source:HGNC Symbol;Acc:HGNC:26242]
ENSG00000137965	31.9621	2.26414	0.406523	5.56951	2.55454e-08	1.05346e-07	IFI44	interferon induced protein 44 [Source:HGNC Symbol;Acc:HGNC:16938]
ENSG00000138030	98.7796	1.44356	0.223992	6.44473	1.15809e-10	5.62903e-10	KHK	ketohexokinase [Source:HGNC Symbol;Acc:HGNC:6315]
ENSG00000138061	753.789	-1.38205	0.0991259	-13.9424	3.5005e-44	6.14288e-43	CYP1B1	cytochrome P450 family 1 subfamily B member 1 [Source:HGNC Symbol;Acc:HGNC:2597]
ENSG00000138111	198.61	1.19382	0.164136	7.27338	3.506e-13	1.96248e-12	MFSD13A	major facilitator superfamily domain containing 13A [Source:HGNC Symbol;Acc:HGNC:26196]
ENSG00000138166	1771.29	-1.83722	0.0652746	-28.1461	2.67432e-174	3.4116e-172	DUSP5	dual specificity phosphatase 5 [Source:HGNC Symbol;Acc:HGNC:3071]
ENSG00000138175	500.453	1.56424	0.101314	15.4396	8.86938e-54	1.99108e-52	ARL3	ADP ribosylation factor like GTPase 3 [Source:HGNC Symbol;Acc:HGNC:694]
ENSG00000138193	280.86	1.14326	0.133781	8.54574	1.27715e-17	8.99153e-17	PLCE1	phospholipase C epsilon 1 [Source:HGNC Symbol;Acc:HGNC:17175]
ENSG00000138207	1225.44	1.38686	0.0747984	18.5412	9.59742e-77	3.54356e-75	RBP4	retinol binding protein 4 [Source:HGNC Symbol;Acc:HGNC:9922]
ENSG00000138378	11.9961	2.4259	0.70783	3.42723	0.000609775	0.00167233	STAT4	signal transducer and activator of transcription 4 [Source:HGNC Symbol;Acc:HGNC:11365]
ENSG00000138400	2.08271	4.65686	1.76057	2.64509	0.00816699	0.0188852	MDH1B	malate dehydrogenase 1B [Source:HGNC Symbol;Acc:HGNC:17836]
ENSG00000138496	500.463	1.20666	0.0990215	12.1859	3.69613e-34	4.8427e-33	PARP9	poly(ADP-ribose) polymerase family member 9 [Source:HGNC Symbol;Acc:HGNC:24118]
ENSG00000138639	25.18	1.47606	0.4631	3.18734	0.00143589	0.00375617	ARHGAP24	Rho GTPase activating protein 24 [Source:HGNC Symbol;Acc:HGNC:25361]
ENSG00000138642	172.4	2.03151	0.177356	11.4544	2.23416e-30	2.591e-29	HERC6	HECT and RLD domain containing E3 ubiquitin protein ligase family member 6 [Source:HGNC Symbol;Acc:HGNC:26072]
ENSG00000138660	1062.61	-1.13617	0.0844978	-13.4461	3.24441e-41	5.26019e-40	AP1AR	adaptor related protein complex 1 associated regulatory protein [Source:HGNC Symbol;Acc:HGNC:28808]
ENSG00000138670	2.99857	4.16809	1.58942	2.6224	0.00873119	0.0200398	RASGEF1B	RasGEF domain family member 1B [Source:HGNC Symbol;Acc:HGNC:24881]
ENSG00000138685	2408.15	-1.0902	0.0547488	-19.9127	3.15714e-88	1.3811e-86	FGF2	fibroblast growth factor 2 [Source:HGNC Symbol;Acc:HGNC:3676]
ENSG00000138744	348.065	1.09883	0.116157	9.45991	3.08223e-21	2.5265e-20	NAAA	N-acylethanolamine acid amidase [Source:HGNC Symbol;Acc:HGNC:736]
ENSG00000138756	273.186	-1.05833	0.141202	-7.49517	6.62142e-14	3.85523e-13	BMP2K	BMP2 inducible kinase [Source:HGNC Symbol;Acc:HGNC:18041]
ENSG00000138772	3303.12	-1.14635	0.0587202	-19.5222	7.11474e-85	2.95463e-83	ANXA3	annexin A3 [Source:HGNC Symbol;Acc:HGNC:541]
ENSG00000138777	875.277	1.50572	0.0826983	18.2074	4.50903e-74	1.57476e-72	PPA2	pyrophosphatase (inorganic) 2 [Source:HGNC Symbol;Acc:HGNC:28883]
ENSG00000138796	1716.14	1.12908	0.0615715	18.3377	4.13917e-75	1.47213e-73	HADH	hydroxyacyl-CoA dehydrogenase [Source:HGNC Symbol;Acc:HGNC:4799]
ENSG00000138801	924.151	1.25833	0.0817995	15.3831	2.12471e-53	4.72987e-52	PAPSS1	3'-phosphoadenosine 5'-phosphosulfate synthase 1 [Source:HGNC Symbol;Acc:HGNC:8603]
ENSG00000138835	214.143	1.2991	0.150632	8.62434	6.44634e-18	4.6023e-17	RGS3	regulator of G protein signaling 3 [Source:HGNC Symbol;Acc:HGNC:9999]
ENSG00000138944	427.116	-1.98867	0.12975	-15.327	5.04671e-53	1.11299e-51	SHISAL1	shisa like 1 [Source:HGNC Symbol;Acc:HGNC:29335]
ENSG00000139187	17.1931	3.09868	0.654252	4.73621	2.17749e-06	7.67652e-06	KLRG1	killer cell lectin like receptor G1 [Source:HGNC Symbol;Acc:HGNC:6380]
ENSG00000139192	25.2089	2.23284	0.5092	4.38499	1.15991e-05	3.83468e-05	TAPBPL	TAP binding protein like [Source:HGNC Symbol;Acc:HGNC:30683]
ENSG00000139211	1066.85	-2.27856	0.0822252	-27.7112	5.12104e-169	5.92928e-167	AMIGO2	adhesion molecule with Ig like domain 2 [Source:HGNC Symbol;Acc:HGNC:24073]
ENSG00000139269	48.5343	-2.18015	0.337579	-6.45817	1.05973e-10	5.16271e-10	INHBE	inhibin subunit beta E [Source:HGNC Symbol;Acc:HGNC:24029]
ENSG00000139289	2648.89	-2.55508	0.0575751	-44.3782	0	0	PHLDA1	pleckstrin homology like domain family A member 1 [Source:HGNC Symbol;Acc:HGNC:8933]
ENSG00000139329	376.266	5.31567	0.209352	25.391	3.16823e-142	2.6469e-140	LUM	lumican [Source:HGNC Symbol;Acc:HGNC:6724]
ENSG00000139410	62.0153	1.70247	0.273301	6.22927	4.68619e-10	2.18027e-09	SDSL	serine dehydratase like [Source:HGNC Symbol;Acc:HGNC:30404]
ENSG00000139428	744.865	1.1454	0.0835418	13.7105	8.78844e-43	1.48831e-41	MMAB	metabolism of cobalamin associated B [Source:HGNC Symbol;Acc:HGNC:19331]
ENSG00000139438	61.1412	1.82611	0.285932	6.38653	1.69693e-10	8.14955e-10	FAM222A	family with sequence similarity 222 member A [Source:HGNC Symbol;Acc:HGNC:25915]
ENSG00000139445	11.3333	2.66418	0.774047	3.44189	0.000577669	0.00159001	FOXN4	forkhead box N4 [Source:HGNC Symbol;Acc:HGNC:21399]
ENSG00000139508	102.194	1.38713	0.213626	6.4933	8.3979e-11	4.11758e-10	SLC46A3	solute carrier family 46 member 3 [Source:HGNC Symbol;Acc:HGNC:27501]
ENSG00000139531	337.514	1.3684	0.120847	11.3234	1.0048e-29	1.14045e-28	SUOX	sulfite oxidase [Source:HGNC Symbol;Acc:HGNC:11460]
ENSG00000139567	2.81115	5.10356	1.67612	3.04486	0.00232792	0.00590054	ACVRL1	activin A receptor like type 1 [Source:HGNC Symbol;Acc:HGNC:175]
ENSG00000139626	5.72606	-2.73599	1.03967	-2.6316	0.00849847	0.0195583	ITGB7	integrin subunit beta 7 [Source:HGNC Symbol;Acc:HGNC:6162]
ENSG00000139714	7.56301	2.56191	0.88801	2.885	0.00391415	0.00955615	MORN3	MORN repeat containing 3 [Source:HGNC Symbol;Acc:HGNC:29807]
ENSG00000139800	364.058	-1.36274	0.123665	-11.0196	3.07423e-28	3.31948e-27	ZIC5	Zic family member 5 [Source:HGNC Symbol;Acc:HGNC:20322]
ENSG00000139874	3037.02	1.2804	0.0529008	24.2039	2.02511e-129	1.49283e-127	SSTR1	somatostatin receptor 1 [Source:HGNC Symbol;Acc:HGNC:11330]
ENSG00000139880	255.839	1.14022	0.143661	7.93686	2.07364e-15	1.31675e-14	CDH24	cadherin 24 [Source:HGNC Symbol;Acc:HGNC:14265]
ENSG00000140015	127.351	2.20505	0.205556	10.7272	7.58385e-27	7.80137e-26	KCNH5	potassium voltage-gated channel subfamily H member 5 [Source:HGNC Symbol;Acc:HGNC:6254]
ENSG00000140057	24.3055	2.43185	0.487421	4.98923	6.06194e-07	2.23897e-06	AK7	adenylate kinase 7 [Source:HGNC Symbol;Acc:HGNC:20091]
ENSG00000140092	186.936	2.09408	0.176572	11.8596	1.91813e-32	2.39249e-31	FBLN5	fibulin 5 [Source:HGNC Symbol;Acc:HGNC:3602]
ENSG00000140105	6133.21	-2.36648	0.0496179	-47.6941	0	0	WARS	tryptophanyl-tRNA synthetase [Source:HGNC Symbol;Acc:HGNC:12729]
ENSG00000140263	830.836	1.38045	0.082532	16.7262	8.44545e-63	2.34885e-61	SORD	sorbitol dehydrogenase [Source:HGNC Symbol;Acc:HGNC:11184]
ENSG00000140264	856.522	1.175	0.0894276	13.1391	1.96466e-39	3.02203e-38	SERF2	small EDRK-rich factor 2 [Source:HGNC Symbol;Acc:HGNC:10757]
ENSG00000140265	1566.81	-1.19709	0.0664252	-18.0216	1.31897e-72	4.46021e-71	ZSCAN29	zinc finger and SCAN domain containing 29 [Source:HGNC Symbol;Acc:HGNC:26673]
ENSG00000140284	1421.01	1.57349	0.0671779	23.4227	2.50762e-121	1.66425e-119	SLC27A2	solute carrier family 27 member 2 [Source:HGNC Symbol;Acc:HGNC:10996]
ENSG00000140297	95.908	3.73075	0.297649	12.5341	4.85937e-36	6.75303e-35	GCNT3	glucosaminyl (N-acetyl) transferase 3, mucin type [Source:HGNC Symbol;Acc:HGNC:4205]
ENSG00000140398	93.0111	-2.68953	0.26786	-10.0408	1.00853e-23	9.18976e-23	NEIL1	nei like DNA glycosylase 1 [Source:HGNC Symbol;Acc:HGNC:18448]
ENSG00000140400	529.126	-1.25729	0.10506	-11.9674	5.26626e-33	6.6386e-32	MAN2C1	mannosidase alpha class 2C member 1 [Source:HGNC Symbol;Acc:HGNC:6827]
ENSG00000140450	441.195	-1.85319	0.11628	-15.9373	3.48857e-57	8.52299e-56	ARRDC4	arrestin domain containing 4 [Source:HGNC Symbol;Acc:HGNC:28087]
ENSG00000140470	2.409	-4.5872	1.69973	-2.69879	0.00695931	0.0162692	ADAMTS17	ADAM metallopeptidase with thrombospondin type 1 motif 17 [Source:HGNC Symbol;Acc:HGNC:17109]
ENSG00000140545	68.4105	2.66226	0.301197	8.83893	9.66369e-19	7.17335e-18	MFGE8	milk fat globule-EGF factor 8 protein [Source:HGNC Symbol;Acc:HGNC:7036]
ENSG00000140675	7.77112	-3.80598	1.07178	-3.55109	0.00038364	0.00107781	SLC5A2	solute carrier family 5 member 2 [Source:HGNC Symbol;Acc:HGNC:11037]
ENSG00000140740	3250.99	1.00903	0.0533162	18.9253	7.05949e-80	2.73944e-78	UQCRC2	ubiquinol-cytochrome c reductase core protein 2 [Source:HGNC Symbol;Acc:HGNC:12586]
ENSG00000140795	309.789	3.22123	0.155627	20.6984	3.58173e-95	1.73027e-93	MYLK3	myosin light chain kinase 3 [Source:HGNC Symbol;Acc:HGNC:29826]
ENSG00000140859	6356.54	-1.55671	0.0496265	-31.3685	5.43796e-216	9.65418e-214	KIFC3	kinesin family member C3 [Source:HGNC Symbol;Acc:HGNC:6326]
ENSG00000140876	9.15193	2.36674	0.783455	3.02089	0.00252029	0.00635185	NUDT7	nudix hydrolase 7 [Source:HGNC Symbol;Acc:HGNC:8054]
ENSG00000140941	2781.39	-1.08385	0.0519766	-20.8527	1.44126e-96	7.17398e-95	MAP1LC3B	microtubule associated protein 1 light chain 3 beta [Source:HGNC Symbol;Acc:HGNC:13352]
ENSG00000140986	6.63596	2.87688	0.993238	2.89646	0.00377394	0.00924138	RPL3L	ribosomal protein L3 like [Source:HGNC Symbol;Acc:HGNC:10351]
ENSG00000141295	396.772	1.37169	0.111212	12.334	5.94015e-35	7.98417e-34	SCRN2	secernin 2 [Source:HGNC Symbol;Acc:HGNC:30381]
ENSG00000141314	5.48619	3.11232	1.11098	2.80142	0.0050878	0.0121938	RHBDL3	rhomboid like 3 [Source:HGNC Symbol;Acc:HGNC:16502]
ENSG00000141349	889.676	1.0553	0.0784038	13.4598	2.69777e-41	4.38393e-40	G6PC3	glucose-6-phosphatase catalytic subunit 3 [Source:HGNC Symbol;Acc:HGNC:24861]
ENSG00000141391	116.62	-1.37932	0.201211	-6.85513	7.12491e-12	3.70941e-11	PRELID3A	PRELI domain containing 3A [Source:HGNC Symbol;Acc:HGNC:24639]
ENSG00000141497	11.0737	1.93878	0.695093	2.78924	0.00528326	0.0126126	ZMYND15	zinc finger MYND-type containing 15 [Source:HGNC Symbol;Acc:HGNC:20997]
ENSG00000141510	879.295	1.24483	0.0885702	14.0548	7.20213e-45	1.27437e-43	TP53	tumor protein p53 [Source:HGNC Symbol;Acc:HGNC:11998]
ENSG00000141556	1171.28	1.79767	0.0745376	24.1176	1.63461e-128	1.18448e-126	TBCD	tubulin folding cofactor D [Source:HGNC Symbol;Acc:HGNC:11581]
ENSG00000141576	55.9091	1.09769	0.294282	3.73006	0.000191433	0.000558824	RNF157	ring finger protein 157 [Source:HGNC Symbol;Acc:HGNC:29402]
ENSG00000141582	5346.27	-1.56773	0.0479566	-32.6907	2.11986e-234	4.75384e-232	CBX4	chromobox 4 [Source:HGNC Symbol;Acc:HGNC:1554]
ENSG00000141622	501.287	-1.23028	0.109078	-11.2789	1.66793e-29	1.88208e-28	RNF165	ring finger protein 165 [Source:HGNC Symbol;Acc:HGNC:31696]
ENSG00000141639	640.973	2.79429	0.112401	24.86	2.01804e-136	1.58643e-134	MAPK4	mitogen-activated protein kinase 4 [Source:HGNC Symbol;Acc:HGNC:6878]
ENSG00000141655	17.2096	2.07856	0.532954	3.90008	9.6159e-05	0.000289673	TNFRSF11A	TNF receptor superfamily member 11a [Source:HGNC Symbol;Acc:HGNC:11908]
ENSG00000141682	1192.34	-1.70741	0.0738102	-23.1324	2.18762e-118	1.39955e-116	PMAIP1	phorbol-12-myristate-13-acetate-induced protein 1 [Source:HGNC Symbol;Acc:HGNC:9108]
ENSG00000141738	184.746	1.04815	0.161404	6.49397	8.36045e-11	4.10111e-10	GRB7	growth factor receptor bound protein 7 [Source:HGNC Symbol;Acc:HGNC:4567]
ENSG00000141741	142.298	1.87648	0.188631	9.9479	2.57555e-23	2.3103e-22	MIEN1	migration and invasion enhancer 1 [Source:HGNC Symbol;Acc:HGNC:28230]
ENSG00000141867	5127.2	-1.1124	0.0464707	-23.9377	1.24004e-126	8.71878e-125	BRD4	bromodomain containing 4 [Source:HGNC Symbol;Acc:HGNC:13575]
ENSG00000141959	2305.43	1.03634	0.0563207	18.4008	1.2954e-75	4.66957e-74	PFKL	phosphofructokinase, liver type [Source:HGNC Symbol;Acc:HGNC:8876]
ENSG00000141965	103.746	-1.79354	0.225077	-7.96853	1.60576e-15	1.02668e-14	FEM1A	fem-1 homolog A [Source:HGNC Symbol;Acc:HGNC:16934]
ENSG00000142089	2126.59	2.11485	0.059607	35.4799	1.00337e-275	2.88863e-273	IFITM3	interferon induced transmembrane protein 3 [Source:HGNC Symbol;Acc:HGNC:5414]
ENSG00000142102	204.632	-1.38196	0.158197	-8.73567	2.42222e-18	1.763e-17	PGGHG	protein-glucosylgalactosylhydroxylysine glucosidase [Source:HGNC Symbol;Acc:HGNC:26210]
ENSG00000142173	27.3916	-1.90834	0.580451	-3.28769	0.00101013	0.00269401	COL6A2	collagen type VI alpha 2 chain [Source:HGNC Symbol;Acc:HGNC:2212]
ENSG00000142197	314.227	-1.01777	0.129613	-7.85235	4.08314e-15	2.55319e-14	DOP1B	DOP1 leucine zipper like protein B [Source:HGNC Symbol;Acc:HGNC:1291]
ENSG00000142347	8.35511	3.65659	0.971712	3.76304	0.00016786	0.000492846	MYO1F	myosin IF [Source:HGNC Symbol;Acc:HGNC:7600]
ENSG00000142408	15.5133	-2.37408	0.646774	-3.67065	0.000241932	0.000695843	CACNG8	calcium voltage-gated channel auxiliary subunit gamma 8 [Source:HGNC Symbol;Acc:HGNC:13628]
ENSG00000142449	13.6092	-1.9841	0.619333	-3.20361	0.00135717	0.00355985	FBN3	fibrillin 3 [Source:HGNC Symbol;Acc:HGNC:18794]
ENSG00000142494	238.204	1.47776	0.157279	9.39582	5.67752e-21	4.61656e-20	SLC47A1	solute carrier family 47 member 1 [Source:HGNC Symbol;Acc:HGNC:25588]
ENSG00000142552	2023.53	1.39296	0.0616143	22.6077	3.64365e-113	2.22419e-111	RCN3	reticulocalbin 3 [Source:HGNC Symbol;Acc:HGNC:21145]
ENSG00000142583	88.0248	4.23504	0.339634	12.4694	1.09624e-35	1.50771e-34	SLC2A5	solute carrier family 2 member 5 [Source:HGNC Symbol;Acc:HGNC:11010]
ENSG00000142619	7.89776	2.7902	0.865808	3.22266	0.00127008	0.003345	PADI3	peptidyl arginine deiminase 3 [Source:HGNC Symbol;Acc:HGNC:18337]
ENSG00000142621	24.8956	1.05728	0.418564	2.52597	0.0115378	0.0258222	FHAD1	forkhead associated phosphopeptide binding domain 1 [Source:HGNC Symbol;Acc:HGNC:29408]
ENSG00000142627	9603.72	-1.44539	0.0450272	-32.1004	4.34783e-226	8.27019e-224	EPHA2	EPH receptor A2 [Source:HGNC Symbol;Acc:HGNC:3386]
ENSG00000142677	30.2289	3.50984	0.499063	7.03286	2.02336e-12	1.08579e-11	IL22RA1	interleukin 22 receptor subunit alpha 1 [Source:HGNC Symbol;Acc:HGNC:13700]
ENSG00000142794	184.731	1.37109	0.171818	7.97992	1.46424e-15	9.37887e-15	NBPF3	NBPF member 3 [Source:HGNC Symbol;Acc:HGNC:25076]
ENSG00000143013	1838.51	-2.34178	0.0673289	-34.7812	4.67361e-265	1.26034e-262	LMO4	LIM domain only 4 [Source:HGNC Symbol;Acc:HGNC:6644]
ENSG00000143028	33.7289	1.53939	0.364927	4.21834	2.46105e-05	7.87123e-05	SYPL2	synaptophysin like 2 [Source:HGNC Symbol;Acc:HGNC:27638]
ENSG00000143036	13.9857	4.54458	0.896776	5.06769	4.02664e-07	1.50948e-06	SLC44A3	solute carrier family 44 member 3 [Source:HGNC Symbol;Acc:HGNC:28689]
ENSG00000143153	4843.94	1.28962	0.0444953	28.9833	1.06982e-184	1.51943e-182	ATP1B1	ATPase Na+/K+ transporting subunit beta 1 [Source:HGNC Symbol;Acc:HGNC:804]
ENSG00000143158	475.603	1.01166	0.103752	9.75068	1.83237e-22	1.58622e-21	MPC2	mitochondrial pyruvate carrier 2 [Source:HGNC Symbol;Acc:HGNC:24515]
ENSG00000143198	3562.64	2.41994	0.0546029	44.3189	0	0	MGST3	microsomal glutathione S-transferase 3 [Source:HGNC Symbol;Acc:HGNC:7064]
ENSG00000143217	17.1971	3.07213	0.618003	4.97106	6.65875e-07	2.44751e-06	NECTIN4	nectin cell adhesion molecule 4 [Source:HGNC Symbol;Acc:HGNC:19688]
ENSG00000143315	326.944	1.34841	0.125462	10.7476	6.08381e-27	6.27953e-26	PIGM	phosphatidylinositol glycan anchor biosynthesis class M [Source:HGNC Symbol;Acc:HGNC:18858]
ENSG00000143320	53.5835	1.1827	0.297397	3.97685	6.98336e-05	0.000213418	CRABP2	cellular retinoic acid binding protein 2 [Source:HGNC Symbol;Acc:HGNC:2339]
ENSG00000143365	140.111	4.0097	0.257494	15.572	1.12784e-54	2.59476e-53	RORC	RAR related orphan receptor C [Source:HGNC Symbol;Acc:HGNC:10260]
ENSG00000143369	342.86	2.32047	0.136484	17.0017	7.97143e-65	2.30113e-63	ECM1	extracellular matrix protein 1 [Source:HGNC Symbol;Acc:HGNC:3153]
ENSG00000143384	12954.6	-1.24135	0.0364323	-34.0729	1.8593e-254	4.71553e-252	MCL1	MCL1, BCL2 family apoptosis regulator [Source:HGNC Symbol;Acc:HGNC:6943]
ENSG00000143387	40.58	-1.00238	0.330563	-3.03235	0.00242658	0.00613164	CTSK	cathepsin K [Source:HGNC Symbol;Acc:HGNC:2536]
ENSG00000143409	239.431	1.73411	0.165407	10.4839	1.02422e-25	1.01019e-24	MINDY1	MINDY lysine 48 deubiquitinase 1 [Source:HGNC Symbol;Acc:HGNC:25648]
ENSG00000143412	75.333	2.35342	0.30001	7.84445	4.34845e-15	2.7151e-14	ANXA9	annexin A9 [Source:HGNC Symbol;Acc:HGNC:547]
ENSG00000143416	826.947	2.42647	0.0918265	26.4245	7.17065e-154	6.9438e-152	SELENBP1	selenium binding protein 1 [Source:HGNC Symbol;Acc:HGNC:10719]
ENSG00000143434	63.8922	-1.12024	0.270195	-4.14603	3.38288e-05	0.000106721	SEMA6C	semaphorin 6C [Source:HGNC Symbol;Acc:HGNC:10740]
ENSG00000143494	71.4891	2.69923	0.297645	9.06862	1.2053e-19	9.29675e-19	VASH2	vasohibin 2 [Source:HGNC Symbol;Acc:HGNC:25723]
ENSG00000143507	200.668	-1.04275	0.154074	-6.76789	1.30677e-11	6.70506e-11	DUSP10	dual specificity phosphatase 10 [Source:HGNC Symbol;Acc:HGNC:3065]
ENSG00000143512	44.9116	3.27954	0.399646	8.20612	2.28458e-16	1.51817e-15	HHIPL2	HHIP like 2 [Source:HGNC Symbol;Acc:HGNC:25842]
ENSG00000143545	221.565	1.09397	0.158775	6.8901	5.5754e-12	2.92198e-11	RAB13	RAB13, member RAS oncogene family [Source:HGNC Symbol;Acc:HGNC:9762]
ENSG00000143653	7118.5	1.39898	0.0407056	34.3682	7.52197e-259	2.0031e-256	SCCPDH	saccharopine dehydrogenase (putative) [Source:HGNC Symbol;Acc:HGNC:24275]
ENSG00000143669	660.284	-1.27663	0.0972966	-13.1211	2.49442e-39	3.82035e-38	LYST	lysosomal trafficking regulator [Source:HGNC Symbol;Acc:HGNC:1968]
ENSG00000143776	1787.3	-1.14836	0.0681543	-16.8494	1.0597e-63	3.01415e-62	CDC42BPA	CDC42 binding protein kinase alpha [Source:HGNC Symbol;Acc:HGNC:1737]
ENSG00000143786	4.06497	3.74832	1.44673	2.5909	0.00957247	0.0217829	CNIH3	cornichon family AMPA receptor auxiliary protein 3 [Source:HGNC Symbol;Acc:HGNC:26802]
ENSG00000143799	9678.42	1.16761	0.0431413	27.0648	2.56112e-161	2.66157e-159	PARP1	poly(ADP-ribose) polymerase 1 [Source:HGNC Symbol;Acc:HGNC:270]
ENSG00000143845	59.7837	1.91316	0.291757	6.55739	5.47561e-11	2.71664e-10	ETNK2	ethanolamine kinase 2 [Source:HGNC Symbol;Acc:HGNC:25575]
ENSG00000143847	6.7805	2.72368	0.936823	2.90736	0.00364492	0.00895202	PPFIA4	PTPRF interacting protein alpha 4 [Source:HGNC Symbol;Acc:HGNC:9248]
ENSG00000143919	177.891	1.05935	0.160258	6.61024	3.83689e-11	1.9197e-10	CAMKMT	calmodulin-lysine N-methyltransferase [Source:HGNC Symbol;Acc:HGNC:26276]
ENSG00000144136	7892.41	-1.10357	0.0425289	-25.9488	1.87833e-148	1.72482e-146	SLC20A1	solute carrier family 20 member 1 [Source:HGNC Symbol;Acc:HGNC:10946]
ENSG00000144152	804.828	1.09342	0.0941816	11.6097	3.67719e-31	4.3912e-30	FBLN7	fibulin 7 [Source:HGNC Symbol;Acc:HGNC:26740]
ENSG00000144161	1199.99	-1.46574	0.0786512	-18.6359	1.64331e-77	6.12045e-76	ZC3H8	zinc finger CCCH-type containing 8 [Source:HGNC Symbol;Acc:HGNC:30941]
ENSG00000144191	28.3603	1.20224	0.395467	3.04006	0.00236535	0.00598518	CNGA3	cyclic nucleotide gated channel alpha 3 [Source:HGNC Symbol;Acc:HGNC:2150]
ENSG00000144214	6.59148	-2.43458	0.938502	-2.59411	0.00948363	0.02159	LYG1	lysozyme g1 [Source:HGNC Symbol;Acc:HGNC:27014]
ENSG00000144233	2591.76	-1.16558	0.0549065	-21.2284	5.2259e-100	2.70225e-98	AMMECR1L	AMMECR1 like [Source:HGNC Symbol;Acc:HGNC:28658]
ENSG00000144395	115.646	-1.16193	0.204319	-5.68683	1.29419e-08	5.45537e-08	CCDC150	coiled-coil domain containing 150 [Source:HGNC Symbol;Acc:HGNC:26834]
ENSG00000144455	660.222	1.26709	0.0979439	12.9369	2.78691e-38	4.13457e-37	SUMF1	sulfatase modifying factor 1 [Source:HGNC Symbol;Acc:HGNC:20376]
ENSG00000144460	220.21	1.48643	0.149237	9.96014	2.27751e-23	2.0464e-22	NYAP2	neuronal tyrosine-phosphorylated phosphoinositide-3-kinase adaptor 2 [Source:HGNC Symbol;Acc:HGNC:29291]
ENSG00000144488	21.907	1.07038	0.454864	2.35318	0.0186137	0.0398941	ESPNL	espin like [Source:HGNC Symbol;Acc:HGNC:27937]
ENSG00000144596	12.892	1.91317	0.631391	3.03009	0.00244482	0.00617553	GRIP2	glutamate receptor interacting protein 2 [Source:HGNC Symbol;Acc:HGNC:23841]
ENSG00000144674	2581.73	-1.34175	0.293503	-4.57152	4.84201e-06	1.66327e-05	GOLGA4	golgin A4 [Source:HGNC Symbol;Acc:HGNC:4427]
ENSG00000144677	721.049	2.03628	0.0945676	21.5325	7.72716e-103	4.16758e-101	CTDSPL	CTD small phosphatase like [Source:HGNC Symbol;Acc:HGNC:16890]
ENSG00000144746	2270.31	1.39436	0.0555153	25.1168	3.26356e-139	2.6537e-137	ARL6IP5	ADP ribosylation factor like GTPase 6 interacting protein 5 [Source:HGNC Symbol;Acc:HGNC:16937]
ENSG00000144810	5.15317	-3.32408	1.25951	-2.63919	0.00831044	0.0191795	COL8A1	collagen type VIII alpha 1 chain [Source:HGNC Symbol;Acc:HGNC:2215]
ENSG00000144815	174.805	1.16579	0.165254	7.0545	1.73226e-12	9.34044e-12	NXPE3	neurexophilin and PC-esterase domain family member 3 [Source:HGNC Symbol;Acc:HGNC:28238]
ENSG00000144824	6409.36	-1.26753	0.0545115	-23.2525	1.3407e-119	8.70802e-118	PHLDB2	pleckstrin homology like domain family B member 2 [Source:HGNC Symbol;Acc:HGNC:29573]
ENSG00000144837	4.36642	3.18384	1.21886	2.61214	0.0089977	0.0205894	PLA1A	phospholipase A1 member A [Source:HGNC Symbol;Acc:HGNC:17661]
ENSG00000145022	159.77	1.11205	0.17432	6.37936	1.77829e-10	8.53067e-10	TCTA	T cell leukemia translocation altered [Source:HGNC Symbol;Acc:HGNC:11692]
ENSG00000145040	341.211	-3.71375	0.167747	-22.1389	1.33337e-108	7.5952e-107	UCN2	urocortin 2 [Source:HGNC Symbol;Acc:HGNC:18414]
ENSG00000145147	165.492	-2.56937	0.196086	-13.1033	3.15379e-39	4.80948e-38	SLIT2	slit guidance ligand 2 [Source:HGNC Symbol;Acc:HGNC:11086]
ENSG00000145220	779.524	-1.09451	0.0977325	-11.199	4.1225e-29	4.56712e-28	LYAR	Ly1 antibody reactive [Source:HGNC Symbol;Acc:HGNC:26021]
ENSG00000145242	4.01738	4.57955	1.49839	3.05632	0.00224075	0.00569722	EPHA5	EPH receptor A5 [Source:HGNC Symbol;Acc:HGNC:3389]
ENSG00000145284	33.1974	1.54886	0.418776	3.69853	0.00021685	0.00062837	SCD5	stearoyl-CoA desaturase 5 [Source:HGNC Symbol;Acc:HGNC:21088]
ENSG00000145335	71.3246	2.74926	0.301409	9.12137	7.4178e-20	5.77591e-19	SNCA	synuclein alpha [Source:HGNC Symbol;Acc:HGNC:11138]
ENSG00000145506	35.4183	-1.25295	0.373292	-3.35649	0.000789396	0.00213472	NKD2	naked cuticle homolog 2 [Source:HGNC Symbol;Acc:HGNC:17046]
ENSG00000145569	42.6606	2.74342	0.370277	7.4091	1.27157e-13	7.29982e-13	OTULINL	OTU deubiquitinase with linear linkage specificity like [Source:HGNC Symbol;Acc:HGNC:25629]
ENSG00000145623	11873.6	-1.5797	0.0385944	-40.9308	0	0	OSMR	oncostatin M receptor [Source:HGNC Symbol;Acc:HGNC:8507]
ENSG00000145685	637.213	-1.12972	0.0989864	-11.4129	3.60553e-30	4.14306e-29	LHFPL2	LHFPL tetraspan subfamily member 2 [Source:HGNC Symbol;Acc:HGNC:6588]
ENSG00000145687	26.2582	1.76168	0.429827	4.09859	4.15682e-05	0.00013002	SSBP2	single stranded DNA binding protein 2 [Source:HGNC Symbol;Acc:HGNC:15831]
ENSG00000145703	505.516	3.24681	0.1192	27.2384	2.2825e-163	2.43132e-161	IQGAP2	IQ motif containing GTPase activating protein 2 [Source:HGNC Symbol;Acc:HGNC:6111]
ENSG00000145730	3656.21	1.22565	0.0478266	25.627	7.63228e-145	6.60968e-143	PAM	peptidylglycine alpha-amidating monooxygenase [Source:HGNC Symbol;Acc:HGNC:8596]
ENSG00000145819	189.605	1.16953	0.157288	7.43562	1.04077e-13	6.00068e-13	ARHGAP26	Rho GTPase activating protein 26 [Source:HGNC Symbol;Acc:HGNC:17073]
ENSG00000145882	80.6326	1.96902	0.25104	7.84346	4.38312e-15	2.73435e-14	PCYOX1L	prenylcysteine oxidase 1 like [Source:HGNC Symbol;Acc:HGNC:28477]
ENSG00000145908	895.735	-1.68086	0.0945691	-17.7738	1.12724e-70	3.62212e-69	ZNF300	zinc finger protein 300 [Source:HGNC Symbol;Acc:HGNC:13091]
ENSG00000145911	997.375	-1.73636	0.0801264	-21.6703	3.91456e-104	2.13835e-102	N4BP3	NEDD4 binding protein 3 [Source:HGNC Symbol;Acc:HGNC:29852]
ENSG00000145912	1295.32	1.49533	0.067519	22.1469	1.11829e-108	6.38712e-107	NHP2	NHP2 ribonucleoprotein [Source:HGNC Symbol;Acc:HGNC:14377]
ENSG00000145945	43.5061	1.45434	0.334642	4.34596	1.38669e-05	4.54632e-05	FAM50B	family with sequence similarity 50 member B [Source:HGNC Symbol;Acc:HGNC:18789]
ENSG00000145949	39.5212	-1.96311	0.399488	-4.91408	8.92016e-07	3.24902e-06	MYLK4	myosin light chain kinase family member 4 [Source:HGNC Symbol;Acc:HGNC:27972]
ENSG00000145979	357.571	1.14369	0.132055	8.66075	4.68665e-18	3.36857e-17	TBC1D7	TBC1 domain family member 7 [Source:HGNC Symbol;Acc:HGNC:21066]
ENSG00000146066	215.612	1.14946	0.156166	7.36049	1.83234e-13	1.04291e-12	HIGD2A	HIG1 hypoxia inducible domain family member 2A [Source:HGNC Symbol;Acc:HGNC:28311]
ENSG00000146067	871.228	-1.48412	0.0921418	-16.1069	2.28128e-58	5.73119e-57	FAM193B	family with sequence similarity 193 member B [Source:HGNC Symbol;Acc:HGNC:25524]
ENSG00000146094	150.936	-2.38343	0.199141	-11.9685	5.19542e-33	6.55706e-32	DOK3	docking protein 3 [Source:HGNC Symbol;Acc:HGNC:24583]
ENSG00000146151	15.6909	6.57777	1.27193	5.17149	2.32228e-07	8.88381e-07	HMGCLL1	3-hydroxymethyl-3-methylglutaryl-CoA lyase like 1 [Source:HGNC Symbol;Acc:HGNC:21359]
ENSG00000146205	31.7057	1.03042	0.377599	2.72888	0.00635505	0.0149501	ANO7	anoctamin 7 [Source:HGNC Symbol;Acc:HGNC:31677]
ENSG00000146242	2662.42	-2.75005	0.059388	-46.3064	0	0	TPBG	trophoblast glycoprotein [Source:HGNC Symbol;Acc:HGNC:12004]
ENSG00000146374	53.6995	-1.57742	0.307351	-5.1323	2.8622e-07	1.08634e-06	RSPO3	R-spondin 3 [Source:HGNC Symbol;Acc:HGNC:20866]
ENSG00000146376	460.973	3.08776	0.133882	23.0633	1.0807e-117	6.85217e-116	ARHGAP18	Rho GTPase activating protein 18 [Source:HGNC Symbol;Acc:HGNC:21035]
ENSG00000146386	81.1855	1.81212	0.265273	6.83114	8.42429e-12	4.36882e-11	ABRACL	ABRA C-terminal like [Source:HGNC Symbol;Acc:HGNC:21230]
ENSG00000146416	46.1646	2.88422	0.36789	7.83989	4.50952e-15	2.80827e-14	AIG1	androgen induced 1 [Source:HGNC Symbol;Acc:HGNC:21607]
ENSG00000146477	1683.73	-1.02374	0.0617713	-16.5731	1.09016e-61	2.92134e-60	SLC22A3	solute carrier family 22 member 3 [Source:HGNC Symbol;Acc:HGNC:10967]
ENSG00000146540	1356.73	1.2146	0.0729693	16.6454	3.26812e-62	8.8693e-61	C7orf50	chromosome 7 open reading frame 50 [Source:HGNC Symbol;Acc:HGNC:22421]
ENSG00000146576	809.028	-1.25336	0.0847204	-14.7941	1.59831e-49	3.26466e-48	C7orf26	chromosome 7 open reading frame 26 [Source:HGNC Symbol;Acc:HGNC:21702]
ENSG00000146587	1277.43	-1.74548	0.213427	-8.17832	2.87831e-16	1.90138e-15	RBAK	RB associated KRAB zinc finger [Source:HGNC Symbol;Acc:HGNC:17680]
ENSG00000146666	104.125	2.59351	0.242619	10.6897	1.13785e-26	1.16262e-25	LINC00525	long intergenic non-protein coding RNA 525 [Source:HGNC Symbol;Acc:HGNC:40290]
ENSG00000146674	4386.17	-1.40894	0.0554261	-25.4202	1.50769e-142	1.26456e-140	IGFBP3	insulin like growth factor binding protein 3 [Source:HGNC Symbol;Acc:HGNC:5472]
ENSG00000146678	2776.91	-3.22049	0.0612448	-52.5839	0	0	IGFBP1	insulin like growth factor binding protein 1 [Source:HGNC Symbol;Acc:HGNC:5469]
ENSG00000146733	2934.64	-1.58179	0.0510758	-30.9695	1.38701e-210	2.36392e-208	PSPH	phosphoserine phosphatase [Source:HGNC Symbol;Acc:HGNC:9577]
ENSG00000146830	2460.22	-1.67707	0.0636874	-26.3328	8.08364e-153	7.7226e-151	GIGYF1	GRB10 interacting GYF protein 1 [Source:HGNC Symbol;Acc:HGNC:9126]
ENSG00000146872	1530.37	-1.21411	0.0650934	-18.6519	1.21969e-77	4.55068e-76	TLK2	tousled like kinase 2 [Source:HGNC Symbol;Acc:HGNC:11842]
ENSG00000147003	202.516	3.82861	0.210986	18.1463	1.37458e-73	4.75391e-72	CLTRN	collectrin, amino acid transport regulator [Source:HGNC Symbol;Acc:HGNC:29437]
ENSG00000147027	88.2401	1.46085	0.229576	6.36325	1.97523e-10	9.45414e-10	TMEM47	transmembrane protein 47 [Source:HGNC Symbol;Acc:HGNC:18515]
ENSG00000147065	8306.01	1.1056	0.0406885	27.1723	1.38241e-162	1.44367e-160	MSN	moesin [Source:HGNC Symbol;Acc:HGNC:7373]
ENSG00000147130	890.418	1.71899	0.0840903	20.4422	7.05245e-93	3.25207e-91	ZMYM3	zinc finger MYM-type containing 3 [Source:HGNC Symbol;Acc:HGNC:13054]
ENSG00000147168	2.09469	4.64062	1.7804	2.60651	0.00914715	0.0208887	IL2RG	interleukin 2 receptor subunit gamma [Source:HGNC Symbol;Acc:HGNC:6010]
ENSG00000147206	32.7175	2.83494	0.426794	6.64241	3.08585e-11	1.55232e-10	NXF3	nuclear RNA export factor 3 [Source:HGNC Symbol;Acc:HGNC:8073]
ENSG00000147251	125.098	1.3562	0.195764	6.92771	4.27722e-12	2.25605e-11	DOCK11	dedicator of cytokinesis 11 [Source:HGNC Symbol;Acc:HGNC:23483]
ENSG00000147400	646.733	1.50986	0.101089	14.936	1.92126e-50	4.01673e-49	CETN2	centrin 2 [Source:HGNC Symbol;Acc:HGNC:1867]
ENSG00000147454	1805.85	-1.47074	0.0692257	-21.2456	3.62366e-100	1.88289e-98	SLC25A37	solute carrier family 25 member 37 [Source:HGNC Symbol;Acc:HGNC:29786]
ENSG00000147689	3870.08	-1.60779	0.0516627	-31.121	1.25269e-212	2.1697e-210	FAM83A	family with sequence similarity 83 member A [Source:HGNC Symbol;Acc:HGNC:28210]
ENSG00000147697	2.64793	3.96155	1.63102	2.42887	0.0151459	0.0330636	GSDMC	gasdermin C [Source:HGNC Symbol;Acc:HGNC:7151]
ENSG00000147799	1026.47	-1.19429	0.0769574	-15.5188	2.58853e-54	5.88538e-53	ARHGAP39	Rho GTPase activating protein 39 [Source:HGNC Symbol;Acc:HGNC:29351]
ENSG00000147852	53.9444	-2.30454	0.356078	-6.472	9.67121e-11	4.72125e-10	VLDLR	very low density lipoprotein receptor [Source:HGNC Symbol;Acc:HGNC:12698]
ENSG00000147854	1907.26	-1.2226	0.0597556	-20.46	4.89773e-93	2.26829e-91	UHRF2	ubiquitin like with PHD and ring finger domains 2 [Source:HGNC Symbol;Acc:HGNC:12557]
ENSG00000148158	108.305	1.05336	0.219028	4.80924	1.51506e-06	5.41103e-06	SNX30	sorting nexin family member 30 [Source:HGNC Symbol;Acc:HGNC:23685]
ENSG00000148180	575.177	2.70461	0.106939	25.2912	3.98871e-141	3.26829e-139	GSN	gelsolin [Source:HGNC Symbol;Acc:HGNC:4620]
ENSG00000148204	30.2685	2.728	0.437609	6.23387	4.55048e-10	2.12037e-09	CRB2	crumbs 2, cell polarity complex component [Source:HGNC Symbol;Acc:HGNC:18688]
ENSG00000148219	56.1431	2.1157	0.309176	6.84303	7.75353e-12	4.02783e-11	ASTN2	astrotactin 2 [Source:HGNC Symbol;Acc:HGNC:17021]
ENSG00000148300	2566.04	-1.05363	0.0691692	-15.2327	2.14525e-52	4.65877e-51	REXO4	REX4 homolog, 3'-5' exonuclease [Source:HGNC Symbol;Acc:HGNC:12820]
ENSG00000148384	644.251	-1.2663	0.0915419	-13.833	1.61178e-43	2.7826e-42	INPP5E	inositol polyphosphate-5-phosphatase E [Source:HGNC Symbol;Acc:HGNC:21474]
ENSG00000148399	810.205	-1.1385	0.0883187	-12.8908	5.0711e-38	7.48162e-37	DPH7	diphthamide biosynthesis 7 [Source:HGNC Symbol;Acc:HGNC:25199]
ENSG00000148737	382.563	-1.1216	0.112235	-9.99336	1.62964e-23	1.47235e-22	TCF7L2	transcription factor 7 like 2 [Source:HGNC Symbol;Acc:HGNC:11641]
ENSG00000148803	114.565	2.23827	0.244361	9.15968	5.20519e-20	4.06941e-19	FUOM	fucose mutarotase [Source:HGNC Symbol;Acc:HGNC:24733]
ENSG00000148824	22.2081	-1.132	0.46703	-2.42383	0.0153579	0.0334922	MTG1	mitochondrial ribosome associated GTPase 1 [Source:HGNC Symbol;Acc:HGNC:32159]
ENSG00000148832	26.1239	1.16777	0.417547	2.79675	0.00516191	0.0123561	PAOX	polyamine oxidase [Source:HGNC Symbol;Acc:HGNC:20837]
ENSG00000148841	1883.09	-1.26193	0.0627204	-20.12	4.93156e-90	2.22118e-88	ITPRIP	inositol 1,4,5-trisphosphate receptor interacting protein [Source:HGNC Symbol;Acc:HGNC:29370]
ENSG00000148926	1046.22	-1.3231	0.0745092	-17.7575	1.50786e-70	4.83786e-69	ADM	adrenomedullin [Source:HGNC Symbol;Acc:HGNC:259]
ENSG00000148985	538.975	1.09486	0.0955794	11.455	2.21955e-30	2.57545e-29	PGAP2	post-GPI attachment to proteins 2 [Source:HGNC Symbol;Acc:HGNC:17893]
ENSG00000149150	265.177	-1.11032	0.150963	-7.35489	1.91084e-13	1.08643e-12	SLC43A1	solute carrier family 43 member 1 [Source:HGNC Symbol;Acc:HGNC:9225]
ENSG00000149218	98.6702	1.96061	0.23321	8.40709	4.20306e-17	2.88287e-16	ENDOD1	endonuclease domain containing 1 [Source:HGNC Symbol;Acc:HGNC:29129]
ENSG00000149260	12.0736	2.83714	0.691156	4.10492	4.0445e-05	0.0001266	CAPN5	calpain 5 [Source:HGNC Symbol;Acc:HGNC:1482]
ENSG00000149328	659.625	1.27258	0.0901841	14.1109	3.25548e-45	5.81835e-44	GLB1L2	galactosidase beta 1 like 2 [Source:HGNC Symbol;Acc:HGNC:25129]
ENSG00000149380	72.09	1.02056	0.256713	3.9755	7.02321e-05	0.000214543	P4HA3	prolyl 4-hydroxylase subunit alpha 3 [Source:HGNC Symbol;Acc:HGNC:30135]
ENSG00000149418	690.985	2.03583	0.0964729	21.1026	7.52229e-99	3.80653e-97	ST14	suppression of tumorigenicity 14 [Source:HGNC Symbol;Acc:HGNC:11344]
ENSG00000149428	3233.73	-1.14201	0.0522822	-21.8432	9.02857e-106	5.00898e-104	HYOU1	hypoxia up-regulated 1 [Source:HGNC Symbol;Acc:HGNC:16931]
ENSG00000149476	763.255	1.24112	0.0857626	14.4715	1.83318e-47	3.5089e-46	TKFC	triokinase and FMN cyclase [Source:HGNC Symbol;Acc:HGNC:24552]
ENSG00000149573	280.568	4.94093	0.225096	21.9503	8.60784e-107	4.83856e-105	MPZL2	myelin protein zero like 2 [Source:HGNC Symbol;Acc:HGNC:3496]
ENSG00000149577	254.292	1.51799	0.14335	10.5894	3.33813e-26	3.35292e-25	SIDT2	SID1 transmembrane family member 2 [Source:HGNC Symbol;Acc:HGNC:24272]
ENSG00000149716	811.599	-1.93765	0.0879754	-22.0249	1.663e-107	9.42248e-106	LTO1	LTO1, ABCE1 maturation factor [Source:HGNC Symbol;Acc:HGNC:17589]
ENSG00000149809	249.175	1.85133	0.142178	13.0212	9.26661e-39	1.38927e-37	TM7SF2	transmembrane 7 superfamily member 2 [Source:HGNC Symbol;Acc:HGNC:11863]
ENSG00000149948	210.451	-1.56079	0.157941	-9.88207	4.97941e-23	4.4127e-22	HMGA2	high mobility group AT-hook 2 [Source:HGNC Symbol;Acc:HGNC:5009]
ENSG00000150054	23.1034	1.41731	0.463328	3.05897	0.00222101	0.00565108	MPP7	membrane palmitoylated protein 7 [Source:HGNC Symbol;Acc:HGNC:26542]
ENSG00000150347	667.002	3.43207	0.114367	30.0093	7.43074e-198	1.15551e-195	ARID5B	AT-rich interaction domain 5B [Source:HGNC Symbol;Acc:HGNC:17362]
ENSG00000150401	940.01	-1.34194	0.0799251	-16.7899	2.89171e-63	8.14882e-62	DCUN1D2	defective in cullin neddylation 1 domain containing 2 [Source:HGNC Symbol;Acc:HGNC:20328]
ENSG00000150527	1375.04	-1.61177	0.0774897	-20.7998	4.34882e-96	2.15459e-94	MIA2	MIA SH3 domain ER export factor 2 [Source:HGNC Symbol;Acc:HGNC:18432]
ENSG00000150540	79.0975	2.5479	0.263865	9.65608	4.63239e-22	3.94754e-21	HNMT	histamine N-methyltransferase [Source:HGNC Symbol;Acc:HGNC:5028]
ENSG00000150764	442.357	1.82052	0.11104	16.3951	2.07136e-60	5.40788e-59	DIXDC1	DIX domain containing 1 [Source:HGNC Symbol;Acc:HGNC:23695]
ENSG00000150995	1597.04	1.02851	0.0704463	14.5999	2.81161e-48	5.49529e-47	ITPR1	inositol 1,4,5-trisphosphate receptor type 1 [Source:HGNC Symbol;Acc:HGNC:6180]
ENSG00000151006	23.9204	-3.07452	0.542021	-5.67232	1.40876e-08	5.91842e-08	PRSS53	serine protease 53 [Source:HGNC Symbol;Acc:HGNC:34407]
ENSG00000151012	1342.07	-1.42583	0.076721	-18.5846	4.2846e-77	1.59023e-75	SLC7A11	solute carrier family 7 member 11 [Source:HGNC Symbol;Acc:HGNC:11059]
ENSG00000151067	20.9008	-1.21423	0.500979	-2.42371	0.0153629	0.0334986	CACNA1C	calcium voltage-gated channel subunit alpha1 C [Source:HGNC Symbol;Acc:HGNC:1390]
ENSG00000151117	6.93278	2.37414	0.930369	2.55182	0.0107161	0.0241685	TMEM86A	transmembrane protein 86A [Source:HGNC Symbol;Acc:HGNC:26890]
ENSG00000151176	790.907	1.14673	0.0899566	12.7476	3.21582e-37	4.66053e-36	PLBD2	phospholipase B domain containing 2 [Source:HGNC Symbol;Acc:HGNC:27283]
ENSG00000151229	87.6474	1.90662	0.244917	7.78476	6.98472e-15	4.29568e-14	SLC2A13	solute carrier family 2 member 13 [Source:HGNC Symbol;Acc:HGNC:15956]
ENSG00000151413	302.285	1.18367	0.128655	9.20035	3.56782e-20	2.81306e-19	NUBPL	nucleotide binding protein like [Source:HGNC Symbol;Acc:HGNC:20278]
ENSG00000151470	132.829	1.93421	0.196414	9.84759	7.02054e-23	6.18295e-22	C4orf33	chromosome 4 open reading frame 33 [Source:HGNC Symbol;Acc:HGNC:27025]
ENSG00000151632	201.034	3.87952	0.211765	18.32	5.7344e-75	2.03609e-73	AKR1C2	aldo-keto reductase family 1 member C2 [Source:HGNC Symbol;Acc:HGNC:385]
ENSG00000151651	52.0328	-1.52826	0.303092	-5.04223	4.60133e-07	1.71646e-06	ADAM8	ADAM metallopeptidase domain 8 [Source:HGNC Symbol;Acc:HGNC:215]
ENSG00000151726	215.163	1.37076	0.149006	9.19932	3.60232e-20	2.83921e-19	ACSL1	acyl-CoA synthetase long chain family member 1 [Source:HGNC Symbol;Acc:HGNC:3569]
ENSG00000151743	55.1582	1.00769	0.286037	3.52293	0.000426806	0.0011917	AMN1	antagonist of mitotic exit network 1 homolog [Source:HGNC Symbol;Acc:HGNC:27281]
ENSG00000151835	1471.86	-1.00115	0.0918789	-10.8965	1.19821e-27	1.2681e-26	SACS	sacsin molecular chaperone [Source:HGNC Symbol;Acc:HGNC:10519]
ENSG00000152076	36.1952	1.60998	0.364804	4.41329	1.01813e-05	3.38329e-05	CCDC74B	coiled-coil domain containing 74B [Source:HGNC Symbol;Acc:HGNC:25267]
ENSG00000152078	648.938	1.14165	0.0945083	12.0799	1.34851e-33	1.73272e-32	TMEM56	transmembrane protein 56 [Source:HGNC Symbol;Acc:HGNC:26477]
ENSG00000152127	805.099	1.03162	0.0864447	11.9339	7.87806e-33	9.87841e-32	MGAT5	alpha-1,6-mannosylglycoprotein 6-beta-N-acetylglucosaminyltransferase [Source:HGNC Symbol;Acc:HGNC:7049]
ENSG00000152380	30.2905	1.09233	0.391854	2.78759	0.00531011	0.0126738	FAM151B	family with sequence similarity 151 member B [Source:HGNC Symbol;Acc:HGNC:33716]
ENSG00000152409	1335.12	-1.80963	0.0827156	-21.8777	4.23473e-106	2.3617e-104	JMY	junction mediating and regulatory protein, p53 cofactor [Source:HGNC Symbol;Acc:HGNC:28916]
ENSG00000152433	28.7282	-1.21456	0.40608	-2.99095	0.00278115	0.00695499	ZNF547	zinc finger protein 547 [Source:HGNC Symbol;Acc:HGNC:26432]
ENSG00000152463	53.3379	6.45718	0.766912	8.41972	3.77381e-17	2.59849e-16	OLAH	oleoyl-ACP hydrolase [Source:HGNC Symbol;Acc:HGNC:25625]
ENSG00000152492	757.83	-1.38522	0.0885641	-15.6408	3.83722e-55	8.89535e-54	CCDC50	coiled-coil domain containing 50 [Source:HGNC Symbol;Acc:HGNC:18111]
ENSG00000152518	8442.84	-1.11291	0.0401095	-27.7468	1.90472e-169	2.22957e-167	ZFP36L2	ZFP36 ring finger protein like 2 [Source:HGNC Symbol;Acc:HGNC:1108]
ENSG00000152556	2453.82	1.16703	0.0561241	20.7937	4.93784e-96	2.44074e-94	PFKM	phosphofructokinase, muscle [Source:HGNC Symbol;Acc:HGNC:8877]
ENSG00000152582	162.044	1.01696	0.169806	5.98896	2.11188e-09	9.43414e-09	SPEF2	sperm flagellar 2 [Source:HGNC Symbol;Acc:HGNC:26293]
ENSG00000152642	520.257	1.62777	0.103597	15.7125	1.24119e-55	2.91536e-54	GPD1L	glycerol-3-phosphate dehydrogenase 1 like [Source:HGNC Symbol;Acc:HGNC:28956]
ENSG00000152784	157.689	-2.1795	0.197168	-11.0541	2.09541e-28	2.27759e-27	PRDM8	PR/SET domain 8 [Source:HGNC Symbol;Acc:HGNC:13993]
ENSG00000152926	37.2059	-1.87259	0.390441	-4.79611	1.6178e-06	5.76061e-06	ZNF117	zinc finger protein 117 [Source:HGNC Symbol;Acc:HGNC:12897]
ENSG00000153006	1068.78	-1.10433	0.0858378	-12.8653	7.05234e-38	1.03544e-36	SREK1IP1	SREK1 interacting protein 1 [Source:HGNC Symbol;Acc:HGNC:26716]
ENSG00000153029	313.529	1.49333	0.128087	11.6587	2.07171e-31	2.50202e-30	MR1	major histocompatibility complex, class I-related [Source:HGNC Symbol;Acc:HGNC:4975]
ENSG00000153048	892.21	1.03714	0.0868151	11.9465	6.77153e-33	8.52101e-32	CARHSP1	calcium regulated heat stable protein 1 [Source:HGNC Symbol;Acc:HGNC:17150]
ENSG00000153132	227.314	-2.82227	0.190507	-14.8145	1.18074e-49	2.42104e-48	CLGN	calmegin [Source:HGNC Symbol;Acc:HGNC:2060]
ENSG00000153233	17.7082	2.96417	0.606643	4.88619	1.02808e-06	3.72802e-06	PTPRR	protein tyrosine phosphatase, receptor type R [Source:HGNC Symbol;Acc:HGNC:9680]
ENSG00000153246	732.063	1.31173	0.0843655	15.5482	1.63699e-54	3.74592e-53	PLA2R1	phospholipase A2 receptor 1 [Source:HGNC Symbol;Acc:HGNC:9042]
ENSG00000153363	124.7	1.49437	0.204357	7.31256	2.62109e-13	1.47646e-12	LINC00467	long intergenic non-protein coding RNA 467 [Source:HGNC Symbol;Acc:HGNC:28227]
ENSG00000153404	5.53976	2.39282	1.00301	2.38563	0.0170497	0.0368571	PLEKHG4B	pleckstrin homology and RhoGEF domain containing G4B [Source:HGNC Symbol;Acc:HGNC:29399]
ENSG00000153443	802.408	-1.19799	0.0891227	-13.442	3.42987e-41	5.54821e-40	UBALD1	UBA like domain containing 1 [Source:HGNC Symbol;Acc:HGNC:29576]
ENSG00000153485	48.5896	-1.01807	0.31121	-3.27131	0.00107049	0.00284787	TMEM251	transmembrane protein 251 [Source:HGNC Symbol;Acc:HGNC:20218]
ENSG00000153714	294.099	-2.75768	0.150628	-18.3079	7.16273e-75	2.53901e-73	LURAP1L	leucine rich adaptor protein 1 like [Source:HGNC Symbol;Acc:HGNC:31452]
ENSG00000153721	532.854	1.08874	0.0952071	11.4354	2.78112e-30	3.20959e-29	CNKSR3	CNKSR family member 3 [Source:HGNC Symbol;Acc:HGNC:23034]
ENSG00000153832	11.0287	1.63309	0.670593	2.43529	0.0148799	0.032523	FBXO36	F-box protein 36 [Source:HGNC Symbol;Acc:HGNC:27020]
ENSG00000153879	1816.25	-2.15277	0.0661442	-32.5465	2.3435e-232	5.04301e-230	CEBPG	CCAAT enhancer binding protein gamma [Source:HGNC Symbol;Acc:HGNC:1837]
ENSG00000153885	2399.8	-2.03854	0.0584946	-34.85	4.25935e-266	1.16335e-263	KCTD15	potassium channel tetramerization domain containing 15 [Source:HGNC Symbol;Acc:HGNC:23297]
ENSG00000153902	6.35229	-5.97185	1.38952	-4.29777	1.72525e-05	5.59773e-05	LGI4	leucine rich repeat LGI family member 4 [Source:HGNC Symbol;Acc:HGNC:18712]
ENSG00000153914	1860.69	-1.06252	0.0887865	-11.9671	5.28172e-33	6.65416e-32	SREK1	splicing regulatory glutamic acid and lysine rich protein 1 [Source:HGNC Symbol;Acc:HGNC:17882]
ENSG00000153930	7.45601	3.17784	0.925151	3.43494	0.000592678	0.00162879	ANKFN1	ankyrin repeat and fibronectin type III domain containing 1 [Source:HGNC Symbol;Acc:HGNC:26766]
ENSG00000153933	555.741	-1.48878	0.097539	-15.2635	1.33968e-52	2.92424e-51	DGKE	diacylglycerol kinase epsilon [Source:HGNC Symbol;Acc:HGNC:2852]
ENSG00000153944	2096.56	1.24189	0.0559156	22.2101	2.74456e-109	1.58886e-107	MSI2	musashi RNA binding protein 2 [Source:HGNC Symbol;Acc:HGNC:18585]
ENSG00000153982	208.551	-3.26111	0.193475	-16.8555	9.56337e-64	2.72377e-62	GDPD1	glycerophosphodiester phosphodiesterase domain containing 1 [Source:HGNC Symbol;Acc:HGNC:20883]
ENSG00000154079	124.714	1.09847	0.195553	5.61723	1.9404e-08	8.07073e-08	SDHAF4	succinate dehydrogenase complex assembly factor 4 [Source:HGNC Symbol;Acc:HGNC:20957]
ENSG00000154099	37.9645	-1.00356	0.339987	-2.95176	0.00315967	0.00783809	DNAAF1	dynein axonemal assembly factor 1 [Source:HGNC Symbol;Acc:HGNC:30539]
ENSG00000154146	59.9326	3.71708	0.382253	9.72412	2.37948e-22	2.04487e-21	NRGN	neurogranin [Source:HGNC Symbol;Acc:HGNC:8000]
ENSG00000154153	168.286	1.11314	0.171667	6.48429	8.91502e-11	4.3651e-10	RETREG1	reticulophagy regulator 1 [Source:HGNC Symbol;Acc:HGNC:25964]
ENSG00000154263	3.49822	-4.10677	1.52461	-2.69365	0.00706745	0.0164967	ABCA10	ATP binding cassette subfamily A member 10 [Source:HGNC Symbol;Acc:HGNC:30]
ENSG00000154319	410.093	-2.45312	0.122864	-19.9661	1.08654e-88	4.8024e-87	FAM167A	family with sequence similarity 167 member A [Source:HGNC Symbol;Acc:HGNC:15549]
ENSG00000154438	3.94135	5.57356	1.55793	3.57753	0.000346852	0.000979368	ASZ1	ankyrin repeat, SAM and basic leucine zipper domain containing 1 [Source:HGNC Symbol;Acc:HGNC:1350]
ENSG00000154479	16.222	1.68222	0.593044	2.83659	0.00455988	0.0110065	CCDC173	coiled-coil domain containing 173 [Source:HGNC Symbol;Acc:HGNC:25064]
ENSG00000154518	2988.28	1.30026	0.0564337	23.0404	1.83562e-117	1.16041e-115	ATP5MC3	ATP synthase membrane subunit c locus 3 [Source:HGNC Symbol;Acc:HGNC:843]
ENSG00000154678	4.85986	4.86986	1.44577	3.36836	0.000756158	0.00205004	PDE1C	phosphodiesterase 1C [Source:HGNC Symbol;Acc:HGNC:8776]
ENSG00000154781	722.255	-1.37612	0.0854605	-16.1024	2.45318e-58	6.15577e-57	CCDC174	coiled-coil domain containing 174 [Source:HGNC Symbol;Acc:HGNC:28033]
ENSG00000154803	243.919	-1.45204	0.148248	-9.79467	1.18685e-22	1.03668e-21	FLCN	folliculin [Source:HGNC Symbol;Acc:HGNC:27310]
ENSG00000154864	1120.09	2.37094	0.0882491	26.8664	5.42359e-159	5.52843e-157	PIEZO2	piezo type mechanosensitive ion channel component 2 [Source:HGNC Symbol;Acc:HGNC:26270]
ENSG00000154898	27.1415	-2.2933	0.45761	-5.01147	5.40153e-07	2.00373e-06	CCDC144CP	coiled-coil domain containing 144C, pseudogene [Source:HGNC Symbol;Acc:HGNC:29073]
ENSG00000154917	156.806	-1.1032	0.177233	-6.22459	4.82807e-10	2.24334e-09	RAB6B	RAB6B, member RAS oncogene family [Source:HGNC Symbol;Acc:HGNC:14902]
ENSG00000155016	52.4368	2.23833	0.323362	6.92206	4.45135e-12	2.34616e-11	CYP2U1	cytochrome P450 family 2 subfamily U member 1 [Source:HGNC Symbol;Acc:HGNC:20582]
ENSG00000155066	51.9347	2.12982	0.31737	6.71085	1.935e-11	9.85257e-11	PROM2	prominin 2 [Source:HGNC Symbol;Acc:HGNC:20685]
ENSG00000155090	3421.68	-1.25376	0.0528156	-23.7383	1.44967e-124	1.00272e-122	KLF10	Kruppel like factor 10 [Source:HGNC Symbol;Acc:HGNC:11810]
ENSG00000155158	29.605	1.40811	0.40127	3.50914	0.000449551	0.00125242	TTC39B	tetratricopeptide repeat domain 39B [Source:HGNC Symbol;Acc:HGNC:23704]
ENSG00000155304	1735.71	-1.45476	0.0715766	-20.3245	7.80592e-92	3.56097e-90	HSPA13	heat shock protein family A (Hsp70) member 13 [Source:HGNC Symbol;Acc:HGNC:11375]
ENSG00000155367	7.80165	2.1275	0.801824	2.65332	0.00797032	0.0184565	PPM1J	protein phosphatase, Mg2+/Mn2+ dependent 1J [Source:HGNC Symbol;Acc:HGNC:20785]
ENSG00000155368	3188.26	1.5784	0.0587624	26.8607	6.32644e-159	6.41803e-157	DBI	diazepam binding inhibitor, acyl-CoA binding protein [Source:HGNC Symbol;Acc:HGNC:2690]
ENSG00000155428	7.64364	-2.71817	0.936477	-2.90255	0.00370138	0.0090804	TRIM74	tripartite motif containing 74 [Source:HGNC Symbol;Acc:HGNC:17453]
ENSG00000155511	4.36438	3.78403	1.36702	2.76809	0.00563861	0.0133993	GRIA1	glutamate ionotropic receptor AMPA type subunit 1 [Source:HGNC Symbol;Acc:HGNC:4571]
ENSG00000155592	502.035	-1.08185	0.105133	-10.2903	7.79088e-25	7.42626e-24	ZKSCAN2	zinc finger with KRAB and SCAN domains 2 [Source:HGNC Symbol;Acc:HGNC:25677]
ENSG00000155622	8.90145	5.77942	1.3917	4.15278	3.28463e-05	0.000103729	XAGE2	X antigen family member 2 [Source:HGNC Symbol;Acc:HGNC:4112]
ENSG00000155893	95.3607	2.29972	0.235511	9.76483	1.59386e-22	1.38403e-21	PXYLP1	2-phosphoxylose phosphatase 1 [Source:HGNC Symbol;Acc:HGNC:26303]
ENSG00000156232	597.757	-1.03565	0.0913418	-11.3382	8.48356e-30	9.63913e-29	WHAMM	WAS protein homolog associated with actin, golgi membranes and microtubules [Source:HGNC Symbol;Acc:HGNC:30493]
ENSG00000156313	343.656	-1.01739	0.128514	-7.91655	2.44188e-15	1.54551e-14	RPGR	retinitis pigmentosa GTPase regulator [Source:HGNC Symbol;Acc:HGNC:10295]
ENSG00000156345	69.0963	1.25685	0.288172	4.36147	1.29192e-05	4.25131e-05	CDK20	cyclin dependent kinase 20 [Source:HGNC Symbol;Acc:HGNC:21420]
ENSG00000156398	145.956	1.45395	0.185835	7.82389	5.12167e-15	3.17648e-14	SFXN2	sideroflexin 2 [Source:HGNC Symbol;Acc:HGNC:16086]
ENSG00000156463	18.0534	2.30689	0.559723	4.12149	3.76422e-05	0.000118279	SH3RF2	SH3 domain containing ring finger 2 [Source:HGNC Symbol;Acc:HGNC:26299]
ENSG00000156467	976.007	1.08533	0.097441	11.1383	8.16404e-29	8.95606e-28	UQCRB	ubiquinol-cytochrome c reductase binding protein [Source:HGNC Symbol;Acc:HGNC:12582]
ENSG00000156471	1494.34	1.03031	0.063892	16.1258	1.67977e-58	4.23502e-57	PTDSS1	phosphatidylserine synthase 1 [Source:HGNC Symbol;Acc:HGNC:9587]
ENSG00000156475	309.175	2.47193	0.140718	17.5666	4.44296e-69	1.38381e-67	PPP2R2B	protein phosphatase 2 regulatory subunit Bbeta [Source:HGNC Symbol;Acc:HGNC:9305]
ENSG00000156587	90.6187	1.00091	0.247576	4.04283	5.28102e-05	0.000163432	UBE2L6	ubiquitin conjugating enzyme E2 L6 [Source:HGNC Symbol;Acc:HGNC:12490]
ENSG00000156711	49.4105	-1.93828	0.329718	-5.87861	4.13723e-09	1.80762e-08	MAPK13	mitogen-activated protein kinase 13 [Source:HGNC Symbol;Acc:HGNC:6875]
ENSG00000156869	93.5808	1.73962	0.228635	7.60873	2.768e-14	1.63941e-13	FRRS1	ferric chelate reductase 1 [Source:HGNC Symbol;Acc:HGNC:27622]
ENSG00000156966	59.1562	2.0962	0.333981	6.2764	3.465e-10	1.62883e-09	B3GNT7	UDP-GlcNAc:betaGal beta-1,3-N-acetylglucosaminyltransferase 7 [Source:HGNC Symbol;Acc:HGNC:18811]
ENSG00000157020	2906.33	1.10189	0.0509906	21.6097	1.45628e-103	7.91442e-102	SEC13	SEC13 homolog, nuclear pore and COPII coat complex component [Source:HGNC Symbol;Acc:HGNC:10697]
ENSG00000157216	871.713	1.59142	0.0822486	19.3489	2.08185e-83	8.36824e-82	SSBP3	single stranded DNA binding protein 3 [Source:HGNC Symbol;Acc:HGNC:15674]
ENSG00000157306	11.8746	-1.82662	0.68794	-2.6552	0.0079262	0.0183643	ZFHX2-AS1	ZFHX2 antisense RNA 1 [Source:HGNC Symbol;Acc:HGNC:52658]
ENSG00000157349	406.065	-1.00383	0.126062	-7.96294	1.68005e-15	1.07322e-14	DDX19B	DEAD-box helicase 19B [Source:HGNC Symbol;Acc:HGNC:2742]
ENSG00000157379	258.739	1.46006	0.138566	10.537	5.83446e-26	5.811e-25	DHRS1	dehydrogenase/reductase 1 [Source:HGNC Symbol;Acc:HGNC:16445]
ENSG00000157399	52.7627	4.70735	0.492499	9.55808	1.19967e-21	1.00187e-20	ARSE	arylsulfatase E [Source:HGNC Symbol;Acc:HGNC:719]
ENSG00000157445	269.681	1.25544	0.135527	9.26339	1.98052e-20	1.58085e-19	CACNA2D3	calcium voltage-gated channel auxiliary subunit alpha2delta 3 [Source:HGNC Symbol;Acc:HGNC:15460]
ENSG00000157593	1461.04	1.31931	0.0729698	18.0802	4.56779e-73	1.55949e-71	SLC35B2	solute carrier family 35 member B2 [Source:HGNC Symbol;Acc:HGNC:16872]
ENSG00000157693	543.154	-1.38048	0.0977737	-14.1191	2.89642e-45	5.18532e-44	TMEM268	transmembrane protein 268 [Source:HGNC Symbol;Acc:HGNC:24513]
ENSG00000158019	318.363	1.15078	0.128451	8.95894	3.27824e-19	2.48982e-18	BABAM2	BRISC and BRCA1 A complex member 2 [Source:HGNC Symbol;Acc:HGNC:1106]
ENSG00000158055	25.8469	-1.03454	0.420927	-2.45776	0.0139808	0.0307186	GRHL3	grainyhead like transcription factor 3 [Source:HGNC Symbol;Acc:HGNC:25839]
ENSG00000158079	514.023	-1.447	0.100051	-14.4627	2.08459e-47	3.98654e-46	PTPDC1	protein tyrosine phosphatase domain containing 1 [Source:HGNC Symbol;Acc:HGNC:30184]
ENSG00000158258	15.5056	3.39017	0.675294	5.02029	5.15941e-07	1.91692e-06	CLSTN2	calsyntenin 2 [Source:HGNC Symbol;Acc:HGNC:17448]
ENSG00000158292	273.699	1.14135	0.133649	8.53991	1.34323e-17	9.44742e-17	GPR153	G protein-coupled receptor 153 [Source:HGNC Symbol;Acc:HGNC:23618]
ENSG00000158315	73.9184	2.76398	0.29061	9.51098	1.88868e-21	1.5644e-20	RHBDL2	rhomboid like 2 [Source:HGNC Symbol;Acc:HGNC:16083]
ENSG00000158423	57.0885	1.4549	0.285927	5.08836	3.6118e-07	1.35971e-06	RIBC1	RIB43A domain with coiled-coils 1 [Source:HGNC Symbol;Acc:HGNC:26537]
ENSG00000158428	5.05682	3.40699	1.19359	2.85441	0.00431166	0.0104476	CATIP	ciliogenesis associated TTC17 interacting protein [Source:HGNC Symbol;Acc:HGNC:25062]
ENSG00000158516	6.78714	2.73592	0.912527	2.99818	0.002716	0.00680566	CPA2	carboxypeptidase A2 [Source:HGNC Symbol;Acc:HGNC:2297]
ENSG00000158525	5.66144	6.09791	1.44296	4.22596	2.37926e-05	7.61878e-05	CPA5	carboxypeptidase A5 [Source:HGNC Symbol;Acc:HGNC:15722]
ENSG00000158555	514.25	2.88398	0.118204	24.3983	1.78265e-131	1.33724e-129	GDPD5	glycerophosphodiester phosphodiesterase domain containing 5 [Source:HGNC Symbol;Acc:HGNC:28804]
ENSG00000158623	162.068	1.11349	0.173249	6.42707	1.30088e-10	6.30868e-10	COPG2	coatomer protein complex subunit gamma 2 [Source:HGNC Symbol;Acc:HGNC:2237]
ENSG00000158715	295.72	-1.04568	0.12863	-8.12934	4.31622e-16	2.83193e-15	SLC45A3	solute carrier family 45 member 3 [Source:HGNC Symbol;Acc:HGNC:8642]
ENSG00000158731	5.6865	-2.33302	1.01774	-2.29237	0.0218845	0.0462712	OR10J6P	olfactory receptor family 10 subfamily J member 6 pseudogene [Source:HGNC Symbol;Acc:HGNC:14994]
ENSG00000158769	209.137	3.53676	0.193793	18.2502	2.0624e-74	7.26238e-73	F11R	F11 receptor [Source:HGNC Symbol;Acc:HGNC:14685]
ENSG00000158805	581.559	-1.57928	0.0988329	-15.9793	1.7806e-57	4.38036e-56	ZNF276	zinc finger protein 276 [Source:HGNC Symbol;Acc:HGNC:23330]
ENSG00000158813	31.7855	2.71468	0.454345	5.97492	2.302e-09	1.02555e-08	EDA	ectodysplasin A [Source:HGNC Symbol;Acc:HGNC:3157]
ENSG00000158859	9.44371	1.83421	0.752922	2.43613	0.0148455	0.032451	ADAMTS4	ADAM metallopeptidase with thrombospondin type 1 motif 4 [Source:HGNC Symbol;Acc:HGNC:220]
ENSG00000158882	181.365	1.29967	0.174492	7.44831	9.45447e-14	5.46145e-13	TOMM40L	translocase of outer mitochondrial membrane 40 like [Source:HGNC Symbol;Acc:HGNC:25756]
ENSG00000159063	1813.43	1.11939	0.062107	18.0236	1.27184e-72	4.30769e-71	ALG8	ALG8, alpha-1,3-glucosyltransferase [Source:HGNC Symbol;Acc:HGNC:23161]
ENSG00000159184	322.017	1.75014	0.124304	14.0796	5.0702e-45	9.02386e-44	HOXB13	homeobox B13 [Source:HGNC Symbol;Acc:HGNC:5112]
ENSG00000159199	1626.94	1.82968	0.0805616	22.7116	3.44089e-114	2.12477e-112	ATP5MC1	ATP synthase membrane subunit c locus 1 [Source:HGNC Symbol;Acc:HGNC:841]
ENSG00000159208	4.20591	-4.36019	1.51178	-2.88414	0.00392484	0.00958115	CIART	circadian associated repressor of transcription [Source:HGNC Symbol;Acc:HGNC:25200]
ENSG00000159214	86.1573	1.04796	0.241253	4.34381	1.4003e-05	4.58813e-05	CCDC24	coiled-coil domain containing 24 [Source:HGNC Symbol;Acc:HGNC:28688]
ENSG00000159216	1613.03	-2.14782	0.0707145	-30.3732	1.24307e-202	2.00624e-200	RUNX1	runt related transcription factor 1 [Source:HGNC Symbol;Acc:HGNC:10471]
ENSG00000159228	430.791	1.07522	0.11191	9.6079	7.40419e-22	6.257e-21	CBR1	carbonyl reductase 1 [Source:HGNC Symbol;Acc:HGNC:1548]
ENSG00000159231	13.9806	1.7301	0.580092	2.98246	0.00285938	0.00713973	CBR3	carbonyl reductase 3 [Source:HGNC Symbol;Acc:HGNC:1549]
ENSG00000159256	617.521	-1.0819	0.109175	-9.90979	3.77456e-23	3.36457e-22	MORC3	MORC family CW-type zinc finger 3 [Source:HGNC Symbol;Acc:HGNC:23572]
ENSG00000159307	9.25838	2.18298	0.77726	2.80855	0.00497645	0.011939	SCUBE1	signal peptide, CUB domain and EGF like domain containing 1 [Source:HGNC Symbol;Acc:HGNC:13441]
ENSG00000159335	4188.42	1.04579	0.0518469	20.1708	1.76871e-90	8.00011e-89	PTMS	parathymosin [Source:HGNC Symbol;Acc:HGNC:9629]
ENSG00000159388	356.022	1.77967	0.120308	14.7926	1.63486e-49	3.33612e-48	BTG2	BTG anti-proliferation factor 2 [Source:HGNC Symbol;Acc:HGNC:1131]
ENSG00000159399	1031.65	-1.14316	0.0795588	-14.3687	8.13034e-47	1.52473e-45	HK2	hexokinase 2 [Source:HGNC Symbol;Acc:HGNC:4923]
ENSG00000159423	90.0271	2.08221	0.244308	8.5229	1.55608e-17	1.09048e-16	ALDH4A1	aldehyde dehydrogenase 4 family member A1 [Source:HGNC Symbol;Acc:HGNC:406]
ENSG00000159556	77.0976	-1.48782	0.274545	-5.41921	5.98621e-08	2.39854e-07	ISL2	ISL LIM homeobox 2 [Source:HGNC Symbol;Acc:HGNC:18524]
ENSG00000159588	9.20559	-1.76478	0.749132	-2.35577	0.0184845	0.0396451	CCDC17	coiled-coil domain containing 17 [Source:HGNC Symbol;Acc:HGNC:26574]
ENSG00000159618	9.69834	3.51435	0.890547	3.94628	7.93741e-05	0.000240984	ADGRG5	adhesion G protein-coupled receptor G5 [Source:HGNC Symbol;Acc:HGNC:19010]
ENSG00000159674	2252.13	1.06301	0.0619248	17.1661	4.76357e-66	1.40753e-64	SPON2	spondin 2 [Source:HGNC Symbol;Acc:HGNC:11253]
ENSG00000159714	16.2948	4.1059	0.772874	5.31251	1.08127e-07	4.2399e-07	ZDHHC1	zinc finger DHHC-type containing 1 [Source:HGNC Symbol;Acc:HGNC:17916]
ENSG00000159871	10.9651	2.04844	0.715748	2.86196	0.00421036	0.0102282	LYPD5	LY6/PLAUR domain containing 5 [Source:HGNC Symbol;Acc:HGNC:26397]
ENSG00000159885	62.7824	-1.06624	0.292923	-3.64001	0.000272625	0.000779304	ZNF222	zinc finger protein 222 [Source:HGNC Symbol;Acc:HGNC:13015]
ENSG00000160014	1188.25	1.70145	0.0703158	24.1973	2.37502e-129	1.73874e-127	CALM3	calmodulin 3 [Source:HGNC Symbol;Acc:HGNC:1449]
ENSG00000160050	27.7357	1.51267	0.432936	3.49399	0.000475865	0.00132123	CCDC28B	coiled-coil domain containing 28B [Source:HGNC Symbol;Acc:HGNC:28163]
ENSG00000160097	10.1153	-1.86248	0.713763	-2.60938	0.00907059	0.0207383	FNDC5	fibronectin type III domain containing 5 [Source:HGNC Symbol;Acc:HGNC:20240]
ENSG00000160117	41.5946	-1.48161	0.367544	-4.0311	5.55166e-05	0.000171534	ANKLE1	ankyrin repeat and LEM domain containing 1 [Source:HGNC Symbol;Acc:HGNC:26812]
ENSG00000160161	23.332	-1.32247	0.461416	-2.86612	0.00415543	0.0101047	CILP2	cartilage intermediate layer protein 2 [Source:HGNC Symbol;Acc:HGNC:24213]
ENSG00000160188	17.6111	3.8143	0.679148	5.6163	1.95092e-08	8.11133e-08	RSPH1	radial spoke head component 1 [Source:HGNC Symbol;Acc:HGNC:12371]
ENSG00000160200	31.792	-5.88217	0.897076	-6.55705	5.48837e-11	2.72234e-10	CBS	cystathionine-beta-synthase [Source:HGNC Symbol;Acc:HGNC:1550]
ENSG00000160211	1267.09	2.39105	0.0718491	33.2787	7.84428e-243	1.81646e-240	G6PD	glucose-6-phosphate dehydrogenase [Source:HGNC Symbol;Acc:HGNC:4057]
ENSG00000160224	85.8803	2.189	0.262241	8.34729	6.98493e-17	4.74512e-16	AIRE	autoimmune regulator [Source:HGNC Symbol;Acc:HGNC:360]
ENSG00000160229	39.8678	-1.66926	0.361206	-4.62135	3.81246e-06	1.32217e-05	ZNF66	zinc finger protein 66 [Source:HGNC Symbol;Acc:HGNC:13135]
ENSG00000160233	30.9828	3.46809	0.506292	6.84999	7.38546e-12	3.84318e-11	LRRC3	leucine rich repeat containing 3 [Source:HGNC Symbol;Acc:HGNC:14965]
ENSG00000160255	155.949	1.14526	0.181869	6.2972	3.03063e-10	1.43222e-09	ITGB2	integrin subunit beta 2 [Source:HGNC Symbol;Acc:HGNC:6155]
ENSG00000160345	220.164	1.84765	0.15341	12.0438	2.0903e-33	2.66338e-32	C9orf116	chromosome 9 open reading frame 116 [Source:HGNC Symbol;Acc:HGNC:28435]
ENSG00000160408	27.9063	-1.14778	0.405831	-2.82823	0.00468056	0.011271	ST6GALNAC6	ST6 N-acetylgalactosaminide alpha-2,6-sialyltransferase 6 [Source:HGNC Symbol;Acc:HGNC:23364]
ENSG00000160446	600.071	2.04345	0.0984843	20.749	1.25061e-95	6.11079e-94	ZDHHC12	zinc finger DHHC-type containing 12 [Source:HGNC Symbol;Acc:HGNC:19159]
ENSG00000160469	38.9994	-1.9738	0.362837	-5.4399	5.33109e-08	2.14492e-07	BRSK1	BR serine/threonine kinase 1 [Source:HGNC Symbol;Acc:HGNC:18994]
ENSG00000160472	3.52743	-5.11998	1.54844	-3.30654	0.000944553	0.0025283	TMEM190	transmembrane protein 190 [Source:HGNC Symbol;Acc:HGNC:29632]
ENSG00000160606	131.549	1.06984	0.20112	5.31942	1.041e-07	4.08501e-07	TLCD1	TLC domain containing 1 [Source:HGNC Symbol;Acc:HGNC:25177]
ENSG00000160613	351.097	1.19739	0.124597	9.61006	7.25064e-22	6.13454e-21	PCSK7	proprotein convertase subtilisin/kexin type 7 [Source:HGNC Symbol;Acc:HGNC:8748]
ENSG00000160746	424.133	1.20125	0.112266	10.7	1.01808e-26	1.04175e-25	ANO10	anoctamin 10 [Source:HGNC Symbol;Acc:HGNC:25519]
ENSG00000160752	1689.02	1.25564	0.066006	19.0231	1.09792e-80	4.31552e-79	FDPS	farnesyl diphosphate synthase [Source:HGNC Symbol;Acc:HGNC:3631]
ENSG00000160781	122.873	-1.45582	0.204514	-7.11842	1.09172e-12	5.97741e-12	PAQR6	progestin and adipoQ receptor family member 6 [Source:HGNC Symbol;Acc:HGNC:30132]
ENSG00000160801	10.0603	4.04437	0.979675	4.12828	3.65489e-05	0.000115013	PTH1R	parathyroid hormone 1 receptor [Source:HGNC Symbol;Acc:HGNC:9608]
ENSG00000160838	3.21408	-3.94151	1.55801	-2.52985	0.0114113	0.0255686	LRRC71	leucine rich repeat containing 71 [Source:HGNC Symbol;Acc:HGNC:26556]
ENSG00000160867	380.966	2.48913	0.134722	18.476	3.2216e-76	1.17724e-74	FGFR4	fibroblast growth factor receptor 4 [Source:HGNC Symbol;Acc:HGNC:3691]
ENSG00000160886	5533.17	-1.03101	0.050059	-20.5959	2.98801e-94	1.41459e-92	LY6K	lymphocyte antigen 6 family member K [Source:HGNC Symbol;Acc:HGNC:24225]
ENSG00000160888	1356.13	-1.51263	0.0730732	-20.7001	3.4536e-95	1.67217e-93	IER2	immediate early response 2 [Source:HGNC Symbol;Acc:HGNC:28871]
ENSG00000160917	902.891	-1.08861	0.0814731	-13.3616	1.01397e-40	1.61931e-39	CPSF4	cleavage and polyadenylation specific factor 4 [Source:HGNC Symbol;Acc:HGNC:2327]
ENSG00000160932	4124.05	2.28856	0.053146	43.0618	0	0	LY6E	lymphocyte antigen 6 family member E [Source:HGNC Symbol;Acc:HGNC:6727]
ENSG00000160963	4.13262	4.63934	1.48699	3.11996	0.00180876	0.00465778	COL26A1	collagen type XXVI alpha 1 chain [Source:HGNC Symbol;Acc:HGNC:18038]
ENSG00000160991	868.703	1.24186	0.083173	14.9311	2.06936e-50	4.31788e-49	ORAI2	ORAI calcium release-activated calcium modulator 2 [Source:HGNC Symbol;Acc:HGNC:21667]
ENSG00000161010	465.903	-1.04967	0.105128	-9.98473	1.77786e-23	1.60422e-22	MRNIP	MRN complex interacting protein [Source:HGNC Symbol;Acc:HGNC:30817]
ENSG00000161082	6.00827	2.75405	1.0196	2.7011	0.00691096	0.0161597	CELF5	CUGBP Elav-like family member 5 [Source:HGNC Symbol;Acc:HGNC:14058]
ENSG00000161091	8403.49	-1.1033	0.0465584	-23.6971	3.86084e-124	2.65327e-122	MFSD12	major facilitator superfamily domain containing 12 [Source:HGNC Symbol;Acc:HGNC:28299]
ENSG00000161265	10.5581	-1.68015	0.68415	-2.45582	0.0140563	0.0308716	U2AF1L4	U2 small nuclear RNA auxiliary factor 1 like 4 [Source:HGNC Symbol;Acc:HGNC:23020]
ENSG00000161267	215.945	1.93413	0.162816	11.8792	1.51741e-32	1.896e-31	BDH1	3-hydroxybutyrate dehydrogenase 1 [Source:HGNC Symbol;Acc:HGNC:1027]
ENSG00000161277	51.7148	1.48249	0.30345	4.88546	1.0319e-06	3.74062e-06	THAP8	THAP domain containing 8 [Source:HGNC Symbol;Acc:HGNC:23191]
ENSG00000161513	446.296	1.88718	0.121377	15.5481	1.6391e-54	3.74671e-53	FDXR	ferredoxin reductase [Source:HGNC Symbol;Acc:HGNC:3642]
ENSG00000161642	776.413	1.15193	0.0848713	13.5727	5.81342e-42	9.58584e-41	ZNF385A	zinc finger protein 385A [Source:HGNC Symbol;Acc:HGNC:17521]
ENSG00000161677	186.129	1.02158	0.157737	6.47646	9.39023e-11	4.59145e-10	JOSD2	Josephin domain containing 2 [Source:HGNC Symbol;Acc:HGNC:28853]
ENSG00000161682	49.0341	2.22858	0.347543	6.41238	1.43264e-10	6.92084e-10	FAM171A2	family with sequence similarity 171 member A2 [Source:HGNC Symbol;Acc:HGNC:30480]
ENSG00000161791	139.734	1.15333	0.181284	6.36199	1.99157e-10	9.5302e-10	FMNL3	formin like 3 [Source:HGNC Symbol;Acc:HGNC:23698]
ENSG00000161798	5.57292	6.08406	1.42432	4.27156	1.94112e-05	6.27044e-05	AQP5	aquaporin 5 [Source:HGNC Symbol;Acc:HGNC:638]
[truncated: 1,978 more rows]

## Sheet: SP-Ab altered
ensembl_gene_id	baseMean	log2FoldChange	lfcSE	stat	pvalue	padj	external_gene_name	description
[truncated: 3,727 more rows]

## Sheet: NR-SP altered
Gene stable ID	Gene description	Gene name	baseMean	log2FoldChange	lfcSE	stat	pvalue	padj	aun1	aun2	aun3	aup1	aup2	aup3
[truncated: 899 more rows]
