# Supplementary material for: Gold nanoparticles enhance antibody effect through direct cancer cell cytotoxicity by differential regulation of phagocytosis
Source: Nat Commun. 2021 Nov 4;12:6371. doi: 10.1038/s41467-021-26694-x (PMC8569206; doi:10.1038/s41467-021-26694-x)
Supplement: Supplementary file 7 — Source Data [file 41467_2021_26694_MOESM7_ESM.xlsx]

## Sheet: Figure 2c, d
NR								SP
Figure 2d								Figure 2c
Wavelength nm.	water	ab	Au	Au-Peg	Au-Peg-ab			Wavelength nm.	water	ab	abcy5	ausp	apd	apad
220	0.001	0.997	2.873	0.914	0.337			250	0	0.053	0.032	0.203	0.411	0.585
220.5	0.002	0.935	2.898	0.924	0.332			250.5	0.001	0.053	0.032	0.204	0.411	0.586
221	0.001	0.877	2.898	0.933	0.323			251	-0.001	0.054	0.032	0.204	0.41	0.587
221.5	0.001	0.82	2.909	0.943	0.321			251.5	0	0.054	0.031	0.204	0.409	0.587
222	0.002	0.77	2.92	0.951	0.315			252	0.001	0.054	0.033	0.201	0.407	0.589
222.5	0.001	0.724	2.893	0.955	0.308			252.5	0	0.056	0.033	0.203	0.405	0.59
223	0.001	0.678	2.925	0.958	0.304			253	0.001	0.056	0.033	0.203	0.406	0.592
223.5	0.002	0.637	2.92	0.958	0.299			253.5	0.001	0.057	0.033	0.203	0.405	0.592
224	0.001	0.6	2.92	0.953	0.294			254	0	0.058	0.034	0.202	0.404	0.593
224.5	0.002	0.564	2.96	0.954	0.292			254.5	0.001	0.058	0.035	0.202	0.404	0.595
225	0.001	0.529	2.948	0.951	0.289			255	0	0.059	0.035	0.201	0.402	0.594
225.5	0.002	0.498	2.931	0.946	0.284			255.5	0	0.062	0.034	0.201	0.401	0.593
226	0.001	0.473	2.948	0.941	0.281			256	0	0.062	0.035	0.2	0.399	0.592
226.5	0.001	0.444	2.96	0.934	0.28			256.5	0	0.064	0.035	0.2	0.397	0.594
227	0.002	0.424	2.972	0.925	0.278			257	-0.001	0.067	0.035	0.2	0.397	0.593
227.5	0.002	0.402	2.96	0.904	0.274			257.5	-0.001	0.067	0.034	0.2	0.395	0.593
228	0.003	0.381	2.96	0.887	0.271			258	0.001	0.07	0.033	0.201	0.392	0.593
228.5	0.002	0.362	2.972	0.866	0.269			258.5	0	0.072	0.034	0.199	0.394	0.592
229	0.001	0.348	2.972	0.845	0.267			259	0	0.073	0.035	0.199	0.391	0.591
229.5	0.001	0.331	2.985	0.82	0.263			259.5	0.001	0.074	0.035	0.2	0.389	0.591
230	0.001	0.317	2.954	0.797	0.261			260	-0.001	0.076	0.034	0.199	0.387	0.59
230.5	0.001	0.306	2.966	0.779	0.259			260.5	0.001	0.077	0.034	0.199	0.385	0.589
231	0	0.298	2.954	0.758	0.257			261	0	0.079	0.033	0.198	0.384	0.586
231.5	0.002	0.288	2.954	0.738	0.256			261.5	0	0.081	0.034	0.199	0.382	0.584
232	0.001	0.279	2.966	0.719	0.255			262	-0.001	0.084	0.035	0.197	0.381	0.583
232.5	0.001	0.273	2.943	0.695	0.253			262.5	0	0.086	0.035	0.196	0.38	0.58
233	0.002	0.267	2.943	0.66	0.248			263	0	0.089	0.035	0.197	0.377	0.576
233.5	0.001	0.26	2.966	0.624	0.248			263.5	0	0.092	0.034	0.197	0.375	0.575
234	0	0.255	2.966	0.587	0.248			264	-0.001	0.095	0.034	0.196	0.375	0.573
234.5	0.002	0.251	2.966	0.545	0.246			264.5	0	0.095	0.034	0.195	0.373	0.571
235	0	0.246	2.954	0.5	0.244			265	0	0.097	0.034	0.196	0.372	0.567
235.5	0	0.244	2.925	0.461	0.243			265.5	0	0.1	0.034	0.195	0.371	0.564
236	0.003	0.242	2.878	0.422	0.241			266	0.001	0.102	0.035	0.194	0.369	0.559
236.5	0	0.239	2.745	0.381	0.239			266.5	0.001	0.104	0.035	0.195	0.368	0.557
237	0.001	0.238	2.538	0.351	0.239			267	0	0.106	0.035	0.193	0.365	0.553
237.5	0.002	0.238	2.263	0.323	0.238			267.5	0.001	0.11	0.035	0.192	0.365	0.548
238	0.002	0.238	1.965	0.298	0.237			268	0	0.112	0.034	0.191	0.364	0.544
238.5	0.001	0.237	1.715	0.277	0.236			268.5	0.001	0.114	0.035	0.192	0.361	0.54
239	0.002	0.238	1.517	0.262	0.234			269	0.001	0.116	0.035	0.191	0.36	0.535
239.5	0.001	0.239	1.341	0.247	0.234			269.5	0	0.119	0.035	0.191	0.361	0.532
240	0.001	0.238	1.188	0.236	0.233			270	0	0.12	0.036	0.19	0.356	0.527
240.5	0.002	0.24	1.077	0.228	0.232			270.5	0	0.122	0.034	0.189	0.355	0.522
241	0.002	0.241	0.994	0.222	0.231			271	0	0.123	0.035	0.189	0.353	0.517
241.5	0.001	0.244	0.918	0.212	0.228			271.5	0	0.126	0.035	0.187	0.353	0.512
242	0.001	0.244	0.857	0.208	0.229			272	0	0.127	0.034	0.186	0.35	0.508
242.5	0.001	0.247	0.815	0.205	0.229			272.5	0	0.129	0.034	0.185	0.349	0.504
243	0.001	0.249	0.783	0.203	0.228			273	0.001	0.131	0.033	0.186	0.349	0.499
243.5	0.002	0.251	0.757	0.199	0.227			273.5	0.001	0.132	0.033	0.184	0.346	0.495
244	0.002	0.254	0.741	0.197	0.227			274	0.001	0.133	0.033	0.184	0.345	0.489
244.5	0.001	0.256	0.729	0.195	0.226			274.5	0.001	0.136	0.032	0.185	0.344	0.482
245	0.001	0.26	0.718	0.193	0.225			275	0.001	0.137	0.033	0.183	0.342	0.477
245.5	0.002	0.261	0.715	0.193	0.225			275.5	0.001	0.136	0.033	0.183	0.34	0.472
246	0.002	0.264	0.712	0.192	0.224			276	0.001	0.138	0.034	0.181	0.338	0.466
246.5	0.001	0.265	0.714	0.191	0.225			276.5	0.001	0.139	0.033	0.18	0.336	0.46
247	0.001	0.268	0.717	0.191	0.224			277	0	0.138	0.032	0.179	0.334	0.455
247.5	0	0.273	0.72	0.19	0.223			277.5	0	0.14	0.032	0.178	0.333	0.45
248	0.001	0.275	0.725	0.191	0.223			278	0	0.139	0.032	0.176	0.331	0.443
248.5	0.001	0.277	0.73	0.189	0.223			278.5	-0.002	0.139	0.032	0.176	0.329	0.439
249	0.001	0.28	0.735	0.189	0.223			279	-0.001	0.139	0.032	0.176	0.329	0.434
249.5	0.001	0.282	0.742	0.188	0.223			279.5	0	0.14	0.031	0.175	0.328	0.429
250	0.001	0.286	0.749	0.189	0.222			280	0.001	0.138	0.031	0.175	0.326	0.423
250.5	0.002	0.287	0.757	0.188	0.221			280.5	0	0.138	0.032	0.175	0.324	0.421
251	0.001	0.291	0.764	0.188	0.221			281	0.001	0.137	0.032	0.174	0.323	0.415
251.5	0.001	0.294	0.773	0.188	0.222			281.5	0	0.137	0.032	0.172	0.32	0.409
252	0.001	0.296	0.783	0.188	0.221			282	-0.007	0.137	0.032	0.15	0.318	0.345
252.5	0.001	0.3	0.794	0.189	0.22			282.5	0	0.137	0.032	0.151	0.318	0.345
253	0.001	0.301	0.81	0.189	0.22			283	0.002	0.136	0.031	0.151	0.317	0.342
253.5	0.001	0.304	0.823	0.189	0.22			283.5	0.001	0.135	0.031	0.153	0.316	0.346
254	0.001	0.305	0.834	0.19	0.219			284	-0.001	0.132	0.03	0.155	0.315	0.335
254.5	0	0.307	0.843	0.19	0.219			284.5	-0.003	0.127	0.031	0.15	0.314	0.339
255	0.001	0.309	0.848	0.189	0.218			285	-0.005	0.124	0.029	0.152	0.312	0.337
255.5	0.001	0.309	0.848	0.19	0.218			285.5	-0.001	0.119	0.03	0.152	0.311	0.335
256	0.001	0.311	0.842	0.188	0.218			286	0.001	0.113	0.029	0.153	0.309	0.331
256.5	0	0.312	0.837	0.187	0.218			286.5	-0.003	0.108	0.028	0.151	0.308	0.33
257	0	0.313	0.829	0.187	0.217			287	0	0.103	0.026	0.151	0.308	0.327
257.5	0	0.314	0.828	0.186	0.217			287.5	0	0.097	0.026	0.151	0.307	0.325
258	-0.001	0.314	0.827	0.184	0.216			288	-0.001	0.092	0.025	0.151	0.305	0.326
258.5	0	0.315	0.832	0.186	0.215			288.5	-0.001	0.09	0.026	0.152	0.304	0.318
259	-0.001	0.315	0.843	0.187	0.216			289	-0.002	0.087	0.026	0.151	0.303	0.318
259.5	-0.001	0.314	0.857	0.187	0.215			289.5	-0.003	0.086	0.026	0.151	0.299	0.319
260	0	0.313	0.873	0.187	0.215			290	-0.004	0.085	0.024	0.149	0.3	0.316
260.5	0.001	0.313	0.883	0.188	0.214			290.5	0	0.084	0.025	0.148	0.297	0.312
261	0	0.313	0.886	0.188	0.213			291	0.001	0.082	0.025	0.152	0.296	0.313
261.5	0	0.312	0.878	0.187	0.213			291.5	0	0.077	0.024	0.151	0.295	0.311
262	0.001	0.309	0.863	0.187	0.214			292	0.001	0.073	0.023	0.149	0.295	0.306
262.5	0.001	0.308	0.844	0.185	0.213			292.5	0	0.069	0.023	0.147	0.293	0.3
263	0.001	0.306	0.82	0.184	0.212			293	-0.001	0.064	0.022	0.147	0.292	0.305
263.5	0.001	0.305	0.801	0.182	0.212			293.5	-0.002	0.059	0.021	0.147	0.291	0.3
264	0.001	0.3	0.782	0.182	0.21			294	0	0.054	0.022	0.144	0.29	0.296
264.5	0.001	0.297	0.765	0.179	0.21			294.5	-0.004	0.05	0.021	0.142	0.288	0.3
265	0.001	0.295	0.751	0.179	0.21			295	0.002	0.045	0.02	0.147	0.288	0.297
265.5	0.001	0.292	0.74	0.178	0.21			295.5	0	0.042	0.021	0.146	0.286	0.295
266	0.001	0.287	0.732	0.177	0.209			296	0	0.038	0.02	0.147	0.285	0.294
266.5	0.002	0.284	0.726	0.177	0.208			296.5	0	0.036	0.021	0.144	0.283	0.296
267	0.002	0.282	0.718	0.177	0.208			297	0	0.032	0.02	0.145	0.284	0.289
267.5	0.001	0.276	0.704	0.176	0.207			297.5	-0.001	0.03	0.02	0.143	0.283	0.291
268	0.001	0.271	0.681	0.175	0.206			298	0	0.028	0.02	0.145	0.282	0.291
268.5	0	0.266	0.65	0.171	0.205			298.5	0.002	0.026	0.02	0.147	0.279	0.292
269	0.001	0.261	0.622	0.17	0.205			299	0.004	0.024	0.02	0.15	0.278	0.291
269.5	0.001	0.257	0.594	0.169	0.202			299.5	0.003	0.021	0.02	0.151	0.277	0.288
270	0.001	0.251	0.569	0.168	0.203			300	0.002	0.02	0.019	0.145	0.276	0.285
270.5	0.002	0.246	0.554	0.167	0.203			300.5	0.001	0.02	0.019	0.147	0.275	0.282
271	0.001	0.241	0.545	0.166	0.201			301	-0.001	0.017	0.019	0.146	0.274	0.278
271.5	0.001	0.235	0.536	0.165	0.2			301.5	0.004	0.015	0.017	0.141	0.275	0.281
272	0.001	0.228	0.52	0.165	0.199			302	0.002	0.015	0.018	0.145	0.273	0.28
272.5	0	0.222	0.497	0.163	0.2			302.5	-0.002	0.013	0.018	0.146	0.271	0.28
273	0.001	0.216	0.465	0.159	0.197			303	0.001	0.011	0.017	0.143	0.27	0.276
273.5	0	0.21	0.435	0.158	0.195			303.5	0	0.011	0.017	0.138	0.269	0.276
274	0	0.204	0.403	0.156	0.195			304	-0.002	0.009	0.018	0.145	0.268	0.274
274.5	0	0.198	0.378	0.154	0.193			304.5	0.001	0.01	0.016	0.141	0.266	0.275
275	0	0.192	0.352	0.152	0.193			305	0	0.009	0.016	0.14	0.266	0.271
275.5	0	0.186	0.329	0.15	0.193			305.5	-0.001	0.007	0.016	0.147	0.262	0.283
276	0	0.18	0.31	0.15	0.192			306	-0.002	0.007	0.017	0.145	0.263	0.28
276.5	0	0.175	0.293	0.149	0.191			306.5	-0.001	0.007	0.017	0.146	0.263	0.279
277	0	0.168	0.277	0.147	0.19			307	0.001	0.007	0.016	0.145	0.261	0.277
277.5	0.001	0.163	0.265	0.147	0.189			307.5	-0.001	0.006	0.015	0.145	0.259	0.273
278	0.001	0.158	0.253	0.146	0.188			308	0	0.005	0.015	0.144	0.257	0.277
278.5	0.001	0.151	0.24	0.145	0.188			308.5	0	0.005	0.016	0.143	0.259	0.278
279	0.001	0.145	0.23	0.145	0.187			309	-0.003	0.002	0.014	0.143	0.257	0.272
279.5	0.001	0.141	0.22	0.144	0.185			309.5	-0.002	0.005	0.015	0.139	0.254	0.27
280	0.001	0.135	0.21	0.142	0.184			310	-0.003	0.005	0.013	0.139	0.255	0.268
280.5	0.001	0.129	0.204	0.141	0.183			310.5	0	0.003	0.014	0.144	0.254	0.27
281	0.001	0.122	0.198	0.14	0.181			311	-0.002	0.004	0.014	0.142	0.253	0.27
281.5	0.001	0.117	0.191	0.141	0.18			311.5	0.002	0.004	0.014	0.14	0.252	0.267
282	0	0.113	0.186	0.14	0.181			312	0	0.004	0.014	0.141	0.25	0.27
282.5	0	0.109	0.18	0.138	0.18			312.5	-0.003	0.003	0.015	0.144	0.249	0.266
283	0	0.103	0.176	0.138	0.178			313	0	0.004	0.013	0.138	0.25	0.268
283.5	0.001	0.098	0.172	0.139	0.178			313.5	-0.001	0.002	0.014	0.139	0.249	0.267
284	-0.001	0.095	0.168	0.137	0.177			314	0	0.005	0.015	0.14	0.248	0.264
284.5	0	0.09	0.165	0.137	0.175			314.5	0.001	0.003	0.014	0.139	0.248	0.26
285	0	0.086	0.16	0.135	0.176			315	0	0.005	0.013	0.135	0.245	0.265
285.5	0.001	0.083	0.156	0.136	0.176			315.5	-0.002	0.005	0.012	0.138	0.246	0.257
286	0	0.079	0.152	0.136	0.175			316	0	0.004	0.014	0.137	0.245	0.259
286.5	0.001	0.075	0.15	0.136	0.174			316.5	0	0.004	0.013	0.138	0.244	0.263
287	0.001	0.071	0.146	0.136	0.173			317	-0.001	0.004	0.014	0.138	0.242	0.261
287.5	0	0.068	0.143	0.136	0.172			317.5	-0.001	0.004	0.012	0.138	0.245	0.262
288	0.001	0.065	0.14	0.135	0.173			318	0.002	0.004	0.014	0.136	0.243	0.257
288.5	0	0.061	0.136	0.134	0.171			318.5	0.002	0.002	0.012	0.137	0.243	0.261
289	0	0.057	0.135	0.133	0.17			319	0.001	0.002	0.012	0.137	0.239	0.258
289.5	0	0.055	0.132	0.133	0.169			319.5	0.001	0.001	0.011	0.137	0.24	0.254
290	0	0.052	0.13	0.131	0.168			320	0	0.002	0.011	0.133	0.238	0.254
290.5	-0.001	0.049	0.129	0.133	0.169			320.5	-0.002	0.002	0.012	0.137	0.235	0.256
291	0	0.048	0.126	0.132	0.167			321	0	0.002	0.012	0.136	0.238	0.253
291.5	0.001	0.045	0.126	0.132	0.167			321.5	0.002	0.001	0.011	0.135	0.242	0.255
292	0.001	0.043	0.123	0.13	0.166			322	0	0.003	0.011	0.137	0.238	0.257
292.5	0.001	0.041	0.122	0.131	0.166			322.5	-0.001	0.002	0.012	0.136	0.236	0.252
293	0.001	0.038	0.122	0.129	0.165			323	-0.001	0.001	0.012	0.134	0.239	0.25
293.5	0	0.038	0.119	0.131	0.164			323.5	0	0.001	0.013	0.134	0.235	0.251
294	0	0.035	0.118	0.13	0.163			324	0.001	0.004	0.011	0.136	0.233	0.25
294.5	0.001	0.033	0.117	0.129	0.164			324.5	-0.003	0.003	0.012	0.134	0.235	0.25
295	0.001	0.032	0.115	0.128	0.162			325	-0.003	0.003	0.01	0.132	0.235	0.246
295.5	0.001	0.03	0.112	0.128	0.163			325.5	-0.001	0.003	0.01	0.134	0.234	0.246
296	0.002	0.029	0.111	0.129	0.162			326	0	0.002	0.012	0.135	0.233	0.249
296.5	0.001	0.027	0.108	0.128	0.16			326.5	0.002	0.003	0.011	0.131	0.234	0.249
297	0.001	0.026	0.106	0.127	0.159			327	0	0.002	0.01	0.133	0.23	0.246
297.5	0.001	0.024	0.103	0.126	0.159			327.5	0.001	0	0.011	0.133	0.23	0.249
298	0	0.024	0.103	0.124	0.157			328	0	0	0.011	0.131	0.231	0.244
298.5	0	0.024	0.101	0.125	0.157			328.5	-0.002	0.003	0.011	0.129	0.231	0.246
299	0.002	0.023	0.098	0.125	0.157			329	0	0.003	0.011	0.13	0.228	0.24
299.5	0.002	0.022	0.097	0.124	0.157			329.5	0	0.004	0.012	0.133	0.227	0.244
300	0.001	0.02	0.097	0.125	0.156			330	-0.001	0.003	0.011	0.127	0.229	0.242
300.5	0.002	0.02	0.094	0.124	0.155			330.5	-0.001	0.001	0.011	0.129	0.226	0.241
301	0	0.019	0.093	0.124	0.155			331	0	0.001	0.012	0.131	0.225	0.242
301.5	0	0.019	0.092	0.123	0.155			331.5	-0.001	0.003	0.01	0.128	0.225	0.242
302	0.001	0.019	0.091	0.123	0.154			332	0	0.003	0.009	0.129	0.226	0.241
302.5	0.001	0.018	0.091	0.123	0.153			332.5	-0.001	0.002	0.009	0.131	0.224	0.24
303	0.001	0.017	0.092	0.122	0.153			333	0	0.003	0.01	0.129	0.226	0.241
303.5	0.001	0.017	0.09	0.122	0.154			333.5	-0.001	0.002	0.009	0.129	0.227	0.239
304	0.001	0.018	0.09	0.122	0.153			334	0.001	0.002	0.007	0.128	0.226	0.238
304.5	0.001	0.017	0.088	0.122	0.152			334.5	0.001	0.003	0.009	0.129	0.223	0.237
305	0	0.015	0.088	0.121	0.151			335	0	0.003	0.008	0.127	0.226	0.238
305.5	0.002	0.014	0.087	0.12	0.149			335.5	-0.002	0.003	0.007	0.127	0.223	0.237
306	0.001	0.017	0.085	0.12	0.151			336	0	0.004	0.009	0.127	0.221	0.235
306.5	0	0.016	0.085	0.119	0.148			336.5	-0.002	0.002	0.008	0.126	0.22	0.236
307	0.001	0.015	0.086	0.119	0.148			337	-0.001	0.002	0.006	0.126	0.222	0.235
307.5	0.001	0.015	0.085	0.12	0.148			337.5	-0.001	0.002	0.007	0.124	0.221	0.235
308	0	0.014	0.083	0.12	0.149			338	-0.002	0.001	0.007	0.127	0.221	0.232
308.5	0.001	0.013	0.084	0.119	0.15			338.5	-0.001	0.001	0.008	0.125	0.221	0.233
309	0.003	0.015	0.083	0.119	0.147			339	0.001	0.004	0.009	0.126	0.222	0.233
309.5	0.001	0.013	0.082	0.12	0.148			339.5	-0.001	0.003	0.006	0.127	0.222	0.231
310	0.001	0.014	0.083	0.117	0.148			340	0.001	0.002	0.008	0.124	0.221	0.232
310.5	0.001	0.013	0.081	0.116	0.146			340.5	0	0.004	0.007	0.124	0.221	0.233
311	0.002	0.014	0.081	0.116	0.144			341	0	0.002	0.007	0.124	0.22	0.23
311.5	0.001	0.013	0.08	0.118	0.145			341.5	0.001	0.004	0.005	0.123	0.22	0.232
312	0.002	0.014	0.083	0.117	0.146			342	-0.001	0.002	0.004	0.123	0.22	0.231
312.5	0.002	0.013	0.081	0.117	0.146			342.5	0	0.003	0.005	0.125	0.22	0.23
313	-0.001	0.013	0.079	0.116	0.144			343	0	0.004	0.004	0.124	0.22	0.231
313.5	-0.001	0.012	0.079	0.115	0.143			343.5	0.001	0.002	0.006	0.122	0.219	0.228
314	-0.001	0.012	0.078	0.115	0.142			344	0	0.004	0.005	0.123	0.217	0.228
314.5	0	0.012	0.077	0.114	0.142			344.5	0	0.003	0.006	0.122	0.218	0.228
315	0	0.012	0.079	0.113	0.143			345	0	0.003	0.003	0.122	0.217	0.225
315.5	0.001	0.013	0.079	0.113	0.143			345.5	0.001	0.003	0.004	0.123	0.219	0.227
316	-0.001	0.011	0.078	0.113	0.141			346	0	0.002	0.004	0.123	0.219	0.225
316.5	0.001	0.012	0.078	0.113	0.142			346.5	0.001	0.003	0.003	0.123	0.22	0.225
317	-0.001	0.012	0.076	0.113	0.14			347	-0.001	0.001	0.004	0.122	0.218	0.226
317.5	-0.001	0.012	0.075	0.113	0.141			347.5	0	0.001	0.005	0.124	0.219	0.227
318	0.002	0.012	0.076	0.112	0.142			348	0.001	0.002	0.006	0.123	0.217	0.225
318.5	0	0.015	0.075	0.113	0.141			348.5	-0.001	0.002	0.004	0.121	0.216	0.227
319	0.001	0.012	0.075	0.112	0.14			349	0	0.001	0.004	0.122	0.218	0.225
319.5	0.001	0.012	0.074	0.111	0.139			349.5	0.001	0.002	0.002	0.123	0.217	0.224
320	0.001	0.011	0.075	0.11	0.138			350	0	0.002	0.004	0.121	0.216	0.224
320.5	0	0.011	0.073	0.111	0.137			350.5	0.002	0.001	0.004	0.122	0.219	0.224
321	0.001	0.01	0.073	0.111	0.138			351	0.002	0.001	0.003	0.122	0.218	0.223
321.5	-0.002	0.01	0.072	0.11	0.138			351.5	0	0	0.003	0.12	0.216	0.223
322	0.001	0.011	0.074	0.11	0.138			352	0.002	0.001	0.006	0.122	0.218	0.224
322.5	0	0.012	0.072	0.109	0.137			352.5	0.003	0.002	0.004	0.123	0.215	0.223
323	0	0.011	0.073	0.11	0.137			353	0	0.002	0.005	0.122	0.215	0.223
323.5	0.002	0.011	0.073	0.108	0.136			353.5	0.001	0.002	0.005	0.122	0.216	0.22
324	0.002	0.011	0.072	0.108	0.137			354	0.002	0.002	0.004	0.121	0.215	0.223
324.5	0.002	0.012	0.072	0.108	0.137			354.5	0.001	0.003	0.005	0.121	0.213	0.22
325	0.001	0.011	0.071	0.107	0.136			355	-0.001	0.004	0.004	0.118	0.214	0.22
325.5	0.001	0.012	0.07	0.108	0.136			355.5	-0.001	0.003	0.006	0.119	0.214	0.219
326	0	0.011	0.071	0.109	0.136			356	0	0.004	0.005	0.12	0.213	0.222
326.5	0.001	0.012	0.072	0.109	0.136			356.5	0.001	0	0.003	0.12	0.213	0.221
327	0	0.012	0.071	0.109	0.135			357	0	0	0.003	0.119	0.215	0.221
327.5	0.002	0.013	0.07	0.109	0.134			357.5	0	0.002	0.003	0.12	0.214	0.222
328	0	0.013	0.07	0.108	0.136			358	0	0.002	0.002	0.121	0.214	0.22
328.5	0	0.012	0.071	0.106	0.136			358.5	0.001	0	0.003	0.12	0.214	0.22
329	0.002	0.012	0.069	0.106	0.135			359	0.001	0	0.002	0.119	0.213	0.22
329.5	0.003	0.011	0.07	0.107	0.134			359.5	0	0	0.004	0.121	0.213	0.219
330	0.002	0.011	0.067	0.106	0.134			360	0	0.001	0.002	0.119	0.213	0.217
330.5	0.001	0.012	0.069	0.105	0.133			360.5	0.001	0.002	0.003	0.12	0.213	0.217
331	0.002	0.012	0.069	0.106	0.132			361	-0.001	0.001	0.004	0.119	0.211	0.218
331.5	0.002	0.011	0.069	0.106	0.134			361.5	-0.002	0.002	0.003	0.118	0.212	0.215
332	0.001	0.012	0.067	0.106	0.133			362	0.001	0.003	0.003	0.119	0.212	0.217
332.5	0.002	0.011	0.068	0.105	0.134			362.5	0.001	0.003	0.004	0.119	0.212	0.216
333	0.002	0.012	0.067	0.105	0.133			363	0	0.002	0.004	0.119	0.214	0.218
333.5	0.001	0.011	0.067	0.107	0.13			363.5	0	0.003	0.003	0.118	0.213	0.216
334	0.001	0.011	0.067	0.104	0.131			364	0.001	0.003	0.003	0.118	0.211	0.216
334.5	0.001	0.01	0.066	0.102	0.131			364.5	0.002	0.003	0.004	0.118	0.211	0.214
335	0	0.01	0.064	0.103	0.131			365	0.001	0.002	0.002	0.115	0.207	0.212
335.5	0.001	0.008	0.065	0.103	0.128			365.5	0	0	0.002	0.115	0.209	0.214
336	0.002	0.009	0.065	0.102	0.131			366	0	0.001	0.002	0.116	0.209	0.214
336.5	0.001	0.009	0.064	0.103	0.133			366.5	0.001	0.002	0.003	0.116	0.209	0.213
337	-0.001	0.009	0.064	0.102	0.129			367	-0.001	0.001	0.002	0.116	0.206	0.212
337.5	0.001	0.008	0.063	0.102	0.13			367.5	-0.002	0.002	0.001	0.116	0.208	0.212
338	0	0.009	0.064	0.1	0.128			368	0	0.002	0.003	0.114	0.207	0.212
338.5	0.003	0.008	0.064	0.101	0.127			368.5	-0.001	0.001	0.001	0.115	0.206	0.211
339	0.001	0.006	0.064	0.101	0.127			369	-0.002	0	0.001	0.116	0.207	0.209
339.5	-0.001	0.008	0.062	0.101	0.126			369.5	0	0.002	0.002	0.113	0.206	0.211
340	0	0.007	0.065	0.1	0.129			370	-0.001	0.001	0.001	0.114	0.205	0.21
340.5	0.001	0.006	0.063	0.098	0.127			370.5	-0.001	-0.001	0.001	0.115	0.204	0.209
341	0.001	0.007	0.061	0.098	0.127			371	0	0.002	0.003	0.114	0.204	0.206
341.5	0	0.008	0.061	0.1	0.125			371.5	-0.001	0.002	0.002	0.113	0.205	0.208
342	0.001	0.008	0.061	0.101	0.127			372	-0.002	0.001	0.001	0.114	0.204	0.209
342.5	0.002	0.008	0.062	0.1	0.126			372.5	0	0.002	0.002	0.113	0.204	0.207
343	0.001	0.009	0.062	0.1	0.126			373	-0.001	0.001	0.001	0.113	0.203	0.207
343.5	0.001	0.008	0.06	0.099	0.125			373.5	-0.002	0	0.001	0.114	0.204	0.208
344	0	0.006	0.059	0.098	0.123			374	0.001	0.001	0.001	0.114	0.204	0.207
344.5	0.001	0.008	0.058	0.098	0.123			374.5	0.001	0.001	0.001	0.114	0.203	0.206
345	0.001	0.007	0.06	0.098	0.127			375	0	0.001	0	0.114	0.204	0.206
345.5	0	0.008	0.062	0.099	0.126			375.5	0.001	0	0.001	0.114	0.204	0.207
346	0	0.006	0.057	0.099	0.123			376	0	0.002	0.001	0.114	0.203	0.206
346.5	0	0.007	0.06	0.097	0.124			376.5	-0.001	0.001	0.002	0.113	0.201	0.205
347	0	0.007	0.058	0.097	0.124			377	-0.001	0.001	0	0.113	0.204	0.206
347.5	0	0.005	0.058	0.097	0.122			377.5	0	0.002	0.001	0.112	0.203	0.205
348	0.001	0.006	0.058	0.097	0.123			378	-0.001	0.002	0.001	0.112	0.202	0.204
348.5	0.001	0.006	0.057	0.097	0.122			378.5	-0.001	0.001	0	0.11	0.2	0.202
349	0	0.007	0.057	0.097	0.123			379	-0.001	0.001	0.001	0.111	0.201	0.202
349.5	0	0.005	0.059	0.097	0.123			379.5	0	0.002	0.001	0.11	0.201	0.203
350	0.002	0.007	0.056	0.097	0.123			380	0	0.002	0	0.112	0.201	0.203
350.5	0.001	0.008	0.058	0.096	0.123			380.5	0.001	0	0	0.112	0.2	0.202
351	0.001	0.007	0.056	0.095	0.122			381	0.001	0.001	0.002	0.112	0.2	0.202
351.5	-0.001	0.006	0.055	0.094	0.121			381.5	0	0.002	0	0.111	0.201	0.203
352	0	0.006	0.056	0.094	0.119			382	0.001	0.001	0	0.112	0.199	0.201
352.5	-0.001	0.004	0.056	0.092	0.121			382.5	0.001	0	0.001	0.111	0.2	0.201
353	-0.002	0.004	0.055	0.092	0.12			383	0	0.002	0	0.11	0.2	0.201
353.5	-0.002	0.004	0.051	0.093	0.119			383.5	0	0.002	0	0.11	0.199	0.198
354	-0.002	0.004	0.054	0.094	0.119			384	-0.001	0.001	0.001	0.109	0.198	0.198
354.5	0	0.003	0.055	0.092	0.121			384.5	-0.001	0.001	0	0.109	0.199	0.199
355	0.001	0.006	0.054	0.091	0.12			385	0.001	0.002	0	0.111	0.199	0.2
355.5	-0.001	0.006	0.055	0.095	0.122			385.5	0.001	0.002	0	0.112	0.199	0.198
356	0	0.005	0.055	0.091	0.119			386	0	0.001	0	0.109	0.199	0.198
356.5	-0.001	0.006	0.054	0.093	0.117			386.5	0.001	0.002	0.001	0.109	0.197	0.199
357	-0.001	0.006	0.055	0.093	0.12			387	0	0.002	0.001	0.11	0.197	0.198
357.5	0	0.004	0.053	0.092	0.119			387.5	0	0.001	0	0.11	0.197	0.198
358	0	0.005	0.053	0.092	0.118			388	-0.001	0.002	0	0.109	0.197	0.196
358.5	-0.001	0.007	0.053	0.094	0.118			388.5	0.001	0.001	0	0.11	0.196	0.197
359	0	0.006	0.055	0.094	0.119			389	0	0.001	0	0.11	0.197	0.197
359.5	0.002	0.007	0.054	0.092	0.117			389.5	0	0.002	0	0.109	0.196	0.196
360	0.001	0.005	0.054	0.092	0.118			390	0	0.003	0.001	0.109	0.197	0.196
360.5	0.001	0.005	0.053	0.092	0.118			390.5	0.001	0.003	0.001	0.109	0.195	0.194
361	0.001	0.007	0.055	0.094	0.118			391	-0.001	0.002	0.001	0.109	0.196	0.195
361.5	0.002	0.008	0.055	0.093	0.119			391.5	0	0.002	0.001	0.11	0.195	0.194
362	0.001	0.006	0.054	0.091	0.118			392	0.001	0.001	-0.001	0.11	0.194	0.194
362.5	0.001	0.007	0.054	0.091	0.117			392.5	0	0.001	0	0.109	0.194	0.193
363	-0.001	0.006	0.054	0.091	0.117			393	0	0.002	0	0.107	0.194	0.194
363.5	0	0.005	0.054	0.091	0.118			393.5	0	0.002	0	0.107	0.194	0.193
364	0.001	0.006	0.053	0.091	0.117			394	-0.001	0.001	-0.001	0.107	0.194	0.192
364.5	0.002	0.007	0.055	0.092	0.117			394.5	0	0.002	0	0.107	0.194	0.192
365	0.002	0.007	0.052	0.09	0.116			395	0.001	0.002	-0.001	0.108	0.194	0.193
365.5	0.001	0.006	0.052	0.09	0.114			395.5	0	0.002	-0.001	0.107	0.194	0.193
366	0.001	0.007	0.053	0.089	0.116			396	-0.001	0.001	0.001	0.106	0.193	0.191
366.5	0	0.005	0.053	0.09	0.115			396.5	0	0.002	0	0.108	0.191	0.191
367	0.002	0.006	0.052	0.091	0.115			397	0	0.002	-0.001	0.108	0.192	0.19
367.5	0.001	0.007	0.052	0.089	0.114			397.5	0	0.001	0.001	0.107	0.191	0.191
368	0	0.006	0.052	0.091	0.117			398	-0.001	0.002	0	0.106	0.191	0.19
368.5	0.002	0.005	0.05	0.09	0.114			398.5	0	0.001	0	0.106	0.191	0.189
369	0	0.005	0.052	0.089	0.114			399	0	0.002	0	0.107	0.191	0.19
369.5	0	0.004	0.052	0.088	0.116			399.5	0	0.002	-0.001	0.106	0.19	0.189
370	0.001	0.004	0.05	0.089	0.114			400	0.001	0.001	-0.001	0.107	0.191	0.189
370.5	0	0.005	0.05	0.087	0.112			400.5	0	0.001	0	0.106	0.191	0.189
371	-0.001	0.004	0.051	0.086	0.113			401	-0.001	0.001	-0.001	0.105	0.19	0.189
371.5	0.001	0.004	0.051	0.089	0.113			401.5	0	0.001	0	0.107	0.19	0.189
372	0.001	0.004	0.05	0.088	0.113			402	0	0.002	0	0.106	0.191	0.188
372.5	0	0.006	0.052	0.088	0.113			402.5	0	0.002	0	0.106	0.19	0.188
373	0.001	0.005	0.05	0.09	0.113			403	0	0.002	0	0.106	0.19	0.188
373.5	0.002	0.005	0.05	0.088	0.111			403.5	0	0.002	0	0.106	0.189	0.188
374	-0.001	0.005	0.049	0.086	0.112			404	-0.001	0.002	0	0.105	0.189	0.187
374.5	0.001	0.005	0.049	0.087	0.112			404.5	0.001	0.002	-0.001	0.105	0.189	0.187
375	0.001	0.004	0.049	0.087	0.112			405	0.001	0.001	-0.001	0.105	0.188	0.187
375.5	-0.001	0.005	0.05	0.086	0.113			405.5	0	0.001	-0.001	0.105	0.188	0.186
376	0	0.004	0.051	0.086	0.111			406	-0.001	0.002	-0.001	0.104	0.188	0.185
376.5	0	0.003	0.049	0.087	0.11			406.5	0	0.001	-0.001	0.104	0.188	0.185
377	-0.001	0.004	0.049	0.086	0.111			407	0	0.001	-0.001	0.103	0.189	0.185
377.5	-0.001	0.004	0.05	0.085	0.112			407.5	0	0.001	-0.001	0.104	0.188	0.185
378	0.001	0.003	0.049	0.087	0.11			408	0.001	0.001	-0.001	0.104	0.188	0.186
378.5	0	0.004	0.049	0.086	0.11			408.5	0	0.001	-0.001	0.104	0.187	0.185
379	0	0.005	0.05	0.085	0.111			409	0	0.002	-0.001	0.103	0.188	0.184
379.5	0.001	0.004	0.049	0.085	0.11			409.5	0.001	0.002	0	0.104	0.187	0.185
380	0.001	0.004	0.049	0.087	0.11			410	0	0.002	0	0.104	0.187	0.184
380.5	0	0.005	0.05	0.084	0.111			410.5	-0.001	0.002	-0.001	0.103	0.187	0.183
381	0.001	0.004	0.05	0.085	0.11			411	0	0.002	0	0.104	0.187	0.183
381.5	0.001	0.005	0.048	0.085	0.109			411.5	0	0.001	-0.001	0.104	0.186	0.183
382	0	0.005	0.05	0.085	0.11			412	-0.001	0.001	-0.001	0.103	0.186	0.183
382.5	0.001	0.004	0.05	0.085	0.11			412.5	0	0.002	-0.001	0.103	0.187	0.182
383	0.002	0.005	0.048	0.086	0.109			413	0	0.002	0	0.104	0.186	0.182
383.5	-0.001	0.005	0.049	0.085	0.109			413.5	0.001	0.001	0	0.103	0.186	0.182
384	0.001	0.004	0.05	0.085	0.109			414	0	0.002	-0.001	0.104	0.187	0.182
384.5	0	0.003	0.049	0.084	0.108			414.5	0	0.002	0	0.103	0.186	0.183
385	0	0.005	0.048	0.084	0.109			415	0	0.002	0	0.103	0.185	0.183
385.5	0	0.004	0.048	0.083	0.108			415.5	0	0.001	0	0.103	0.186	0.182
386	0.001	0.004	0.048	0.084	0.107			416	0.001	0.003	0.001	0.103	0.185	0.182
386.5	0	0.005	0.049	0.085	0.108			416.5	-0.001	0.001	-0.001	0.102	0.185	0.18
387	0.001	0.004	0.049	0.084	0.109			417	0	0.001	-0.001	0.102	0.185	0.18
387.5	0.001	0.003	0.048	0.084	0.108			417.5	-0.001	0.001	0	0.102	0.184	0.18
388	0	0.004	0.048	0.083	0.108			418	-0.001	0.001	-0.001	0.102	0.184	0.18
388.5	0	0.004	0.048	0.083	0.107			418.5	-0.001	0.002	-0.001	0.102	0.184	0.18
389	0.002	0.004	0.048	0.083	0.107			419	0	0.002	0	0.102	0.184	0.18
389.5	0.001	0.004	0.048	0.082	0.107			419.5	0.001	0.002	-0.001	0.102	0.183	0.181
390	0.001	0.004	0.049	0.083	0.107			420	0	0.001	-0.001	0.102	0.184	0.179
390.5	0.001	0.004	0.048	0.083	0.107			420.5	0	0.001	-0.001	0.102	0.184	0.179
391	0	0.005	0.047	0.083	0.106			421	0	0.001	-0.001	0.103	0.184	0.18
391.5	0	0.004	0.048	0.082	0.107			421.5	0	0.001	0	0.102	0.183	0.179
392	0.001	0.003	0.047	0.082	0.106			422	0	0.001	0	0.102	0.184	0.179
392.5	0	0.004	0.047	0.082	0.106			422.5	0	0.002	-0.001	0.102	0.184	0.179
393	0	0.004	0.048	0.082	0.106			423	0	0.002	0	0.101	0.184	0.178
393.5	0	0.003	0.048	0.082	0.106			423.5	0	0.002	0	0.101	0.184	0.178
394	0.002	0.003	0.047	0.083	0.105			424	0.001	0.002	0	0.101	0.184	0.178
394.5	0	0.004	0.047	0.081	0.105			424.5	0	0.002	-0.001	0.102	0.183	0.178
395	0.001	0.003	0.047	0.082	0.105			425	0	0.001	-0.001	0.101	0.183	0.178
395.5	0.001	0.004	0.047	0.082	0.105			425.5	0	0.002	0	0.102	0.183	0.178
396	0.001	0.004	0.046	0.081	0.104			426	0	0.002	0	0.102	0.183	0.177
396.5	0	0.003	0.047	0.081	0.105			426.5	0.001	0.002	0	0.101	0.183	0.178
397	0	0.004	0.047	0.082	0.105			427	0.001	0.002	0	0.101	0.183	0.178
397.5	0	0.004	0.046	0.08	0.103			427.5	0	0.002	-0.001	0.101	0.183	0.177
398	0.001	0.003	0.047	0.081	0.104			428	0	0.002	-0.001	0.101	0.183	0.177
398.5	0.001	0.003	0.046	0.081	0.104			428.5	0	0.001	0	0.101	0.183	0.177
399	0.001	0.004	0.046	0.081	0.104			429	0	0.001	-0.001	0.101	0.183	0.177
399.5	0	0.003	0.047	0.08	0.104			429.5	0.001	0.002	0	0.102	0.183	0.176
400	0.001	0.003	0.046	0.08	0.103			430	0.001	0.002	0	0.101	0.183	0.176
400.5	0.001	0.004	0.046	0.081	0.104			430.5	0	0.002	-0.001	0.1	0.183	0.177
401	0.001	0.004	0.046	0.08	0.104			431	-0.001	0.002	-0.001	0.101	0.183	0.176
401.5	0.001	0.003	0.047	0.08	0.104			431.5	0	0.001	-0.001	0.101	0.183	0.176
402	0.002	0.003	0.047	0.08	0.104			432	0	0.001	-0.001	0.1	0.183	0.176
402.5	0	0.004	0.046	0.08	0.103			432.5	0	0.002	-0.001	0.1	0.183	0.176
403	0.001	0.004	0.046	0.079	0.103			433	0	0.001	-0.001	0.1	0.183	0.175
403.5	0.001	0.004	0.046	0.081	0.102			433.5	0	0	-0.001	0.101	0.183	0.175
404	0	0.004	0.046	0.08	0.103			434	0	0.001	-0.001	0.101	0.183	0.176
404.5	0.001	0.003	0.046	0.079	0.103			434.5	0.001	0.001	0	0.101	0.183	0.176
405	0.001	0.004	0.047	0.079	0.102			435	0	0.002	0	0.102	0.184	0.175
405.5	0.001	0.004	0.045	0.079	0.102			435.5	0.001	0.002	0	0.101	0.183	0.176
406	0.001	0.004	0.046	0.079	0.102			436	0	0.002	0	0.101	0.183	0.176
406.5	0.001	0.005	0.046	0.079	0.102			436.5	0	0.002	0	0.101	0.184	0.176
407	0.001	0.004	0.045	0.079	0.102			437	0	0.002	-0.001	0.101	0.183	0.175
407.5	0.001	0.003	0.045	0.079	0.102			437.5	0.001	0.002	0	0.101	0.184	0.174
408	0.001	0.004	0.045	0.079	0.102			438	0	0.002	0	0.101	0.184	0.175
408.5	0.001	0.003	0.045	0.078	0.101			438.5	0	0.002	0	0.101	0.183	0.175
409	0	0.003	0.045	0.078	0.101			439	0	0.002	0	0.1	0.184	0.175
409.5	0	0.003	0.044	0.077	0.101			439.5	0	0.002	0	0.101	0.184	0.174
410	0	0.003	0.045	0.077	0.1			440	0.001	0.002	0	0.101	0.184	0.175
410.5	0.001	0.002	0.044	0.078	0.101			440.5	0	0.002	0	0.1	0.183	0.175
411	0.001	0.004	0.045	0.078	0.101			441	0	0.002	0	0.101	0.184	0.175
411.5	0.001	0.004	0.045	0.078	0.1			441.5	0	0.002	0	0.101	0.184	0.174
412	0	0.003	0.044	0.078	0.1			442	0	0.002	-0.001	0.1	0.184	0.175
412.5	0	0.003	0.045	0.077	0.1			442.5	0	0.002	0	0.101	0.184	0.174
413	0.001	0.003	0.044	0.077	0.1			443	0	0.002	0	0.1	0.184	0.174
413.5	0.001	0.002	0.045	0.077	0.099			443.5	0	0.001	-0.001	0.1	0.185	0.174
414	0.001	0.003	0.044	0.078	0.1			444	0	0.002	0	0.101	0.184	0.174
414.5	0.001	0.004	0.045	0.077	0.1			444.5	0	0.002	0	0.1	0.184	0.175
415	0.001	0.003	0.044	0.076	0.1			445	0	0.001	-0.001	0.101	0.184	0.174
415.5	0.001	0.003	0.044	0.077	0.098			445.5	0.001	0.002	0	0.101	0.185	0.175
416	0.001	0.004	0.045	0.077	0.101			446	0	0.002	0	0.101	0.185	0.174
416.5	0	0.003	0.044	0.077	0.098			446.5	0	0.002	0	0.101	0.185	0.175
417	0	0.003	0.045	0.076	0.099			447	0	0.002	0	0.101	0.185	0.175
417.5	0.001	0.004	0.044	0.075	0.098			447.5	0	0.002	0.001	0.101	0.186	0.174
418	0	0.003	0.043	0.076	0.099			448	0	0.002	0	0.101	0.185	0.175
418.5	0	0.004	0.043	0.076	0.098			448.5	0.001	0.002	0	0.101	0.186	0.175
419	0	0.003	0.043	0.075	0.098			449	0.001	0.002	0.001	0.101	0.186	0.175
419.5	0.001	0.003	0.043	0.076	0.098			449.5	0	0.003	0.001	0.101	0.185	0.175
420	0	0.004	0.044	0.075	0.097			450	0.001	0.002	0.001	0.101	0.186	0.175
420.5	0.001	0.004	0.044	0.075	0.098			450.5	0	0.002	0	0.101	0.185	0.175
421	0.001	0.003	0.044	0.076	0.098			451	0	0.002	0	0.102	0.186	0.175
421.5	0.001	0.004	0.044	0.075	0.098			451.5	0	0.003	0	0.102	0.187	0.174
422	0.001	0.004	0.044	0.075	0.097			452	0.001	0.002	0	0.101	0.186	0.175
422.5	0.001	0.004	0.044	0.076	0.097			452.5	0	0.002	0	0.101	0.187	0.175
423	0.001	0.004	0.044	0.075	0.096			453	0	0.003	0.001	0.102	0.187	0.174
423.5	0.001	0.003	0.044	0.075	0.096			453.5	0	0.002	0.001	0.102	0.187	0.175
424	0	0.002	0.043	0.074	0.097			454	0	0.002	0	0.102	0.187	0.175
424.5	0	0.003	0.043	0.075	0.096			454.5	0	0.003	0	0.101	0.187	0.176
425	0	0.003	0.043	0.074	0.096			455	0.001	0.002	0.001	0.102	0.187	0.176
425.5	0.001	0.003	0.043	0.073	0.097			455.5	0	0.002	0.001	0.102	0.188	0.176
426	0.001	0.002	0.043	0.074	0.096			456	0	0.002	0	0.102	0.188	0.175
426.5	0	0.003	0.043	0.074	0.095			456.5	0	0.002	0.001	0.102	0.187	0.176
427	0	0.003	0.044	0.074	0.096			457	0	0.002	0	0.102	0.189	0.176
427.5	0.001	0.003	0.043	0.074	0.096			457.5	0	0.002	0	0.102	0.19	0.175
428	0.001	0.003	0.043	0.074	0.095			458	0	0.002	0.001	0.103	0.189	0.176
428.5	0.001	0.003	0.043	0.073	0.096			458.5	0	0.002	0.001	0.103	0.189	0.177
429	0.001	0.003	0.042	0.073	0.095			459	0	0.002	0	0.103	0.189	0.176
429.5	0.001	0.003	0.043	0.073	0.095			459.5	0	0.002	0	0.103	0.19	0.176
430	0	0.003	0.042	0.073	0.095			460	0	0.002	0	0.103	0.19	0.177
430.5	0.001	0.003	0.042	0.073	0.095			460.5	0	0.002	0	0.104	0.19	0.177
431	0.001	0.003	0.042	0.073	0.095			461	0	0.002	0	0.104	0.191	0.177
431.5	0	0.003	0.043	0.074	0.095			461.5	0	0.002	0.001	0.104	0.19	0.177
432	0.001	0.003	0.043	0.072	0.094			462	0	0.002	0	0.104	0.191	0.177
432.5	0.001	0.003	0.042	0.073	0.094			462.5	0	0.002	0.001	0.104	0.192	0.177
433	0	0.003	0.043	0.073	0.094			463	0	0.002	0.001	0.103	0.192	0.177
433.5	0.001	0.003	0.042	0.073	0.094			463.5	0	0.002	0.001	0.104	0.192	0.178
434	0.001	0.004	0.042	0.072	0.094			464	0	0.002	0.001	0.105	0.193	0.178
434.5	0.001	0.003	0.042	0.072	0.094			464.5	0	0.002	0.001	0.105	0.193	0.179
435	0.001	0.003	0.042	0.072	0.094			465	0	0.002	0.001	0.105	0.193	0.179
435.5	0.001	0.004	0.042	0.072	0.094			465.5	0	0.002	0.001	0.105	0.194	0.179
436	0	0.003	0.042	0.072	0.093			466	0	0.002	0.001	0.106	0.195	0.179
436.5	0	0.002	0.043	0.072	0.093			466.5	0	0.002	0.001	0.106	0.195	0.18
437	0.001	0.004	0.042	0.071	0.093			467	0.001	0.002	0.001	0.106	0.196	0.18
437.5	0.001	0.003	0.041	0.072	0.094			467.5	0	0.002	0.001	0.106	0.196	0.18
438	0.001	0.004	0.042	0.071	0.093			468	0	0.002	0.001	0.106	0.197	0.18
438.5	0.001	0.004	0.042	0.071	0.093			468.5	0	0.002	0.001	0.107	0.198	0.181
439	0.001	0.003	0.041	0.071	0.093			469	0.001	0.002	0.001	0.107	0.197	0.181
439.5	0.001	0.003	0.041	0.071	0.093			469.5	0.001	0.002	0.001	0.107	0.198	0.182
440	0.001	0.003	0.041	0.07	0.092			470	0	0.002	0.001	0.108	0.198	0.182
440.5	0.001	0.003	0.041	0.072	0.092			470.5	0	0.002	0	0.109	0.199	0.182
441	0.002	0.002	0.041	0.071	0.092			471	0	0.003	0.001	0.109	0.2	0.183
441.5	0	0.003	0.042	0.07	0.092			471.5	0	0.003	0.002	0.108	0.2	0.183
442	0.001	0.003	0.041	0.071	0.092			472	0	0.003	0.001	0.109	0.201	0.183
442.5	0	0.003	0.04	0.071	0.091			472.5	0	0.003	0.001	0.11	0.201	0.184
443	0	0.002	0.04	0.071	0.091			473	0	0.003	0.002	0.11	0.201	0.185
443.5	0	0.003	0.04	0.07	0.091			473.5	0	0.003	0.001	0.11	0.202	0.185
444	0.001	0.003	0.041	0.07	0.091			474	0.001	0.003	0.001	0.11	0.202	0.185
444.5	0	0.002	0.041	0.07	0.091			474.5	0	0.002	0.001	0.111	0.204	0.186
445	0	0.003	0.041	0.069	0.091			475	0	0.002	0.001	0.111	0.204	0.186
445.5	0.001	0.003	0.04	0.07	0.091			475.5	0	0.002	0.001	0.112	0.205	0.187
446	0	0.003	0.041	0.07	0.091			476	0.001	0.002	0.001	0.113	0.206	0.188
446.5	0	0.003	0.041	0.07	0.091			476.5	0	0.003	0.002	0.113	0.207	0.189
447	0.001	0.003	0.04	0.069	0.09			477	0	0.002	0.001	0.113	0.206	0.189
447.5	0.001	0.003	0.04	0.07	0.09			477.5	0	0.003	0.001	0.114	0.208	0.189
448	0.001	0.003	0.041	0.069	0.09			478	0	0.002	0.001	0.114	0.208	0.19
448.5	0.001	0.003	0.04	0.069	0.09			478.5	0	0.003	0.002	0.114	0.209	0.19
449	0.001	0.003	0.04	0.07	0.089			479	0	0.003	0.001	0.115	0.21	0.191
449.5	0	0.003	0.04	0.069	0.09			479.5	0.001	0.003	0.001	0.116	0.211	0.192
450	0	0.003	0.041	0.069	0.09			480	0	0.002	0.001	0.117	0.212	0.193
450.5	0.001	0.003	0.04	0.07	0.089			480.5	0.001	0.002	0.001	0.117	0.212	0.193
451	0	0.003	0.041	0.069	0.09			481	0.001	0.002	0.002	0.117	0.214	0.193
451.5	0.001	0.003	0.041	0.069	0.09			481.5	0	0.003	0.001	0.118	0.214	0.194
452	0.001	0.003	0.04	0.069	0.089			482	0	0.002	0.001	0.118	0.215	0.195
452.5	0.001	0.003	0.04	0.069	0.089			482.5	0	0.003	0.002	0.118	0.215	0.196
453	0	0.002	0.04	0.068	0.089			483	0	0.003	0.001	0.119	0.217	0.197
453.5	0	0.003	0.04	0.069	0.089			483.5	0	0.003	0.002	0.121	0.218	0.198
454	0.001	0.002	0.04	0.069	0.088			484	0.001	0.003	0.001	0.121	0.219	0.198
454.5	0.001	0.003	0.04	0.068	0.089			484.5	0	0.002	0.002	0.122	0.219	0.199
455	0.001	0.003	0.04	0.068	0.088			485	0	0.002	0.001	0.123	0.22	0.201
455.5	0.001	0.003	0.039	0.068	0.088			485.5	0.001	0.002	0.001	0.123	0.221	0.201
456	0.001	0.003	0.04	0.068	0.088			486	0.001	0.002	0.001	0.124	0.222	0.202
456.5	0	0.003	0.039	0.067	0.088			486.5	0	0.002	0.001	0.125	0.224	0.203
457	0	0.003	0.039	0.068	0.088			487	0	0.002	0.001	0.126	0.225	0.204
457.5	0	0.003	0.039	0.068	0.088			487.5	0	0.002	0.001	0.126	0.226	0.205
458	0.001	0.003	0.04	0.068	0.088			488	0	0.002	0.002	0.127	0.227	0.206
458.5	0.001	0.003	0.04	0.068	0.088			488.5	0	0.002	0.001	0.128	0.229	0.208
459	0.001	0.003	0.04	0.069	0.088			489	0	0.002	0	0.128	0.23	0.208
459.5	0.001	0.004	0.04	0.068	0.088			489.5	0	0.002	0.001	0.13	0.231	0.209
460	0.001	0.004	0.04	0.068	0.088			490	0	0.003	0.001	0.131	0.233	0.211
460.5	0.001	0.003	0.04	0.067	0.088			490.5	0	0.002	0.002	0.132	0.233	0.212
461	0.001	0.003	0.04	0.067	0.088			491	0.001	0.002	0.002	0.132	0.235	0.213
461.5	0	0.003	0.04	0.067	0.088			491.5	0	0.002	0.001	0.134	0.237	0.214
462	0.001	0.003	0.039	0.067	0.087			492	0	0.002	0.001	0.134	0.237	0.215
462.5	0.001	0.003	0.039	0.067	0.087			492.5	0	0.001	0.001	0.135	0.239	0.216
463	0.001	0.003	0.04	0.067	0.087			493	0.001	0.002	0.001	0.136	0.241	0.217
463.5	0.001	0.003	0.039	0.067	0.087			493.5	0	0.003	0.002	0.138	0.243	0.219
464	0.001	0.003	0.039	0.067	0.087			494	0	0.003	0.002	0.138	0.243	0.22
464.5	0.001	0.003	0.04	0.067	0.087			494.5	0.001	0.002	0.002	0.139	0.245	0.222
465	0	0.003	0.04	0.067	0.087			495	0.001	0.003	0.003	0.14	0.247	0.223
465.5	0.001	0.003	0.039	0.067	0.086			495.5	0	0.003	0.002	0.142	0.249	0.224
466	0.001	0.003	0.039	0.067	0.086			496	0	0.002	0.002	0.143	0.25	0.226
466.5	0.001	0.003	0.039	0.067	0.086			496.5	0.001	0.003	0.002	0.144	0.251	0.228
467	0	0.003	0.039	0.066	0.086			497	0	0.003	0.002	0.145	0.254	0.228
467.5	0.001	0.002	0.039	0.067	0.086			497.5	0	0.003	0.002	0.146	0.255	0.23
468	0	0.003	0.039	0.067	0.086			498	0.001	0.002	0.002	0.147	0.256	0.231
468.5	0.001	0.003	0.039	0.067	0.087			498.5	0	0.002	0.003	0.148	0.258	0.233
469	0.001	0.003	0.039	0.066	0.085			499	0	0.002	0.002	0.15	0.26	0.233
469.5	0.001	0.003	0.039	0.066	0.086			499.5	0	0.002	0.002	0.151	0.261	0.235
470	0	0.003	0.039	0.066	0.086			500	0	0.002	0.003	0.152	0.263	0.237
470.5	0.001	0.003	0.039	0.066	0.085			500.5	0	0.003	0.003	0.153	0.264	0.239
471	0.001	0.003	0.039	0.066	0.085			501	0	0.003	0.002	0.155	0.266	0.24
471.5	0.001	0.003	0.04	0.066	0.085			501.5	0	0.003	0.003	0.157	0.268	0.241
472	0.001	0.003	0.039	0.066	0.086			502	0	0.002	0.003	0.157	0.27	0.243
472.5	0.001	0.003	0.039	0.066	0.085			502.5	0.001	0.003	0.002	0.159	0.271	0.244
473	0.001	0.003	0.039	0.066	0.086			503	0.001	0.002	0.003	0.159	0.273	0.246
473.5	0.001	0.003	0.04	0.066	0.085			503.5	0.001	0.002	0.003	0.161	0.274	0.247
474	0.001	0.003	0.04	0.066	0.085			504	0.001	0.003	0.003	0.162	0.276	0.248
474.5	0.001	0.003	0.039	0.066	0.085			504.5	0	0.002	0.002	0.163	0.278	0.25
475	0.001	0.003	0.04	0.066	0.085			505	0	0.003	0.003	0.165	0.279	0.251
475.5	0.001	0.003	0.04	0.066	0.085			505.5	0	0.002	0.003	0.166	0.28	0.253
476	0	0.003	0.04	0.065	0.085			506	0	0.002	0.003	0.168	0.282	0.254
476.5	0	0.003	0.039	0.066	0.085			506.5	0	0.003	0.003	0.169	0.284	0.255
477	0	0.003	0.039	0.065	0.084			507	0.001	0.002	0.003	0.17	0.285	0.257
477.5	0	0.003	0.039	0.065	0.084			507.5	0.001	0.003	0.003	0.171	0.287	0.258
478	0.001	0.003	0.039	0.066	0.085			508	0	0.003	0.003	0.173	0.289	0.259
478.5	0.001	0.003	0.04	0.066	0.084			508.5	0.001	0.002	0.003	0.174	0.289	0.261
479	0.001	0.003	0.039	0.065	0.084			509	0.001	0.003	0.003	0.175	0.291	0.263
479.5	0.001	0.003	0.039	0.065	0.085			509.5	0	0.003	0.003	0.176	0.293	0.263
480	0.001	0.003	0.04	0.066	0.084			510	0	0.003	0.004	0.177	0.293	0.265
480.5	0.001	0.003	0.04	0.066	0.085			510.5	0	0.003	0.003	0.178	0.295	0.265
481	0	0.003	0.04	0.065	0.085			511	0	0.003	0.003	0.18	0.296	0.267
481.5	0.001	0.003	0.039	0.066	0.084			511.5	0	0.003	0.003	0.18	0.297	0.268
482	0	0.003	0.04	0.065	0.084			512	0	0.002	0.003	0.182	0.298	0.269
482.5	0.001	0.003	0.039	0.065	0.084			512.5	0	0.003	0.003	0.183	0.299	0.27
483	0.001	0.003	0.04	0.066	0.084			513	0	0.003	0.003	0.183	0.3	0.271
483.5	0	0.003	0.04	0.066	0.084			513.5	0	0.002	0.004	0.184	0.302	0.272
484	0.001	0.003	0.04	0.066	0.084			514	0	0.002	0.004	0.185	0.302	0.272
484.5	0.001	0.003	0.04	0.066	0.084			514.5	0	0.002	0.003	0.186	0.303	0.274
485	0	0.003	0.04	0.066	0.084			515	0	0.002	0.004	0.187	0.305	0.275
485.5	0.001	0.003	0.04	0.067	0.084			515.5	0	0.003	0.004	0.187	0.305	0.275
486	0.001	0.003	0.04	0.066	0.085			516	0	0.002	0.004	0.189	0.306	0.276
486.5	0	0.003	0.04	0.066	0.084			516.5	0	0.002	0.004	0.189	0.307	0.276
487	0	0.003	0.04	0.066	0.084			517	0	0.002	0.004	0.19	0.307	0.277
487.5	0.001	0.003	0.04	0.066	0.084			517.5	0	0.002	0.004	0.19	0.308	0.278
488	0.001	0.003	0.041	0.066	0.084			518	0	0.003	0.004	0.191	0.308	0.278
488.5	0.001	0.003	0.041	0.066	0.084			518.5	0	0.002	0.004	0.191	0.309	0.279
489	0.001	0.004	0.041	0.067	0.084			519	0	0.002	0.004	0.191	0.31	0.279
489.5	0.001	0.004	0.041	0.067	0.085			519.5	0	0.003	0.004	0.192	0.309	0.279
490	0.001	0.003	0.042	0.067	0.084			520	0	0.002	0.005	0.193	0.31	0.28
490.5	0	0.003	0.041	0.067	0.084			520.5	0	0.002	0.005	0.193	0.31	0.28
491	0.001	0.003	0.041	0.067	0.084			521	0	0.002	0.004	0.192	0.31	0.28
491.5	0	0.003	0.042	0.067	0.084			521.5	0	0.002	0.004	0.193	0.311	0.28
492	0.001	0.003	0.042	0.067	0.084			522	0	0.002	0.004	0.193	0.311	0.281
492.5	0.001	0.003	0.042	0.068	0.084			522.5	0	0.002	0.005	0.193	0.311	0.281
493	0.001	0.004	0.042	0.068	0.085			523	0	0.002	0.004	0.193	0.311	0.28
493.5	0	0.003	0.043	0.068	0.085			523.5	0	0.002	0.004	0.193	0.31	0.28
494	0.001	0.003	0.043	0.068	0.085			524	0	0.002	0.005	0.194	0.31	0.281
494.5	0.001	0.004	0.043	0.068	0.086			524.5	0	0.001	0.005	0.193	0.309	0.28
495	0.001	0.003	0.043	0.068	0.085			525	0	0.001	0.005	0.192	0.309	0.279
495.5	0	0.003	0.043	0.068	0.085			525.5	0	0.002	0.005	0.192	0.309	0.279
496	0.001	0.004	0.042	0.068	0.085			526	0.001	0.002	0.005	0.192	0.309	0.279
496.5	0	0.003	0.044	0.068	0.085			526.5	0.001	0.002	0.005	0.192	0.308	0.279
497	0	0.003	0.044	0.068	0.085			527	0	0.002	0.005	0.191	0.307	0.278
497.5	0	0.004	0.043	0.069	0.085			527.5	0	0.002	0.005	0.19	0.306	0.277
498	0	0.003	0.044	0.069	0.085			528	0	0.002	0.005	0.189	0.305	0.276
498.5	0	0.003	0.044	0.069	0.085			528.5	0	0.002	0.005	0.189	0.304	0.276
499	0.001	0.003	0.044	0.069	0.086			529	0	0.002	0.005	0.188	0.303	0.275
499.5	0.001	0.004	0.045	0.069	0.086			529.5	0.001	0.003	0.006	0.187	0.303	0.274
500	0	0.003	0.045	0.07	0.085			530	0	0.002	0.006	0.186	0.302	0.273
500.5	0.001	0.003	0.045	0.069	0.085			530.5	0.001	0.002	0.006	0.186	0.301	0.272
501	0	0.004	0.044	0.069	0.086			531	0	0.002	0.007	0.184	0.299	0.271
501.5	0.001	0.004	0.045	0.07	0.086			531.5	0.001	0.002	0.006	0.183	0.297	0.27
502	0.001	0.004	0.045	0.07	0.086			532	0	0.002	0.006	0.182	0.296	0.269
502.5	0	0.004	0.045	0.07	0.086			532.5	0	0.002	0.007	0.181	0.296	0.267
503	0.001	0.004	0.045	0.07	0.086			533	0	0.002	0.007	0.18	0.294	0.266
503.5	0.001	0.004	0.046	0.071	0.086			533.5	0	0.002	0.007	0.178	0.292	0.265
504	0	0.004	0.045	0.07	0.086			534	0	0.002	0.007	0.177	0.29	0.264
504.5	0.001	0.004	0.046	0.07	0.086			534.5	0.001	0.002	0.007	0.176	0.289	0.263
505	0.001	0.004	0.046	0.071	0.086			535	0	0.002	0.007	0.174	0.287	0.261
505.5	0.001	0.004	0.046	0.071	0.086			535.5	0	0.002	0.007	0.172	0.285	0.26
506	0.001	0.005	0.046	0.071	0.086			536	0	0.002	0.008	0.172	0.285	0.259
506.5	0.001	0.005	0.046	0.072	0.086			536.5	0.001	0.002	0.008	0.17	0.283	0.258
507	0.001	0.005	0.046	0.071	0.087			537	0	0.002	0.008	0.169	0.28	0.256
507.5	0.001	0.005	0.047	0.071	0.087			537.5	0	0.002	0.008	0.167	0.279	0.254
508	0.001	0.004	0.046	0.071	0.086			538	0	0.002	0.009	0.165	0.277	0.252
508.5	0.001	0.004	0.047	0.072	0.086			538.5	0	0.002	0.009	0.164	0.275	0.251
509	0.001	0.004	0.047	0.071	0.086			539	0	0.002	0.009	0.162	0.272	0.25
509.5	0.001	0.004	0.047	0.071	0.086			539.5	0	0.002	0.009	0.16	0.27	0.248
510	0.001	0.004	0.046	0.071	0.086			540	0	0.002	0.009	0.159	0.268	0.246
510.5	0.001	0.005	0.046	0.071	0.086			540.5	0	0.002	0.01	0.157	0.266	0.244
511	0.001	0.005	0.046	0.071	0.085			541	0	0.002	0.01	0.155	0.264	0.242
511.5	0.001	0.005	0.046	0.071	0.086			541.5	0	0.002	0.01	0.153	0.261	0.24
512	0.001	0.005	0.046	0.071	0.086			542	0	0.002	0.01	0.151	0.259	0.238
512.5	0.001	0.005	0.046	0.071	0.086			542.5	0	0.001	0.01	0.149	0.256	0.237
513	0.001	0.005	0.046	0.071	0.085			543	0	0.001	0.01	0.148	0.254	0.234
513.5	0.001	0.005	0.046	0.07	0.085			543.5	0	0.001	0.011	0.146	0.252	0.233
514	0.001	0.005	0.046	0.07	0.085			544	0	0.001	0.01	0.144	0.25	0.231
514.5	0.001	0.005	0.045	0.07	0.085			544.5	0	0.001	0.011	0.142	0.247	0.229
515	0.001	0.005	0.045	0.07	0.085			545	0	0.001	0.011	0.14	0.245	0.227
515.5	0	0.005	0.045	0.07	0.084			545.5	0	0.002	0.012	0.139	0.243	0.225
516	0.001	0.005	0.045	0.07	0.084			546	0	0.002	0.011	0.136	0.239	0.223
516.5	0.001	0.005	0.045	0.07	0.084			546.5	0	0.002	0.012	0.134	0.237	0.22
517	0	0.005	0.045	0.069	0.084			547	0	0.002	0.012	0.133	0.235	0.219
517.5	0	0.005	0.045	0.07	0.084			547.5	0	0.002	0.012	0.131	0.232	0.217
518	0.001	0.006	0.044	0.069	0.084			548	0	0.002	0.013	0.129	0.23	0.215
518.5	0	0.005	0.044	0.068	0.083			548.5	0	0.002	0.012	0.127	0.227	0.213
519	0.001	0.005	0.044	0.068	0.083			549	0	0.001	0.013	0.126	0.225	0.21
519.5	0.001	0.005	0.044	0.069	0.083			549.5	0	0.001	0.013	0.123	0.222	0.209
520	0.001	0.005	0.044	0.068	0.083			550	0	0.001	0.014	0.121	0.219	0.207
520.5	0.001	0.005	0.044	0.068	0.083			550.5	0	0.002	0.013	0.12	0.217	0.204
521	0.001	0.006	0.044	0.068	0.082			551	0	0.001	0.014	0.118	0.215	0.203
521.5	0.001	0.006	0.043	0.068	0.082			551.5	0	0.001	0.014	0.117	0.212	0.201
522	0.001	0.005	0.043	0.067	0.082			552	0	0.002	0.014	0.115	0.21	0.199
522.5	0.001	0.006	0.043	0.068	0.082			552.5	0	0.001	0.014	0.113	0.207	0.196
523	0.001	0.005	0.043	0.067	0.082			553	0	0.001	0.014	0.111	0.205	0.194
523.5	0.001	0.005	0.042	0.067	0.082			553.5	-0.001	0.001	0.014	0.109	0.202	0.192
524	0.001	0.006	0.042	0.066	0.081			554	0	0.001	0.014	0.108	0.2	0.19
524.5	0.001	0.006	0.042	0.066	0.081			554.5	0	0.001	0.015	0.106	0.197	0.188
525	0	0.006	0.041	0.066	0.081			555	0	0.002	0.015	0.104	0.195	0.186
525.5	0.001	0.005	0.041	0.066	0.081			555.5	0	0.001	0.015	0.102	0.193	0.184
526	0.001	0.006	0.042	0.065	0.08			556	0	0.001	0.015	0.101	0.19	0.182
526.5	0.001	0.006	0.041	0.065	0.081			556.5	0	0.001	0.016	0.1	0.188	0.181
527	0.001	0.006	0.041	0.065	0.08			557	0	0.001	0.015	0.098	0.186	0.179
527.5	0.001	0.006	0.041	0.065	0.079			557.5	0	0.001	0.016	0.096	0.183	0.177
528	0	0.006	0.04	0.064	0.079			558	0	0.001	0.016	0.095	0.181	0.175
528.5	0	0.006	0.04	0.064	0.079			558.5	0	0.001	0.016	0.093	0.178	0.173
529	0.001	0.006	0.04	0.063	0.079			559	0	0.001	0.017	0.092	0.176	0.171
529.5	0	0.006	0.04	0.063	0.078			559.5	0	0.001	0.016	0.091	0.175	0.17
530	0	0.006	0.039	0.064	0.078			560	0	0.001	0.017	0.089	0.172	0.168
530.5	0.001	0.006	0.039	0.063	0.078			560.5	0	0.001	0.017	0.088	0.17	0.167
531	0.001	0.006	0.039	0.063	0.078			561	0	0.001	0.017	0.087	0.168	0.164
531.5	0	0.007	0.039	0.063	0.078			561.5	0	0.001	0.017	0.085	0.166	0.163
532	0.001	0.007	0.038	0.063	0.078			562	0	0.001	0.018	0.083	0.164	0.161
532.5	0.001	0.007	0.038	0.062	0.078			562.5	0	0.001	0.018	0.082	0.162	0.159
533	0.001	0.007	0.038	0.062	0.077			563	0	0.001	0.018	0.081	0.16	0.158
533.5	0.001	0.007	0.038	0.062	0.078			563.5	0	0.001	0.018	0.079	0.158	0.156
534	0.001	0.007	0.038	0.062	0.077			564	0	0.001	0.019	0.078	0.156	0.155
534.5	0.001	0.008	0.038	0.061	0.077			564.5	0	0.001	0.019	0.077	0.154	0.153
535	0.001	0.007	0.038	0.061	0.077			565	0	0.001	0.019	0.076	0.152	0.152
535.5	0.001	0.008	0.037	0.061	0.076			565.5	0	0.001	0.02	0.075	0.149	0.15
536	0.001	0.007	0.036	0.06	0.076			566	0	0.001	0.02	0.074	0.148	0.148
536.5	0.001	0.008	0.037	0.06	0.076			566.5	0	0.001	0.02	0.072	0.146	0.146
537	0.001	0.008	0.036	0.06	0.076			567	0	0.001	0.02	0.071	0.144	0.145
537.5	0.001	0.008	0.036	0.06	0.075			567.5	0.001	0.001	0.021	0.07	0.142	0.144
538	0.001	0.008	0.036	0.06	0.075			568	0.001	0.001	0.021	0.069	0.141	0.143
538.5	0.001	0.008	0.036	0.06	0.075			568.5	0	0.001	0.022	0.068	0.139	0.141
539	0.001	0.008	0.035	0.059	0.075			569	0	0.001	0.022	0.067	0.137	0.14
539.5	0.001	0.008	0.035	0.059	0.074			569.5	0	0.001	0.023	0.065	0.134	0.138
540	0	0.008	0.035	0.058	0.074			570	0	0.001	0.023	0.064	0.133	0.137
540.5	0.001	0.009	0.035	0.058	0.073			570.5	0	0.001	0.023	0.063	0.131	0.136
541	0.001	0.008	0.034	0.058	0.073			571	0	0.001	0.024	0.062	0.129	0.135
541.5	0.001	0.009	0.034	0.058	0.074			571.5	0	0.001	0.024	0.061	0.128	0.133
542	0.001	0.009	0.034	0.057	0.073			572	0	0.001	0.025	0.06	0.127	0.133
542.5	0.001	0.009	0.034	0.057	0.073			572.5	0	0.001	0.025	0.059	0.124	0.131
543	0.001	0.009	0.033	0.057	0.073			573	0	0.001	0.027	0.058	0.123	0.13
543.5	0	0.01	0.034	0.057	0.073			573.5	0	0.001	0.027	0.058	0.122	0.129
544	0	0.009	0.033	0.057	0.073			574	0	0.001	0.027	0.057	0.12	0.128
544.5	0.001	0.01	0.033	0.056	0.072			574.5	0	0.001	0.028	0.056	0.118	0.127
545	0.001	0.01	0.033	0.056	0.072			575	0	0.001	0.028	0.055	0.117	0.126
545.5	0.001	0.009	0.033	0.056	0.072			575.5	0.001	0.001	0.029	0.054	0.115	0.125
546	0.001	0.01	0.032	0.055	0.071			576	0.001	0.001	0.03	0.053	0.114	0.124
546.5	0.001	0.01	0.032	0.055	0.072			576.5	0	0.001	0.031	0.053	0.112	0.123
547	0.001	0.01	0.032	0.055	0.071			577	0	0.001	0.031	0.052	0.111	0.123
547.5	0.001	0.01	0.031	0.055	0.071			577.5	0	0.001	0.032	0.051	0.11	0.122
548	0.001	0.01	0.031	0.054	0.07			578	0	0.001	0.033	0.05	0.108	0.121
548.5	0.001	0.01	0.031	0.054	0.071			578.5	0.001	0	0.033	0.049	0.107	0.121
549	0.001	0.011	0.03	0.054	0.07			579	0.001	0.001	0.034	0.049	0.106	0.12
549.5	0.001	0.011	0.03	0.054	0.07			579.5	0	0	0.035	0.048	0.105	0.119
550	0.001	0.011	0.03	0.053	0.07			580	0	0.001	0.036	0.047	0.103	0.118
550.5	0.001	0.011	0.03	0.053	0.07			580.5	0	0.001	0.037	0.047	0.101	0.118
551	0.001	0.011	0.03	0.053	0.07			581	0	0.002	0.038	0.046	0.1	0.117
551.5	0.001	0.011	0.03	0.053	0.069			581.5	0	0.001	0.039	0.045	0.099	0.116
552	0.001	0.011	0.029	0.053	0.069			582	0	0.001	0.04	0.044	0.097	0.116
552.5	0.001	0.011	0.029	0.052	0.069			582.5	0	0.001	0.041	0.043	0.096	0.115
553	0.001	0.012	0.029	0.052	0.069			583	0.001	0.002	0.042	0.043	0.095	0.115
553.5	0.001	0.012	0.029	0.052	0.069			583.5	0	0.001	0.043	0.042	0.094	0.114
554	0.001	0.012	0.029	0.051	0.068			584	0	0.001	0.044	0.042	0.093	0.114
554.5	0.001	0.012	0.028	0.051	0.068			584.5	0	0.001	0.045	0.041	0.091	0.114
555	0.001	0.012	0.028	0.051	0.068			585	0	0.001	0.046	0.041	0.09	0.114
555.5	0.001	0.012	0.028	0.05	0.068			585.5	0	0.001	0.047	0.04	0.09	0.113
556	0	0.012	0.028	0.05	0.067			586	0	0.001	0.047	0.039	0.089	0.112
556.5	0.001	0.012	0.027	0.05	0.068			586.5	0	0.001	0.049	0.039	0.088	0.112
557	0	0.012	0.027	0.05	0.067			587	0	0.001	0.05	0.038	0.087	0.112
557.5	0.001	0.012	0.027	0.05	0.067			587.5	0	0	0.05	0.038	0.086	0.111
558	0.001	0.013	0.027	0.05	0.067			588	0	0.001	0.051	0.037	0.085	0.111
558.5	0.001	0.013	0.027	0.049	0.067			588.5	0	0.001	0.053	0.037	0.084	0.11
559	0.001	0.013	0.026	0.049	0.066			589	0	0.001	0.054	0.036	0.083	0.11
559.5	0.001	0.013	0.026	0.049	0.066			589.5	0	0.001	0.054	0.036	0.081	0.109
560	0.001	0.013	0.027	0.049	0.067			590	0.001	0.001	0.055	0.035	0.081	0.109
560.5	0.001	0.014	0.026	0.048	0.066			590.5	0	0.001	0.057	0.035	0.079	0.11
561	0.001	0.014	0.026	0.048	0.066			591	0	0.001	0.057	0.034	0.079	0.109
561.5	0.001	0.013	0.025	0.048	0.065			591.5	0	0	0.058	0.033	0.077	0.108
562	0	0.014	0.026	0.048	0.066			592	-0.001	0.001	0.058	0.033	0.077	0.108
562.5	0.001	0.014	0.025	0.047	0.066			592.5	0	0	0.059	0.032	0.076	0.107
563	0.001	0.014	0.025	0.048	0.065			593	0	0	0.06	0.032	0.074	0.107
563.5	0	0.014	0.025	0.047	0.065			593.5	0	0.001	0.061	0.032	0.074	0.107
564	0.001	0.015	0.025	0.047	0.065			594	0.001	0.001	0.061	0.031	0.073	0.107
564.5	0.001	0.015	0.024	0.047	0.065			594.5	0	0.001	0.062	0.031	0.072	0.106
565	0.001	0.015	0.024	0.046	0.064			595	0	0.001	0.063	0.031	0.071	0.106
565.5	0.001	0.015	0.024	0.046	0.064			595.5	0	0.001	0.063	0.03	0.071	0.106
566	0.001	0.015	0.024	0.046	0.064			596	0.001	0.001	0.064	0.03	0.07	0.105
566.5	0.001	0.015	0.024	0.045	0.064			596.5	0	0	0.065	0.029	0.069	0.105
567	0.001	0.016	0.024	0.045	0.064			597	0	0.001	0.065	0.029	0.068	0.104
567.5	0.001	0.016	0.023	0.045	0.064			597.5	0	0.001	0.066	0.028	0.068	0.104
568	0	0.016	0.023	0.045	0.063			598	0	0.001	0.066	0.028	0.067	0.103
568.5	0.001	0.016	0.023	0.045	0.063			598.5	0	0.001	0.066	0.027	0.066	0.103
569	0.001	0.016	0.023	0.045	0.063			599	0	0.001	0.067	0.027	0.066	0.102
569.5	0.001	0.017	0.023	0.045	0.064			599.5	0	0.001	0.067	0.027	0.065	0.101
570	0.001	0.017	0.023	0.044	0.063			600	0	0.001	0.067	0.027	0.064	0.101
570.5	0.001	0.017	0.023	0.044	0.063			600.5	0	0.001	0.067	0.026	0.063	0.101
571	0.001	0.017	0.022	0.044	0.063			601	0	0.001	0.067	0.026	0.062	0.1
571.5	0.001	0.018	0.022	0.044	0.063			601.5	0	0.001	0.067	0.025	0.062	0.099
572	0.001	0.018	0.023	0.044	0.063			602	0	0.001	0.068	0.026	0.061	0.099
572.5	0.001	0.018	0.022	0.044	0.063			602.5	0	0.001	0.068	0.025	0.06	0.098
573	0.001	0.019	0.022	0.044	0.062			603	0.001	0.001	0.068	0.024	0.06	0.098
573.5	0.001	0.019	0.022	0.043	0.062			603.5	0	0.002	0.068	0.024	0.059	0.097
574	0.001	0.019	0.022	0.043	0.062			604	0	0.002	0.068	0.024	0.058	0.097
574.5	0	0.02	0.022	0.043	0.062			604.5	0	0.001	0.068	0.023	0.057	0.096
575	0.001	0.02	0.021	0.043	0.062			605	0	0.001	0.068	0.023	0.057	0.095
575.5	0.001	0.021	0.022	0.043	0.062			605.5	0	0.001	0.068	0.023	0.056	0.095
576	0.001	0.022	0.022	0.043	0.062			606	0	0.001	0.068	0.023	0.056	0.095
576.5	0.001	0.022	0.022	0.043	0.062			606.5	0	0.001	0.068	0.022	0.056	0.094
577	0.001	0.022	0.021	0.042	0.062			607	0	0.001	0.068	0.022	0.055	0.093
577.5	0	0.022	0.021	0.042	0.061			607.5	0	0.001	0.068	0.021	0.054	0.093
578	0.001	0.023	0.021	0.042	0.062			608	0	0.001	0.068	0.021	0.053	0.092
578.5	0.001	0.023	0.021	0.042	0.062			608.5	0	0.001	0.068	0.021	0.052	0.091
579	0.001	0.024	0.02	0.042	0.062			609	0	0.001	0.068	0.021	0.052	0.091
579.5	0.001	0.024	0.021	0.042	0.061			609.5	0	0.001	0.068	0.02	0.052	0.09
580	0.001	0.025	0.021	0.041	0.062			610	-0.001	0.001	0.068	0.02	0.051	0.09
580.5	0	0.026	0.021	0.042	0.062			610.5	0	0.001	0.069	0.02	0.05	0.089
581	0.001	0.026	0.021	0.041	0.061			611	0	0.002	0.069	0.02	0.05	0.089
581.5	0.001	0.026	0.021	0.041	0.061			611.5	0	0.001	0.069	0.019	0.049	0.089
582	0	0.027	0.02	0.041	0.061			612	0	0.001	0.069	0.019	0.049	0.089
582.5	0	0.028	0.02	0.041	0.061			612.5	0	0.001	0.07	0.019	0.049	0.089
583	0	0.028	0.02	0.041	0.061			613	0	0.001	0.07	0.019	0.048	0.088
583.5	0	0.029	0.02	0.04	0.061			613.5	0	0.001	0.07	0.019	0.048	0.088
584	0	0.029	0.02	0.04	0.061			614	0.001	0.001	0.071	0.018	0.047	0.089
584.5	0	0.03	0.02	0.04	0.061			614.5	0.001	0.001	0.072	0.019	0.047	0.088
585	0.001	0.03	0.02	0.04	0.061			615	0	0.001	0.073	0.018	0.046	0.088
585.5	0.001	0.031	0.02	0.04	0.06			615.5	0.001	0.001	0.073	0.018	0.046	0.088
586	0.001	0.032	0.02	0.041	0.061			616	0	0.001	0.073	0.017	0.045	0.088
586.5	0.001	0.032	0.02	0.04	0.061			616.5	0	0.001	0.075	0.017	0.045	0.088
587	0.001	0.033	0.02	0.04	0.061			617	0	0.001	0.076	0.017	0.044	0.088
587.5	0.001	0.033	0.02	0.04	0.061			617.5	0	0.001	0.076	0.017	0.043	0.088
588	0	0.034	0.02	0.041	0.061			618	0	0.001	0.078	0.016	0.043	0.089
588.5	0.001	0.035	0.02	0.04	0.061			618.5	0	0.001	0.079	0.017	0.043	0.089
589	0.001	0.035	0.02	0.04	0.06			619	0	0.001	0.081	0.016	0.042	0.09
589.5	0.001	0.035	0.019	0.04	0.061			619.5	0	0	0.082	0.016	0.042	0.089
590	0.001	0.036	0.019	0.04	0.061			620	0	0.001	0.083	0.016	0.042	0.09
590.5	0	0.037	0.019	0.039	0.06			620.5	0	0.001	0.084	0.016	0.041	0.091
591	0.001	0.037	0.02	0.039	0.061			621	0	0.001	0.086	0.016	0.041	0.091
591.5	0.001	0.038	0.019	0.04	0.06			621.5	0	0.001	0.088	0.015	0.04	0.092
592	0.001	0.038	0.019	0.04	0.06			622	0	0.001	0.09	0.015	0.041	0.092
592.5	0.001	0.038	0.02	0.039	0.061			622.5	0	0.001	0.092	0.015	0.04	0.093
593	0.001	0.039	0.019	0.039	0.06			623	0	0.002	0.094	0.015	0.039	0.094
593.5	0.001	0.04	0.02	0.04	0.061			623.5	0	0.002	0.096	0.014	0.039	0.094
594	0.001	0.04	0.019	0.04	0.06			624	0	0.001	0.098	0.014	0.038	0.095
594.5	0.001	0.04	0.02	0.039	0.06			624.5	0	0.002	0.101	0.014	0.038	0.097
595	0.001	0.041	0.019	0.039	0.06			625	0	0.001	0.103	0.014	0.038	0.098
595.5	0	0.041	0.019	0.038	0.06			625.5	0	0.002	0.105	0.014	0.037	0.098
596	0	0.042	0.019	0.039	0.06			626	0	0.001	0.107	0.014	0.037	0.1
596.5	0	0.041	0.019	0.039	0.06			626.5	0.001	0.002	0.11	0.014	0.037	0.102
597	0	0.042	0.019	0.038	0.06			627	0.001	0.001	0.113	0.013	0.037	0.102
597.5	0.001	0.042	0.019	0.038	0.06			627.5	0	0.001	0.115	0.013	0.036	0.104
598	0.001	0.042	0.019	0.039	0.06			628	0	0.002	0.119	0.013	0.036	0.105
598.5	0.001	0.042	0.019	0.039	0.06			628.5	0	0.002	0.122	0.013	0.035	0.107
599	0.001	0.043	0.019	0.038	0.06			629	0	0.002	0.125	0.013	0.035	0.108
599.5	0.001	0.043	0.019	0.039	0.06			629.5	0	0.001	0.128	0.013	0.035	0.109
600	0.001	0.043	0.019	0.039	0.06			630	0	0.001	0.131	0.013	0.035	0.111
600.5	0.001	0.043	0.018	0.039	0.06			630.5	0	0.001	0.135	0.012	0.034	0.112
601	0.001	0.044	0.019	0.038	0.06			631	0	0.001	0.137	0.012	0.034	0.114
601.5	0.001	0.044	0.019	0.038	0.06			631.5	0	0.001	0.14	0.012	0.034	0.116
602	0.001	0.043	0.019	0.038	0.06			632	0	0.001	0.144	0.012	0.033	0.117
602.5	0.001	0.043	0.019	0.038	0.06			632.5	0	0.001	0.148	0.012	0.033	0.119
603	0.001	0.044	0.019	0.039	0.059			633	0	0.001	0.151	0.012	0.033	0.121
603.5	0	0.043	0.019	0.038	0.059			633.5	0	0.001	0.155	0.011	0.033	0.122
604	0	0.043	0.018	0.038	0.06			634	0	0.002	0.158	0.011	0.033	0.124
604.5	0.001	0.044	0.019	0.038	0.059			634.5	0.001	0.002	0.162	0.011	0.032	0.127
605	0.001	0.044	0.019	0.038	0.06			635	0	0.002	0.165	0.011	0.032	0.128
605.5	0.001	0.044	0.019	0.038	0.059			635.5	0	0.001	0.169	0.011	0.031	0.13
606	0.001	0.044	0.019	0.038	0.059			636	0	0.001	0.172	0.01	0.031	0.132
606.5	0.001	0.044	0.019	0.039	0.059			636.5	0	0.002	0.176	0.011	0.031	0.133
607	0.001	0.044	0.019	0.038	0.059			637	0	0.001	0.18	0.01	0.031	0.135
607.5	0.001	0.044	0.019	0.038	0.059			637.5	0	0.001	0.182	0.01	0.03	0.137
608	0.001	0.044	0.018	0.038	0.059			638	0.001	0.002	0.186	0.01	0.03	0.138
608.5	0.001	0.044	0.018	0.038	0.059			638.5	0	0.002	0.19	0.01	0.029	0.14
609	0.001	0.044	0.019	0.038	0.059			639	0	0.002	0.192	0.01	0.03	0.142
609.5	0.001	0.044	0.019	0.038	0.059			639.5	0	0.002	0.195	0.01	0.03	0.143
610	0.001	0.044	0.019	0.038	0.059			640	0	0.002	0.198	0.01	0.029	0.144
610.5	0.001	0.044	0.019	0.038	0.059			640.5	0	0.002	0.201	0.009	0.028	0.145
611	0.001	0.044	0.019	0.038	0.059			641	0	0.002	0.204	0.01	0.028	0.147
611.5	0.001	0.044	0.019	0.038	0.059			641.5	0	0.002	0.205	0.009	0.028	0.148
612	0.001	0.045	0.019	0.038	0.059			642	0	0.002	0.207	0.009	0.028	0.148
612.5	0.001	0.045	0.019	0.038	0.059			642.5	0	0.002	0.209	0.009	0.028	0.149
613	0.001	0.045	0.019	0.038	0.059			643	0.001	0.002	0.211	0.009	0.028	0.151
613.5	0.001	0.045	0.019	0.039	0.059			643.5	0	0.002	0.213	0.009	0.027	0.152
614	0.001	0.046	0.019	0.038	0.059			644	0	0.002	0.214	0.009	0.027	0.151
614.5	0.001	0.046	0.019	0.038	0.059			644.5	0	0.002	0.214	0.009	0.027	0.151
615	0.001	0.046	0.019	0.038	0.059			645	0	0.001	0.215	0.009	0.027	0.151
615.5	0.001	0.046	0.019	0.038	0.059			645.5	0	0.001	0.215	0.009	0.026	0.151
616	0.001	0.047	0.019	0.038	0.058			646	-0.001	0.001	0.215	0.009	0.026	0.151
616.5	0.001	0.048	0.019	0.038	0.059			646.5	0	0.001	0.215	0.008	0.026	0.151
617	0.001	0.048	0.019	0.038	0.059			647	0	0.001	0.215	0.009	0.026	0.151
617.5	0.001	0.049	0.019	0.038	0.059			647.5	0	0.001	0.213	0.008	0.026	0.151
618	0.001	0.05	0.02	0.038	0.059			648	0	0.001	0.212	0.008	0.025	0.15
618.5	0.001	0.051	0.02	0.038	0.059			648.5	0	0.001	0.211	0.008	0.025	0.149
619	0.001	0.051	0.019	0.039	0.059			649	0	0.002	0.21	0.008	0.025	0.147
619.5	0.001	0.052	0.02	0.038	0.059			649.5	0	0.002	0.207	0.007	0.024	0.146
620	0.001	0.053	0.019	0.038	0.06			650	0	0.002	0.205	0.008	0.024	0.145
620.5	0.001	0.054	0.02	0.038	0.059			650.5	0	0.001	0.203	0.007	0.024	0.143
621	0.001	0.055	0.02	0.038	0.06			651	0	0.002	0.2	0.008	0.024	0.141
621.5	0.001	0.056	0.02	0.038	0.059			651.5	0	0.002	0.197	0.008	0.023	0.139
622	0.001	0.057	0.019	0.038	0.059			652	0	0.002	0.194	0.007	0.023	0.137
622.5	0.001	0.058	0.019	0.038	0.059			652.5	0	0.002	0.191	0.007	0.023	0.134
623	0.001	0.059	0.019	0.038	0.06			653	0	0.001	0.186	0.007	0.023	0.132
623.5	0.001	0.06	0.019	0.038	0.06			653.5	0	0.002	0.182	0.007	0.023	0.13
624	0	0.062	0.019	0.038	0.059			654	0	0.002	0.179	0.007	0.023	0.127
624.5	0.001	0.063	0.019	0.038	0.06			654.5	0.001	0.002	0.175	0.007	0.022	0.125
625	0.001	0.065	0.019	0.038	0.06			655	0.001	0.002	0.169	0.006	0.023	0.122
625.5	0.001	0.067	0.02	0.039	0.061			655.5	0	0.002	0.165	0.007	0.022	0.119
626	0.001	0.068	0.02	0.039	0.06			656	0	0.002	0.16	0.007	0.022	0.116
626.5	0.001	0.069	0.02	0.038	0.06			656.5	0	0.001	0.155	0.007	0.022	0.113
627	0	0.07	0.02	0.038	0.06			657	0	0.002	0.15	0.007	0.021	0.11
627.5	0.001	0.072	0.02	0.038	0.06			657.5	0.001	0.001	0.146	0.006	0.021	0.107
628	0.001	0.074	0.02	0.039	0.061			658	0.001	0.001	0.14	0.007	0.021	0.104
628.5	0.001	0.076	0.02	0.039	0.061			658.5	0	0.001	0.135	0.006	0.02	0.1
629	0.001	0.078	0.02	0.039	0.061			659	0	0.001	0.129	0.006	0.02	0.097
629.5	0.001	0.08	0.02	0.039	0.061			659.5	0	0.001	0.125	0.006	0.02	0.094
630	0.001	0.081	0.02	0.039	0.061			660	0	0.001	0.12	0.006	0.02	0.091
630.5	0	0.083	0.02	0.038	0.061			660.5	0	0.001	0.115	0.006	0.02	0.088
631	0	0.085	0.02	0.038	0.062			661	0	0.001	0.11	0.006	0.02	0.085
631.5	0	0.087	0.02	0.039	0.061			661.5	0	0.001	0.105	0.006	0.019	0.082
632	0	0.089	0.02	0.039	0.062			662	0	0.001	0.1	0.006	0.019	0.079
632.5	0	0.091	0.02	0.039	0.063			662.5	0	0	0.095	0.006	0.019	0.076
633	0	0.094	0.02	0.039	0.063			663	0	0.001	0.09	0.006	0.019	0.073
633.5	0.001	0.096	0.02	0.039	0.063			663.5	0.001	0.001	0.086	0.006	0.019	0.071
634	0	0.098	0.02	0.039	0.063			664	0	0.001	0.081	0.006	0.018	0.067
634.5	0.001	0.1	0.021	0.039	0.063			664.5	0	0.001	0.077	0.006	0.018	0.065
635	0	0.102	0.021	0.039	0.063			665	0	0.001	0.074	0.005	0.018	0.062
635.5	0	0.104	0.021	0.039	0.063			665.5	0	0.001	0.07	0.005	0.018	0.06
636	0.001	0.106	0.021	0.04	0.064			666	0	0.001	0.066	0.005	0.017	0.058
636.5	0.001	0.108	0.021	0.04	0.064			666.5	0	0.001	0.062	0.005	0.018	0.056
637	0.001	0.11	0.022	0.04	0.064			667	0	0.001	0.059	0.005	0.017	0.053
637.5	0	0.113	0.021	0.04	0.064			667.5	0	0.001	0.055	0.005	0.017	0.051
638	0.001	0.114	0.021	0.039	0.065			668	0	0.001	0.052	0.005	0.017	0.05
638.5	0	0.116	0.022	0.04	0.065			668.5	0	0.001	0.05	0.005	0.017	0.046
639	0.001	0.118	0.021	0.04	0.065			669	0	0.001	0.046	0.005	0.017	0.045
639.5	0.001	0.119	0.021	0.04	0.065			669.5	0	0.001	0.044	0.005	0.016	0.043
640	0.001	0.121	0.022	0.04	0.065			670	0	0	0.041	0.005	0.016	0.041
640.5	0.001	0.123	0.022	0.04	0.066			670.5	0	0	0.038	0.005	0.016	0.039
641	0.001	0.124	0.022	0.04	0.066			671	0.001	0.001	0.036	0.004	0.016	0.038
641.5	0	0.126	0.022	0.041	0.066			671.5	0	0.001	0.034	0.005	0.016	0.037
642	0.001	0.127	0.022	0.04	0.066			672	0	0	0.031	0.004	0.016	0.036
642.5	0.001	0.128	0.022	0.04	0.066			672.5	0	0.001	0.029	0.005	0.016	0.035
643	0.001	0.129	0.022	0.04	0.066			673	0.001	0.001	0.028	0.004	0.016	0.033
643.5	0.001	0.13	0.023	0.04	0.066			673.5	0	0.001	0.026	0.004	0.015	0.032
644	0.001	0.131	0.023	0.041	0.067			674	0	0.001	0.025	0.005	0.015	0.031
644.5	0.002	0.132	0.023	0.041	0.067			674.5	0	0.001	0.023	0.005	0.016	0.029
645	0.001	0.132	0.023	0.041	0.067			675	0	0.001	0.021	0.004	0.015	0.029
645.5	0.001	0.132	0.023	0.041	0.067			675.5	0	0.001	0.02	0.004	0.015	0.027
646	0.001	0.131	0.024	0.041	0.067			676	0	0.001	0.019	0.004	0.015	0.026
646.5	0.001	0.131	0.023	0.041	0.067			676.5	0	0.001	0.018	0.004	0.015	0.025
647	0.001	0.131	0.023	0.041	0.068			677	0	0.001	0.016	0.004	0.014	0.025
647.5	0.001	0.131	0.024	0.041	0.067			677.5	0.001	0.001	0.015	0.004	0.014	0.025
648	0.001	0.13	0.024	0.041	0.067			678	0	0.001	0.015	0.004	0.014	0.024
648.5	0.001	0.129	0.024	0.042	0.068			678.5	0	0	0.013	0.004	0.014	0.023
649	0	0.128	0.023	0.042	0.067			679	0	0	0.012	0.004	0.013	0.022
649.5	0	0.126	0.024	0.042	0.067			679.5	0	0.001	0.011	0.004	0.013	0.021
650	0.001	0.125	0.024	0.042	0.067			680	0	0.001	0.01	0.003	0.013	0.021
650.5	0.001	0.124	0.024	0.042	0.068			680.5	0	0.001	0.01	0.004	0.014	0.02
651	0.001	0.123	0.024	0.043	0.068			681	0.001	0.001	0.009	0.003	0.013	0.02
651.5	0.001	0.12	0.025	0.042	0.068			681.5	0	0.001	0.009	0.004	0.013	0.019
652	0.001	0.119	0.025	0.042	0.068			682	0	0.001	0.008	0.004	0.014	0.019
652.5	0.001	0.116	0.025	0.042	0.068			682.5	0.001	0.001	0.007	0.004	0.013	0.018
653	0	0.114	0.025	0.043	0.067			683	0	0	0.007	0.004	0.013	0.018
653.5	0.001	0.112	0.025	0.043	0.067			683.5	0	0	0.006	0.003	0.013	0.018
654	0.001	0.11	0.025	0.042	0.068			684	0	0	0.005	0.004	0.013	0.018
654.5	0.001	0.107	0.026	0.043	0.068			684.5	0	0.001	0.005	0.004	0.013	0.017
655	0.001	0.104	0.026	0.043	0.067			685	0	0	0.005	0.003	0.013	0.016
655.5	0.001	0.102	0.026	0.044	0.068			685.5	0.001	0.001	0.004	0.003	0.012	0.016
656	0.001	0.099	0.027	0.044	0.068			686	0	0.001	0.004	0.003	0.012	0.016
656.5	0	0.096	0.026	0.044	0.067			686.5	0	0	0.004	0.003	0.012	0.015
657	0.001	0.092	0.027	0.044	0.067			687	0	0	0.003	0.003	0.012	0.015
657.5	0.001	0.089	0.026	0.044	0.067			687.5	0.001	0.001	0.004	0.003	0.012	0.015
658	0.001	0.086	0.027	0.044	0.066			688	0	0	0.003	0.003	0.012	0.015
658.5	0.001	0.083	0.027	0.044	0.067			688.5	0	0.001	0.003	0.003	0.012	0.014
659	0.001	0.08	0.027	0.044	0.067			689	0	0.001	0.003	0.003	0.011	0.014
659.5	0.001	0.077	0.028	0.045	0.066			689.5	0	0	0.003	0.003	0.012	0.014
660	0.001	0.075	0.027	0.045	0.066			690	0	0.001	0.002	0.003	0.011	0.014
660.5	0.001	0.072	0.027	0.045	0.066			690.5	0	0	0.002	0.003	0.012	0.014
661	0	0.069	0.028	0.045	0.066			691	0	0.001	0.002	0.003	0.011	0.014
661.5	0.001	0.065	0.029	0.045	0.066			691.5	0	0.001	0.002	0.003	0.012	0.013
662	0.001	0.062	0.028	0.046	0.066			692	0	0	0.002	0.003	0.012	0.013
662.5	0.001	0.059	0.028	0.045	0.066			692.5	0	0	0.001	0.003	0.012	0.013
663	0.001	0.057	0.028	0.046	0.066			693	0	0.001	0.001	0.004	0.011	0.013
663.5	0.001	0.055	0.029	0.046	0.066			693.5	0	0.001	0.001	0.002	0.011	0.013
664	0.001	0.052	0.029	0.047	0.066			694	0	0.001	0.001	0.002	0.011	0.013
664.5	0.001	0.049	0.03	0.047	0.066			694.5	0	0	0.001	0.002	0.01	0.012
665	0.001	0.047	0.03	0.047	0.066			695	0.001	0.001	0.001	0.002	0.01	0.012
665.5	0.001	0.045	0.03	0.048	0.067			695.5	0	0	0.001	0.003	0.01	0.012
666	0.001	0.042	0.031	0.047	0.067			696	0	0.001	0.001	0.003	0.011	0.012
666.5	0.001	0.04	0.03	0.048	0.066			696.5	0	0.001	0.001	0.002	0.01	0.012
667	0.001	0.038	0.031	0.048	0.066			697	0	0	0	0.002	0.01	0.011
667.5	0	0.036	0.031	0.048	0.066			697.5	0	0	0	0.002	0.01	0.012
668	0.001	0.034	0.031	0.048	0.066			698	0	0	0	0.002	0.01	0.012
668.5	0	0.032	0.031	0.048	0.066			698.5	0	0	0	0.002	0.01	0.011
669	0	0.03	0.031	0.048	0.066			699	0.001	0	0	0.002	0.01	0.011
669.5	0	0.029	0.032	0.049	0.066			699.5	0	0	0	0.002	0.01	0.011
670	0.001	0.028	0.032	0.049	0.067			700	0	0.001	0.001	0.002	0.01	0.011
670.5	0.001	0.026	0.033	0.05	0.067			700.5	0	0.001	0	0.002	0.01	0.011
671	0.001	0.025	0.034	0.05	0.068			701	0	0	0	0.002	0.009	0.01
671.5	0.002	0.024	0.035	0.051	0.068			701.5	0	0	0	0.002	0.01	0.011
672	0.002	0.023	0.034	0.051	0.068			702	0	0.001	0	0.003	0.01	0.011
672.5	0.001	0.021	0.035	0.051	0.068			702.5	0.001	0	0	0.003	0.01	0.011
673	0.001	0.02	0.035	0.051	0.068			703	0	0.001	0	0.002	0.009	0.01
673.5	0.001	0.019	0.035	0.051	0.068			703.5	0.001	0.001	-0.001	0.002	0.009	0.01
674	0.001	0.018	0.035	0.051	0.068			704	0	0	0	0.002	0.009	0.01
674.5	0.001	0.016	0.035	0.052	0.068			704.5	0	0.001	0	0.002	0.009	0.01
675	0.001	0.016	0.036	0.052	0.069			705	0	0.001	0	0.002	0.009	0.01
675.5	0.001	0.015	0.036	0.052	0.069			705.5	0.001	0	0	0.002	0.009	0.01
676	0.001	0.014	0.036	0.053	0.068			706	0	0.001	0	0.002	0.009	0.01
676.5	0	0.014	0.037	0.053	0.068			706.5	0	0.001	-0.001	0.002	0.009	0.01
677	0.001	0.013	0.038	0.053	0.069			707	0	0.001	0	0.002	0.009	0.01
677.5	0.001	0.012	0.038	0.054	0.069			707.5	0	0.001	0	0.001	0.009	0.01
678	0	0.011	0.038	0.054	0.069			708	0	0.001	0	0.001	0.009	0.009
678.5	0	0.011	0.039	0.054	0.07			708.5	0	0	0	0.002	0.008	0.009
679	0.001	0.011	0.039	0.055	0.07			709	0	0.001	-0.001	0.002	0.008	0.009
679.5	0.001	0.01	0.04	0.055	0.071			709.5	0	0.001	-0.001	0.002	0.008	0.009
680	0.001	0.009	0.04	0.055	0.07			710	0	0.001	0	0.002	0.009	0.009
680.5	0.001	0.009	0.041	0.056	0.071			710.5	0	0.001	0	0.002	0.009	0.009
681	0.001	0.009	0.042	0.056	0.071			711	0.001	0	-0.001	0.002	0.008	0.01
681.5	0.001	0.008	0.041	0.056	0.071			711.5	0.001	0	-0.001	0.002	0.008	0.009
682	0.002	0.008	0.042	0.057	0.071			712	0.001	0	-0.001	0.002	0.008	0.009
682.5	0.001	0.008	0.043	0.057	0.072			712.5	0	-0.001	-0.001	0.001	0.008	0.01
683	0.001	0.008	0.043	0.058	0.072			713	0	0	-0.001	0.001	0.008	0.009
683.5	0.001	0.008	0.044	0.058	0.072			713.5	0	0	-0.001	0.001	0.007	0.009
684	0.001	0.007	0.044	0.058	0.073			714	0	0.001	0	0.001	0.008	0.01
684.5	0.001	0.006	0.044	0.058	0.073			714.5	0	0	0	0.002	0.008	0.009
685	0.001	0.006	0.044	0.059	0.074			715	0	0.001	-0.001	0.001	0.008	0.009
685.5	0.001	0.006	0.045	0.06	0.073			715.5	0	0.001	0	0.002	0.008	0.009
686	0.001	0.006	0.046	0.06	0.074			716	0	0.001	-0.001	0.001	0.008	0.009
686.5	0.001	0.006	0.047	0.06	0.074			716.5	0	0.001	0	0.002	0.008	0.009
687	0.001	0.006	0.047	0.061	0.075			717	0	0	0	0.001	0.007	0.008
687.5	0.001	0.005	0.047	0.061	0.075			717.5	0	0.001	0	0.001	0.007	0.008
688	0.001	0.005	0.048	0.062	0.075			718	0	0	0	0.001	0.007	0.009
688.5	0	0.005	0.048	0.062	0.075			718.5	0	0	-0.001	0	0.006	0.008
689	0.001	0.005	0.049	0.062	0.076			719	0	0	-0.001	0.001	0.008	0.008
689.5	0.001	0.005	0.05	0.062	0.076			719.5	0	0.001	0	0	0.007	0.008
690	0.001	0.006	0.05	0.063	0.076			720	0	0.001	0	0.001	0.006	0.008
690.5	0.001	0.004	0.051	0.064	0.076			720.5	0.001	0.001	0	0.001	0.007	0.008
691	0.001	0.005	0.052	0.064	0.077			721	0.001	0	-0.001	0.002	0.007	0.008
691.5	0.001	0.004	0.052	0.065	0.077			721.5	0.001	0	-0.001	0.001	0.007	0.008
692	0	0.004	0.052	0.065	0.077			722	0.001	0	-0.001	0.001	0.007	0.008
692.5	0.001	0.004	0.053	0.065	0.078			722.5	0	0	0	0.001	0.007	0.008
693	0.001	0.004	0.054	0.066	0.078			723	0.001	0.001	-0.001	0.001	0.007	0.008
693.5	0.001	0.004	0.055	0.066	0.079			723.5	0	0.001	-0.001	0.001	0.007	0.009
694	0.001	0.004	0.055	0.067	0.078			724	0	0	0	0.001	0.007	0.008
694.5	0	0.004	0.056	0.067	0.079			724.5	0.001	0	-0.001	0.001	0.007	0.008
695	0.001	0.004	0.057	0.068	0.079			725	0	0	-0.001	0.002	0.007	0.008
695.5	0.001	0.004	0.057	0.068	0.08			725.5	0.001	0.001	0	0.001	0.007	0.008
696	0.001	0.004	0.057	0.069	0.08			726	0	0	0	0.001	0.007	0.008
696.5	0	0.004	0.058	0.069	0.08			726.5	0	0.001	-0.001	0.001	0.007	0.008
697	0.001	0.004	0.058	0.07	0.081			727	0.001	0	-0.001	0.001	0.007	0.008
697.5	0.001	0.004	0.06	0.071	0.081			727.5	0	0.001	-0.001	0.001	0.006	0.008
698	0	0.003	0.06	0.071	0.082			728	0	0.001	0	0.001	0.006	0.007
698.5	0	0.004	0.061	0.071	0.083			728.5	0	0	0	0	0.007	0.006
699	0.001	0.004	0.061	0.072	0.082			729	0	0	-0.001	0.001	0.006	0.007
699.5	0.001	0.004	0.062	0.073	0.083			729.5	-0.001	0	-0.001	0.001	0.005	0.007
700	0.001	0.004	0.064	0.073	0.084			730	0	0.001	0	0	0.006	0.008
700.5	0	0.005	0.064	0.073	0.084			730.5	0.001	0.001	-0.001	0.001	0.006	0.008
701	0.001	0.004	0.064	0.075	0.084			731	0	0.001	-0.001	0	0.006	0.007
701.5	0.001	0.004	0.065	0.075	0.085			731.5	0	0.001	-0.001	0.001	0.006	0.007
702	0.001	0.004	0.066	0.076	0.085			732	0	0.001	0	0.001	0.006	0.007
702.5	0	0.004	0.067	0.076	0.086			732.5	0.001	0	0	0.001	0.005	0.007
703	0.001	0.004	0.068	0.077	0.086			733	0	0.001	-0.001	0	0.005	0.007
703.5	0.001	0.004	0.068	0.077	0.086			733.5	0	0	0	0.001	0.005	0.007
704	0	0.004	0.069	0.078	0.086			734	0	0	0	0	0.006	0.007
704.5	0	0.003	0.069	0.078	0.087			734.5	0	0.001	-0.001	0.001	0.005	0.007
705	0.001	0.003	0.071	0.079	0.087			735	0.001	0	0	0.001	0.006	0.007
705.5	0.001	0.004	0.071	0.08	0.088			735.5	0	0.001	-0.001	0.001	0.006	0.008
706	0.001	0.003	0.072	0.081	0.089			736	0.001	0.001	-0.001	0.001	0.006	0.008
706.5	0	0.004	0.073	0.081	0.089			736.5	0.001	0.001	-0.001	0.001	0.006	0.007
707	0	0.004	0.074	0.081	0.09			737	0.001	0.001	-0.001	0.001	0.005	0.006
707.5	0.001	0.004	0.075	0.082	0.09			737.5	0	0	-0.001	0	0.005	0.007
708	0.001	0.004	0.076	0.083	0.09			738	0	0	-0.001	0.001	0.005	0.007
708.5	0.001	0.004	0.076	0.083	0.092			738.5	0	0.001	0	0.001	0.006	0.006
709	0.001	0.003	0.077	0.084	0.092			739	0	0	-0.001	0	0.005	0.007
709.5	0.002	0.004	0.077	0.085	0.092			739.5	-0.001	0.001	0	0	0.005	0.006
710	0.001	0.004	0.079	0.086	0.092			740	0	0	0	0	0.004	0.007
710.5	0.001	0.003	0.08	0.086	0.093			740.5	0.001	0.001	-0.001	0	0.005	0.007
711	0.001	0.003	0.081	0.087	0.093			741	0	0	-0.001	0	0.005	0.006
711.5	0.001	0.003	0.081	0.088	0.094			741.5	0	0	-0.001	0	0.005	0.006
712	0.001	0.003	0.082	0.089	0.094			742	-0.001	0	0	0	0.004	0.006
712.5	0.001	0.004	0.084	0.089	0.095			742.5	0	0.001	-0.001	0	0.005	0.005
713	0.001	0.004	0.084	0.09	0.096			743	0	0	-0.001	0	0.004	0.006
713.5	0.001	0.004	0.085	0.091	0.096			743.5	-0.001	0	-0.001	0	0.004	0.006
714	0	0.004	0.086	0.091	0.096			744	-0.001	0.001	0	-0.001	0.003	0.005
714.5	0	0.004	0.087	0.092	0.097			744.5	0	0.001	-0.001	-0.001	0.004	0.005
715	0.001	0.004	0.087	0.092	0.098			745	0	0.001	-0.001	-0.001	0.004	0.006
715.5	0.001	0.003	0.089	0.093	0.098			745.5	0	0.001	-0.001	-0.001	0.004	0.005
716	0.001	0.004	0.089	0.094	0.098			746	0	0.001	-0.001	0	0.004	0.006
716.5	0	0.003	0.09	0.094	0.098			746.5	0	0.001	0	0	0.005	0.005
717	0	0.004	0.091	0.095	0.099			747	0.001	0	-0.001	0	0.004	0.005
717.5	0.001	0.004	0.092	0.096	0.1			747.5	-0.001	0	-0.001	0.001	0.004	0.006
718	0.001	0.003	0.093	0.097	0.101			748	0.001	0	-0.001	0	0.005	0.006
718.5	0.001	0.004	0.094	0.097	0.101			748.5	0.001	0	0	0.001	0.005	0.007
719	0.001	0.004	0.095	0.098	0.102			749	0.001	0	-0.001	0.001	0.005	0.006
719.5	0.001	0.004	0.095	0.099	0.103			749.5	0.001	0	0	0	0.004	0.006
720	0.001	0.004	0.097	0.1	0.103			750	0	0	-0.001	0	0.004	0.006
720.5	0.001	0.004	0.098	0.101	0.104			750.5	0	0	-0.001	0	0.004	0.005
721	0.001	0.004	0.099	0.101	0.104			751	0.001	0	-0.001	0	0.004	0.006
721.5	0.001	0.004	0.099	0.102	0.105			751.5	0	0.001	-0.001	0	0.004	0.005
722	0.001	0.004	0.101	0.103	0.106			752	0.001	0	-0.001	0	0.004	0.005
722.5	0	0.004	0.102	0.104	0.106			752.5	0.001	0	-0.001	0	0.004	0.006
723	0	0.004	0.102	0.104	0.107			753	0.001	0	-0.001	0	0.003	0.005
723.5	0.001	0.004	0.103	0.105	0.107			753.5	0	0.001	-0.001	0	0.003	0.005
724	0.001	0.004	0.105	0.106	0.107			754	0	0	-0.001	0	0.003	0.005
724.5	0.001	0.003	0.105	0.106	0.108			754.5	0	0	-0.001	-0.001	0.003	0.005
725	0	0.003	0.106	0.107	0.109			755	0	0.001	-0.002	0	0.003	0.005
725.5	0	0.004	0.107	0.108	0.11			755.5	0	0	-0.001	0	0.003	0.005
726	0.001	0.004	0.109	0.109	0.11			756	0	0	-0.001	0	0.002	0.004
726.5	0.001	0.004	0.109	0.109	0.111			756.5	0	0	-0.001	-0.001	0.002	0.005
727	0	0.003	0.111	0.11	0.111			757	-0.001	0	-0.001	-0.002	0.002	0.005
727.5	0.001	0.004	0.111	0.112	0.112			757.5	-0.001	0.001	-0.001	-0.001	0.002	0.004
728	0	0.004	0.112	0.112	0.112			758	0	0	-0.001	-0.001	0.002	0.004
728.5	0	0.004	0.113	0.112	0.113			758.5	0	0	-0.001	-0.001	0.002	0.005
729	0	0.003	0.114	0.113	0.114			759	0	0.001	-0.001	-0.001	0.002	0.004
729.5	0.001	0.003	0.115	0.114	0.114			759.5	0	0	0	-0.001	0.004	0.005
730	0.001	0.004	0.117	0.115	0.114			760	0	0.001	0	0	0.003	0.004
730.5	0.001	0.004	0.117	0.115	0.114			760.5	0	0	-0.001	-0.001	0.003	0.004
731	0.001	0.003	0.117	0.116	0.116			761	0	0	-0.001	-0.001	0.003	0.005
731.5	0.001	0.004	0.118	0.118	0.117			761.5	0	0	-0.001	0	0.003	0.004
732	0	0.004	0.12	0.118	0.117			762	0	0	-0.001	-0.001	0.002	0.004
732.5	0.001	0.004	0.121	0.12	0.118			762.5	0	0	-0.001	-0.001	0.003	0.004
733	0.001	0.004	0.121	0.121	0.119			763	0	0	-0.001	-0.001	0.003	0.004
733.5	0.001	0.004	0.122	0.121	0.12			763.5	0.001	0.001	0	0	0.002	0.004
734	0.001	0.004	0.124	0.122	0.12			764	0	0	-0.001	-0.001	0.002	0.004
734.5	0	0.004	0.124	0.123	0.121			764.5	0	0	-0.001	-0.001	0.002	0.004
735	0	0.004	0.125	0.123	0.121			765	0	0.001	-0.001	-0.001	0.002	0.004
735.5	0.001	0.004	0.126	0.124	0.122			765.5	0	0	-0.001	-0.001	0.002	0.004
736	0.001	0.004	0.128	0.125	0.123			766	0	0	-0.001	-0.001	0.002	0.005
736.5	0	0.004	0.128	0.125	0.122			766.5	-0.001	0.001	-0.001	0	0.002	0.003
737	0.001	0.004	0.13	0.127	0.124			767	0	0	-0.001	-0.001	0.003	0.003
737.5	0.001	0.004	0.13	0.128	0.125			767.5	0	-0.001	-0.001	-0.001	0.002	0.004
738	0.001	0.004	0.131	0.128	0.125			768	0	-0.001	-0.002	0	0.001	0.004
738.5	0.001	0.004	0.133	0.129	0.125			768.5	0	-0.001	-0.001	0	0.002	0.003
739	0.001	0.004	0.133	0.129	0.126			769	0	0	-0.001	-0.001	0.002	0.003
739.5	0.001	0.004	0.134	0.13	0.127			769.5	0	-0.001	-0.002	-0.001	0.001	0.004
740	0.001	0.004	0.135	0.131	0.128			770	-0.001	-0.001	0	0	0.002	0.003
740.5	0.002	0.004	0.136	0.132	0.128			770.5	0	-0.001	-0.001	0	0.002	0.004
741	0.001	0.004	0.137	0.133	0.129			771	0	0	-0.001	0	0.002	0.003
741.5	0	0.003	0.137	0.133	0.129			771.5	0	0	0	0	0.002	0.003
742	0	0.004	0.138	0.134	0.129			772	-0.001	0	0	-0.001	0.002	0.003
742.5	0	0.003	0.139	0.135	0.13			772.5	0	0.001	-0.001	-0.001	0.002	0.002
743	0	0.003	0.14	0.136	0.13			773	0	0	-0.001	0	0.001	0.002
743.5	0	0.003	0.141	0.137	0.131			773.5	0	0	-0.001	0	0.001	0.003
744	0	0.004	0.141	0.137	0.132			774	0	0	-0.001	0	0.001	0.003
744.5	0	0.004	0.143	0.138	0.132			774.5	0	0	-0.001	0	0.001	0.003
745	0	0.003	0.144	0.139	0.133			775	0	0	-0.001	0	0.002	0.003
745.5	0.001	0.003	0.144	0.14	0.133			775.5	-0.001	0	-0.001	0	0.002	0.003
746	0	0.005	0.145	0.14	0.135			776	0	0.001	-0.001	0	0.002	0.003
746.5	0	0.004	0.146	0.141	0.136			776.5	0	0.001	-0.001	0	0.002	0.002
747	0.001	0.004	0.147	0.143	0.136			777	0	0	0	0	0.001	0.002
747.5	0	0.004	0.148	0.143	0.137			777.5	-0.001	0.001	0	0	0.001	0.002
748	0	0.004	0.149	0.144	0.138			778	0	0.001	-0.001	-0.001	0.001	0.002
748.5	0.001	0.004	0.15	0.145	0.138			778.5	0	0.001	-0.001	0	0.001	0.003
749	0.001	0.003	0.15	0.145	0.138			779	0	0.001	0.001	0	0.001	0.004
749.5	0	0.004	0.152	0.146	0.139			779.5	0	0	0	0	0.002	0.003
750	0.001	0.004	0.152	0.147	0.14			780	0.001	0	-0.001	0	0.002	0.003
750.5	0.001	0.004	0.153	0.148	0.141			780.5	0	0	-0.002	0.001	0.002	0.003
751	0.001	0.005	0.154	0.148	0.141			781	0	0	0	0.001	0.001	0.002
751.5	0.001	0.004	0.155	0.15	0.142			781.5	0.001	0	-0.001	0	0.001	0.002
752	0	0.005	0.156	0.151	0.142			782	0.001	0	-0.001	0.001	0.001	0.003
752.5	0.001	0.005	0.157	0.151	0.143			782.5	0	0.001	0	0	0.001	0.002
753	0.001	0.004	0.157	0.152	0.145			783	0	0	-0.001	0	0	0.002
753.5	0.001	0.004	0.158	0.153	0.144			783.5	0	0	-0.001	0	0.001	0.002
754	0.001	0.004	0.159	0.153	0.145			784	0	0	-0.001	0	0	0.002
754.5	0.001	0.004	0.16	0.154	0.145			784.5	0	0	-0.001	0.001	0.001	0.002
755	0.001	0.004	0.161	0.156	0.146			785	0	0.001	-0.001	0.001	0.002	0.002
755.5	0	0.003	0.161	0.155	0.147			785.5	0.001	0.001	-0.001	0.001	0.001	0.002
756	0	0.004	0.162	0.156	0.147			786	0.001	0	-0.001	0.001	0.001	0.002
756.5	0	0.004	0.163	0.157	0.148			786.5	0	0	0	0	0.001	0.003
757	0.001	0.005	0.163	0.158	0.149			787	0	0	-0.001	0	0	0.003
757.5	0.001	0.004	0.164	0.158	0.149			787.5	0	0	-0.001	0.001	0.001	0.003
758	0.001	0.004	0.164	0.158	0.149			788	0.001	0	0	0.001	0	0.002
758.5	0	0.004	0.165	0.159	0.149			788.5	0	0.001	0	0.002	0.002	0.003
759	0.001	0.003	0.165	0.16	0.15			789	0	0	0	0.001	0.001	0.002
759.5	0	0.003	0.166	0.16	0.151			789.5	0	0.001	-0.001	0.001	0.001	0.002
760	0.001	0.003	0.168	0.161	0.151			790	0	-0.001	-0.001	0.001	0.002	0.002
760.5	0.001	0.004	0.168	0.163	0.152			790.5	0.001	0	0	0.001	0.002	0.002
761	0.001	0.005	0.169	0.163	0.153			791	0	-0.001	-0.001	0.002	0.002	0.001
761.5	0.001	0.005	0.17	0.164	0.154			791.5	0	0	0	0	0.001	0.002
762	0.001	0.004	0.17	0.163	0.154			792	0	0.001	0	0	0.001	0.002
762.5	0.001	0.003	0.17	0.164	0.154			792.5	0	0.001	0	0.001	0	0.001
763	0	0.004	0.171	0.165	0.154			793	0.001	0	0	0.002	0	0.002
763.5	0	0.004	0.172	0.166	0.155			793.5	0.001	0.001	0	0.002	0.002	0.002
764	0.001	0.004	0.173	0.167	0.155			794	0.001	0	0	0	0.002	0.002
764.5	0.001	0.004	0.173	0.167	0.156			794.5	0	0.001	-0.001	0.001	0.001	0.002
765	0.002	0.004	0.174	0.168	0.157			795	0.001	0	-0.001	0.002	-0.001	0.001
765.5	0.001	0.005	0.174	0.168	0.157			795.5	0.001	0	-0.001	0.001	0	0.002
766	0.001	0.004	0.175	0.169	0.157			796	0	-0.001	-0.001	0.002	0.001	0.001
766.5	0.001	0.005	0.175	0.169	0.158			796.5	0	0	-0.001	0.001	0	0.002
767	0	0.004	0.176	0.171	0.158			797	-0.001	-0.001	-0.001	0.001	-0.001	0.002
767.5	0.001	0.004	0.176	0.171	0.159			797.5	0	0	-0.001	0.001	0.001	0.001
768	0.001	0.004	0.176	0.171	0.159			798	0	-0.001	-0.001	0.001	0	0.001
768.5	0.001	0.004	0.177	0.172	0.16			798.5	0	0	-0.001	0.001	-0.001	0.001
769	0.001	0.004	0.178	0.173	0.161			799	0	0.001	0	0	0	0.001
769.5	0.001	0.004	0.178	0.173	0.161			799.5	0	0	-0.001	0	0	0.001
770	0.001	0.005	0.179	0.174	0.161			800	0	0	-0.001	0	0	0
770.5	0.001	0.004	0.179	0.174	0.162
771	0.001	0.005	0.18	0.176	0.162
771.5	0.001	0.004	0.181	0.175	0.163
772	0.002	0.005	0.181	0.176	0.164
772.5	0.002	0.005	0.182	0.178	0.165
773	0.002	0.005	0.181	0.178	0.164
773.5	0.001	0.004	0.181	0.178	0.165
774	0.002	0.004	0.181	0.178	0.164
774.5	0.001	0.004	0.182	0.178	0.165
775	0.001	0.004	0.183	0.179	0.166
775.5	0	0.004	0.182	0.18	0.165
776	0.001	0.005	0.183	0.18	0.166
776.5	0.001	0.004	0.182	0.18	0.166
777	0.001	0.004	0.183	0.181	0.166
777.5	0	0.004	0.183	0.181	0.167
778	0.001	0.004	0.184	0.181	0.168
778.5	0.002	0.004	0.184	0.181	0.167
779	0.001	0.005	0.184	0.182	0.168
779.5	0.001	0.004	0.184	0.183	0.167
780	0	0.004	0.184	0.183	0.168
780.5	0	0.004	0.183	0.183	0.168
781	0.001	0.005	0.184	0.183	0.17
781.5	0.001	0.004	0.184	0.184	0.169
782	0.001	0.004	0.185	0.185	0.169
782.5	0.001	0.004	0.185	0.185	0.17
783	0	0.004	0.185	0.185	0.17
783.5	0.001	0.005	0.184	0.186	0.17
784	0.001	0.005	0.184	0.186	0.17
784.5	0.001	0.005	0.185	0.186	0.171
785	0.001	0.004	0.185	0.186	0.172
785.5	0.001	0.005	0.184	0.187	0.172
786	0.001	0.005	0.185	0.187	0.172
786.5	0.001	0.005	0.185	0.188	0.171
787	0.001	0.005	0.185	0.188	0.172
787.5	0.002	0.005	0.184	0.187	0.172
788	0	0.004	0.184	0.187	0.171
788.5	0.001	0.003	0.184	0.187	0.172
789	0	0.004	0.183	0.188	0.171
789.5	0	0.004	0.183	0.188	0.171
790	0.001	0.004	0.184	0.188	0.172
790.5	0.001	0.005	0.184	0.189	0.172
791	0.001	0.005	0.183	0.189	0.173
791.5	0	0.004	0.184	0.189	0.172
792	0.001	0.004	0.183	0.19	0.173
792.5	0	0.004	0.183	0.189	0.172
793	0	0.004	0.182	0.188	0.173
793.5	0	0.004	0.181	0.187	0.172
794	0	0.003	0.182	0.189	0.173
794.5	0	0.003	0.181	0.189	0.173
795	0	0.003	0.181	0.19	0.172
795.5	0.001	0.004	0.181	0.189	0.173
796	0	0.004	0.181	0.189	0.173
796.5	0.001	0.003	0.18	0.189	0.172
797	0.001	0.003	0.18	0.189	0.172
797.5	0	0.003	0.179	0.189	0.173
798	0	0.003	0.18	0.19	0.172
798.5	0	0.004	0.179	0.19	0.172
799	0	0.004	0.179	0.19	0.173
799.5	0.001	0.004	0.178	0.188	0.172
800	0	0.004	0.178	0.189	0.173
800.5	0.001	0.004	0.178	0.19	0.173
801	0.001	0.005	0.178	0.191	0.173
801.5	0.001	0.005	0.178	0.19	0.173
802	0.001	0.004	0.177	0.19	0.173
802.5	0.001	0.004	0.176	0.19	0.173
803	0.001	0.004	0.176	0.189	0.172
803.5	0.001	0.004	0.176	0.189	0.172
804	0.001	0.003	0.174	0.189	0.171
804.5	0.002	0.004	0.176	0.189	0.172
805	0	0.004	0.174	0.188	0.171
805.5	0.002	0.003	0.174	0.189	0.17
806	0.001	0.003	0.173	0.189	0.17
806.5	0.001	0.004	0.173	0.189	0.17
807	0.001	0.004	0.173	0.188	0.171
807.5	0.002	0.004	0.173	0.188	0.171
808	0.001	0.004	0.171	0.188	0.17
808.5	0	0.004	0.171	0.188	0.17
809	0.001	0.005	0.169	0.187	0.17
809.5	0.001	0.004	0.17	0.187	0.17
810	0.001	0.003	0.169	0.187	0.169
810.5	0	0.003	0.168	0.185	0.169
811	0	0.005	0.166	0.186	0.169
811.5	0.001	0.003	0.167	0.186	0.168
812	0.001	0.003	0.166	0.186	0.168
812.5	0.001	0.003	0.166	0.185	0.169
813	0.001	0.004	0.165	0.186	0.168
813.5	0.001	0.004	0.165	0.185	0.168
814	0.001	0.005	0.165	0.185	0.167
814.5	0.001	0.004	0.164	0.184	0.168
815	0.001	0.004	0.162	0.183	0.167
815.5	0	0.004	0.163	0.183	0.167
816	0	0.003	0.161	0.182	0.166
816.5	0	0.004	0.16	0.183	0.167
817	0.001	0.004	0.16	0.182	0.166
817.5	0.002	0.004	0.16	0.183	0.165
818	0.002	0.005	0.16	0.183	0.166
818.5	0.002	0.004	0.159	0.182	0.165
819	0	0.003	0.159	0.181	0.166
819.5	0.002	0.005	0.156	0.18	0.164
820	0	0.005	0.157	0.18	0.164
820.5	0.001	0.005	0.156	0.18	0.162
821	0.001	0.004	0.156	0.181	0.163
821.5	0.001	0.005	0.154	0.18	0.163
822	0	0.005	0.153	0.178	0.163
822.5	0.001	0.004	0.152	0.178	0.162
823	0.001	0.003	0.152	0.179	0.161
823.5	0.001	0.004	0.152	0.178	0.162
824	0.001	0.004	0.151	0.178	0.16
824.5	0.002	0.004	0.15	0.178	0.162
825	0.002	0.005	0.15	0.177	0.161
825.5	0.001	0.005	0.15	0.175	0.16
826	0.002	0.005	0.149	0.176	0.16
826.5	0.002	0.004	0.149	0.176	0.159
827	0.001	0.005	0.149	0.176	0.159
827.5	0	0.004	0.147	0.176	0.158
828	0.002	0.004	0.145	0.174	0.158
828.5	0.002	0.005	0.144	0.173	0.157
829	0.001	0.005	0.144	0.173	0.155
829.5	0.001	0.005	0.143	0.172	0.157
830	0.001	0.005	0.142	0.173	0.155
830.5	0.002	0.005	0.141	0.172	0.155
831	0.001	0.004	0.142	0.172	0.155
831.5	0.001	0.004	0.141	0.17	0.154
832	0.001	0.004	0.14	0.169	0.153
832.5	0.002	0.005	0.139	0.17	0.153
833	0.002	0.005	0.139	0.169	0.152
833.5	0.001	0.006	0.136	0.169	0.152
834	0.002	0.006	0.135	0.169	0.153
834.5	0.002	0.005	0.136	0.168	0.151
835	0.001	0.005	0.135	0.167	0.151
835.5	0.002	0.004	0.135	0.166	0.151
836	0.002	0.005	0.134	0.166	0.15
836.5	0.002	0.006	0.133	0.165	0.15
837	0.001	0.005	0.132	0.164	0.149
837.5	0	0.004	0.13	0.164	0.148
838	0.002	0.004	0.129	0.162	0.148
838.5	0.001	0.005	0.13	0.163	0.147
839	0	0.005	0.129	0.162	0.147
839.5	0.002	0.004	0.128	0.163	0.148
840	0.002	0.005	0.128	0.162	0.146
840.5	0.002	0.004	0.126	0.16	0.145
841	0	0.005	0.125	0.159	0.142
841.5	0	0.004	0.124	0.156	0.143
842	-0.001	0.004	0.123	0.158	0.144
842.5	0.002	0.004	0.123	0.157	0.144
843	0	0.003	0.121	0.155	0.141
843.5	0	0.002	0.12	0.155	0.141
844	0	0.003	0.121	0.156	0.14
844.5	0	0.002	0.119	0.156	0.139
845	-0.001	0.003	0.119	0.152	0.14
845.5	0	0.004	0.117	0.153	0.139
846	-0.001	0.003	0.116	0.153	0.138
846.5	0.001	0.005	0.115	0.153	0.138
847	0.001	0.004	0.116	0.152	0.136
847.5	0.001	0.004	0.115	0.15	0.138
848	-0.001	0.002	0.115	0.148	0.137
848.5	-0.001	0.003	0.114	0.146	0.133
849	0.001	0.005	0.115	0.149	0.134
849.5	0.001	0.005	0.112	0.149	0.133
850	-0.001	0.003	0.113	0.146	0.134

## Sheet: Figure 3g, h
Figure 3g
Tumor-fluorescence intensity
	No tumor	2	2	Ab	4	4	5×Ab	8	8	AuNR-Peg-Ab	10	10	mean	SD	mean	SD	mean	SD	mean	SD
													No tumor	No tumor	Ab	Ab	5×Ab	5×Ab	AuNR-Peg-Ab	AuNR-Peg-Ab
2	334.38	345.714	344.095	524.143	481.381	486.142	902.285	809.048	802.286	642	642	664	341.396	6.13001	497.222	23.4355	837.873	55.8848	649.333	12.7017
4	952.429	914.572	908.286	1102.24	974.905	1110.19	878.286	625.714	623.19	1084	1287	1449	925.096	23.8791	1062.44	75.9158	709.063	146.557	1273.33	182.883
8	774.857	699.381	746.714	1007.95	906.572	980.048	978.667	857.239	1197.24	2549	2652	2684	740.317	38.1424	964.857	52.3693	1011.05	172.297	2628.33	70.5431
10	742.096	795.714	745.333	807	868.19	912.524	2910.52	2575.48	1790.9	4250	4239	4239	761.048	30.0655	862.571	52.9859	2425.64	574.653	4242.67	6.35085
24	1161.76	1172	1044.95	1566.67	1328.14	1463.62	3770.62	3796.48	3771.95	7302	7291	7287	1126.24	70.581	1452.81	119.629	3779.68	14.559	7293.33	7.76745
Figure 3h
Tumor-liver ratio
	No tumor	2	2	Ab	4	4	5×Ab	8	8	AuNR-Peg-Ab	10	10	mean	SD	mean	SD	mean	SD	mean	SD
													No tumor	No tumor	Ab	Ab	5×Ab	5×Ab	AuNR-Peg-Ab	AuNR-Peg-Ab
2	0.27457	0.24282	0.24775	0.4435	0.4435	0.50615	0.17583	0.19039	0.21371	0.33967	0.35401	0.38277	0.25505	0.01709	0.46438	0.03617	0.19331	0.01911	0.35882	0.02195
4	0.26873	0.24969	0.24797	0.25058	0.22678	0.25372	0.62122	0.61566	0.60422	0.16201	0.18668	0.20365	0.25546	0.01152	0.24369	0.01473	0.6137	0.00867	0.18411	0.02094
8	0.19901	0.16235	0.19094	0.22373	0.14999	0.1456	0.39975	0.32259	0.42777	0.45599	0.43426	0.4372	0.1841	0.01926	0.17311	0.0439	0.38337	0.05447	0.44248	0.01179
10	0.34364	0.40763	0.33188	0.2528	0.23518	0.24995	0.56494	0.56596	0.47748	0.54099	0.54034	0.54034	0.36105	0.04077	0.24598	0.00946	0.53613	0.05079	0.54056	0.000375278
24	0.21053	0.22585	0.23629	0.24776	0.20231	0.21669	1.20945	1.20931	1.22169	2.30292	2.2811	2.28127	0.22422	0.01296	0.22225	0.02323	1.21348	0.00711	2.28843	0.01255

## Sheet: Figure 4a-h
Figure 4a							Figure 4e
HUVEC+Ab	--	--	--				SNU5+PEG
Ab concentraion (μg/mL)	REP1	REP2	REP3				Ab concentraion (μg/mL)	REP1	REP2	REP3
5760	0.714	0.732	0.686				10	1.191	0.977	0.988
1920	0.775	0.698	0.723				2	1.136	0.96	0.914
640	0.777	0.731	0.674				0.4	0.912	0.859	1.151
71.11	0.776	0.767	0.724				0.08	0.969	1.086	0.914
7.9	0.843	0.93	0.812				0.016	0.932	1.111	0.901
0.87	0.971	1.048	0.928				0.0032	1.193	0.917	0.859
0.1	1.088	1.107	1.021				0.00064	1.148	0.959	0.966
0.01	1.06	1.067	1				0.000128	1.115	1.014	1.124
							NC	1.074	1.191	1.074
Figure 4f							Figure 4b
SNU5+DOX							SNU5+Ab
Ab concentraion (μg/mL)	REP1	REP2	REP3				Ab concentraion (μg/mL)	REP1	REP2	REP3
100	0.174	0.374	0.213				1000	0.851	0.779	0.783
20	0.305	0.28	0.249				200	0.847	0.907	0.833
4	0.449	0.466	0.426				40	0.931	0.89	0.804
2	0.543	0.516	0.614				8	0.911	0.778	0.841
1	1.041	0.965	1.003				2	0.875	0.761	0.944
0.5	1.079	1.202	1.3				1	0.903	0.801	0.889
0.2	1.358	1.271	1.354				0.5	0.899	0.805	0.927
0.05	1.456	1.381	1.494				0.25	0.887	0.78	0.915
0.01	1.44	1.451	1.498				0.05	0.784	0.815	0.914
Figure 4c							Figure 4h
MKN45+Ab							SNU5+AuSP
Ab concentraion (μg/mL)	REP1	REP2	REP3				Ab concentraion (μg/mL)	REP1	REP2	REP3
20000	0.437	0.438	0.452				5.31	0.67	0.835	0.672
4000	0.422	0.414	0.587				1.062	0.857	0.84	0.578
800	0.445	0.446	0.434				0.2124	0.894	0.639	0.772
400	0.533	0.5	0.518				0.0531	0.993	0.716	0.783
200	0.445	0.511	0.497				0.02655	0.935	0.804	0.776
100	0.484	0.521	0.515				0.01328	0.876	0.773	0.794
50	0.555	0.496	0.627				0.00531	0.754	0.78	0.867
25	0.546	0.469	0.51				0.00133	0.76	0.829	0.85
5	0.48	0.487	0.545				NC	0.899	0.671	0.788
1	0.533	0.553	0.527
Figure 4d							Figure 4g
GES1+Ab							SNU5+AuNR
Ab concentraion (μg/mL)	REP1	REP2	REP3				Ab concentraion (μg/mL)	REP1	REP2	REP3
1000	0.532	0.602	0.679				5	0.839	0.821	0.937
200	0.711	0.558	0.659				2.5	0.863	0.798	0.667
40	0.568	0.815	0.612				1.25	0.825	0.726	0.719
8	0.553	0.653	0.728				0.63	0.704	0.862	0.814
2	0.591	0.738	0.641				0.32	0.78	0.92	0.803
1	0.556	0.615	0.816				0.16	0.923	0.827	0.824
0.5	0.651	0.577	0.664				0.08	0.899	0.994	0.867
0.25	0.609	0.701	0.621				0.02	0.864	0.998	0.856
0.05	0.618	0.647	0.614				0.005	0.917	0.926	0.881
0.01	0.699	0.612	0.601				nc	0.972	1.007	0.912

## Sheet: Figure 4i-l
Figure 4i						Figure 4j
MTT-SNU5
PBS	Peg	Ab	Peg-Ab	DOX			SP	NR
1.05268	1.098	1.07733	1.092	0.78589		PBS	1.00135	1.05268
1.00193	0.912	0.89608	0.975	0.74819		PBS	1.00541	1.00193
0.94538	0.992	0.99323	0.941	0.74529		PBS	0.99324	0.94538
						Ab	0.98816	1.06718
						Ab	1.0044	0.97438
						Ab	0.97802	0.92943
						Au-Peg-Ab	0.84734	0.76129
						Au-Peg-Ab	0.89652	0.76849
						Au-Peg-Ab	0.81557	0.77284
						Au-Peg+DOX	0.71322	0.70179
						Au-Peg+DOX	0.75482	0.71919
						Au-Peg+DOX	0.73554	0.72644
						Au-Peg-Ab+DOX	0.69902	0.55969
						Au-Peg-Ab+DOX	0.76395	0.59884
						Au-Peg-Ab+DOX	0.68076	0.64959
Figure 4k						Figure 4l
MTT-mkn-45
PBS	Peg	Ab	Peg-Ab	DOX			SP	NR
0.90255	1.06867	0.83513	0.94458	0.76909		PBS	1.00793	0.90255
1.07659	0.93976	1.05939	0.98193	0.79248		PBS	0.97531	1.07659
1.02087	0.96265	1.02431	1.01566	0.70167		PBS	1.01677	1.02087
						Ab	0.99162	1.08209
						Ab	0.92637	0.84958
						Ab	1.03512	0.97065
						Au-Peg-Ab	0.8618	0.79661
						Au-Peg-Ab	0.89715	0.83582
						Au-Peg-Ab	0.87472	0.84545
						Au-Peg+DOX	0.70073	0.67347
						Au-Peg+DOX	0.72383	0.66177
						Au-Peg+DOX	0.78568	0.70374
						Au-Peg-Ab+DOX	0.68034	0.5524
						Au-Peg-Ab+DOX	0.69461	0.55584
						Au-Peg-Ab+DOX	0.72927	0.61224

## Sheet: Figure 6a
AuNR-Ab	269	226	227	251
AuSP-Ab	216	200	173	150
AuNR	154	161	133	147
AuSP	181	139	155	129
Ab	101	114	131	150
NC	119	133	116	113

## Sheet: Figure 6b-c
MTT-GES-1
Figure 6c
AuNR-Peg-Ab	AuNR	Ab	PBS
1.00163	0.98015	1.01961	0.98039
1.0563	0.96062	1.04902	1.05882
0.83566	1.06215	1	1.04902
1.05044	1.04458	1.01961	0.9902
1.17735	0.99772	0.91176	1
1.03091	1.2125	1.01961	0.88235
Figure 6b
AuSP-Peg-Ab	AuSP	Ab	PBS
1.0563	0.96843	0.94696	1.13049
0.98601	1.02506	1.00944	0.92938
1.16564	1.09339	1.08949	1.0192
1.07973	0.98991	0.89424	0.9821
0.99577	1.15978	1.17345	0.93329
1.02896	1.05044	0.91376	1.00553

## Sheet: Figure 6d
SNU5	fgfr1			fgfr3			GAPDH
AuNR-Peg-Ab	3.072	5.349	5.534	48.919	43.552	37.477	83.241	121.554	92.257
AuSP-Peg-Ab	3.244	5.166	5.891	34.222	39.291	35.3885	94.327	125.264	109.523
AuNR	3.427	5.686	5.826	28.195	15.423	22.5225	97.728	129.532	110.878
AuSP	3.154	6.114	6.005	22.989	18.752	16.7445	119.843	126.42	145.167
Ab	3.028	7.977	5.981	17.092	14.378	17.499	92.846	115.576	105.932
GES1	fgfr1			fgfr3			GAPDH
AuNR-Peg-Ab	4.177	3.633	5.711	1.7205	2.113	2.489	118.063	111.387	135.219
AuSP-Peg-Ab	4.486	3.812	5.073	1.778	1.2075	2.235	112.92	98.744	119.12
AuNR	4.961	3.913	4.767	1.9715	1.1925	1.7015	112.697	91.601	122.152
AuSP	5.454	4.567	4.804	2.257	1.659	1.664	98.79	91.391	117.721
Ab	5.792	4.178	4.458	2.5585	1.8385	2.0235	82.147	102.164	91.277

## Sheet: Figure 6e
SNU5
	CD64			CD16			b-actin
AuNR-Peg-Ab	133.491	128.572	122.347	11.342	17.141	15.153	250.935	196.589	226.433
AuSP-Peg-Ab	101.319	95.675	98.1288	9.873	19.546	21.537	236.769	206.965	231.716
AuNR	50.599	77.799	39.436	15.875	19.753	27.352	245.876	195.985	242.17
AuSP	61.832	72.705	39.6544	13.407	20.906	26.265	238.344	198.967	230.347
Ab	73.321	50.868	61.8504	14.242	19.027	27.268	249.381	213.663	225.106
GES1
	CD64			CD16			b-actin
AuNR-Peg-Ab	5.609	6.083	10.563	13.406	11.203	11.68	128.177	124.167	141.34
AuSP-Peg-Ab	5.62	6.464	10.23	11.458	11.448	12.351	121.432	106.688	119.304
AuNR	5.578	6.781	9.721	11.339	11.922	11.261	119.719	98.734	129.379
AuSP	6.479	7.177	9.806	12.5	12.37	11.032	105.781	101.547	125.048
Ab	5.776	7.714	9.685	12.641	13.078	11.694	87.823	113.323	96.068

## Sheet: Figure 7a-b
Figure 7a
Tumor Size
Day	AuNR-Peg-Ab					AuSP-Peg-Ab					Ab					PBS
1	1.0817	0.62198	1.08532	1.16081	0.95356	0.82835	0.76144	0.84598	1.20144	1.36326	0.80069	0.91683	0.80143	0.78571	1.4141	1.08394	1.29082	0.63674	1.02558	0.66041
3	1.36921	1.33894	1.12099	1.24471	1.43271	1.60365	1.91976	1.49999	1.51441	1.44332	1.58616	1.56161	1.79773	1.6478	2.23779	1.61565	1.73879	1.82656	1.38586	1.8798
5	1.62602	1.66068	1.52862	1.61345	1.75073	2.114	2.15983	2.30561	2.24137	2.37586	2.85979	2.42568	2.55058	2.31069	3.25567	2.37639	2.17193	3.55966	2.4618	2.94289
7	1.91074	2.06675	2.34733	1.97353	2.44206	2.81224	2.61251	3.24897	3.74357	3.67774	4.14106	3.33541	3.09085	3.43871	5.15918	3.12079	3.98115	4.59442	3.87672	4.67996
9	2.40652	1.53371	3.4074	2.93901	3.08214	3.70291	3.48771	4.57245	4.55136	4.83889	5.65306	4.72104	3.86703	4.31877	5.97515	4.95448	5.42631	7.44769	6.01865	6.41408
11	2.76454	1.57636	4.07883	3.17358	4.34743	4.54181	4.39562	5.70381	6.0511	6.40209	6.95099	6.26753	5.19085	5.3977	5.48982	6.8032	6.90423	9.84221	8.87677	8.14886
13	2.72242	2.80527	4.09174	3.08342	4.81667	5.2935	5.85156	7.28478	7.10699	7.97281	8.06842	7.12882	6.66042	6.92391	8.649	9.26975	9.38565	12.5331	12.8683	9.63308
Figure 7b
Body Weight
	AuNR-Peg-Ab					AuSP-Peg-Ab					Ab					PBS
1	14.9	15.7	13.9	14.2	13.6	15.7	15	13.2	14.6	13.8	11.5	12.9	13.5	13.1	14.2	14.7	14.5	14.2	15.2	15.3
3	14.7	15.2	17.5	15.7	14.2	15.3	15.8	15.8	14.9	14.4	14.8	15.6	15.1	13.9	14.6	14.8	14.7	14.3	15.7	15.9
5	14.6	16	17.4	16.1	14.4	17	19	16.6	15.5	14.8	16	17	16.5	15.2	14.9	15	14.9	14.3	15.9	16.4
7	14.6	16.3	16	16.4	15.8	16.6	18.9	16.8	16.3	15.1	16.2	16.4	16.6	16.5	15.5	15.4	15.1	16.2	16.3	16.9
9	15.3	17	17.1	17.2	16.5	16.8	19.5	16.4	16.9	15.5	17.2	16.9	17.5	17.2	15.9	15.3	15.6	16.6	16.6	17.2
11	15.6	17.1	17.4	17.7	16.9	17.1	19.8	16.6	17.1	16.3	17.3	16.9	17.3	17.6	16.3	15.8	16.2	16.9	17.1	17.2
13	17.6	20.7	17.7	17.9	17.3	15.4	18.1	16.8	17.4	17.2	17.6	17.6	17.6	17.9	16.9	16.6	16	17.6	17.6	17.3

## Sheet: Figure 7d
PBS	Ab	AuSP-Peg-Ab	AuNR-Peg-Ab
0.219	1.554	3.92	5.331
0.345	1.332	2.234	8.383
0.061	1.043	2.254	5.941
0.335	0.715	1.701	4.631

[truncated: 5 more sheets: Figure S1, Figure S3, RT-PCR, Western blot, Sheet1]
